# Supplementary material for: Haplotype analysis of key genes governing grain yield and quality traits across 3K RG panel reveals scope for the development of tailor‐made rice with enhanced genetic gains
Source: Plant Biotechnol J. 2019 Feb 15;17(8):1612–22. doi: 10.1111/pbi.13087 (PMC6662101; doi:10.1111/pbi.13087)
Supplement: Supplementary file 2 — Table S1 Major functionally characterized genes governing grain yield and quality related traits in rice along with the number of haplotypes in the 3K RG panel. [file PBI-17-1612-s008.xlsx]

## Sheet: Sheet1
Table S1 Major functionally characterized genes governing grain yield and quality related traits in rice along with the number of haplotypes in the 3K RG panel.
S. No	Trait	Component	Gene	Description	Chr	Start	End	Os ID	Haplotypes in 3K RG panel	Molecular Function	Traits affected	Functional Characterization	Validation	Year	doi
1	Yield	Panicle Dev/Grain characteristics related	Gn1a	Grain number 1a	1	5269449	5274585	Os01g0197700	10	Cytokinin oxidase/dehydrogenase	Grain number	Map based Cloning-Fine mapping	Over-expression and Knock-down	2005	10.1126/science.1113373
2			DEP3	dense and erect panicle 3	6	28986238	28988007	Os06g0677000	3	PLA2 superfamily domain containing protein	Panicle length, grain shape & grain number	Map based Cloning-Fine mapping	Mutant analysis	2011	10.1007/s00122-011-1543-6
3			Ghd7	grain number, plant height and heading date on Chr7	7	9184534	9187187	Os07g0261200	14	CCT domain protein Transcription Factor	Heading date, plant height and Spikelets per panicle and sem growth	Map based Cloning-Fine mapping	Complementation analysis	2008	10.1038/ng.143
4			Ghd8/DTH8	grain number, plant height and heading date on Chr8	8	4332728	4334367	Os08g0174500	3	OsHAP3-CCAAT-box binding protein	Grain yield, Plant height and heading date	Map based Cloning-Fine mapping	Over-expression	2011	10.1093/mp/ssq070
5			DEP1	dense and erect panicle 1	9	17064862	17069562	Os09g0441900	15	PEPB like domain protein	Dense panicle, grain number and erect panicle	Map based Cloning-Fine mapping	Knock-down	2009	10.1038/ng.352
6			GW2	Grain weight 2	2	8144222	8150650	Os02g0244100	4	RING-type protein with E3 ubiquitin ligase activity	Grain weight/width	Map based Cloning-Fine mapping	Over-expression; Knock-down	2007	10.1038/ng2014
7			GIF1	GRAIN INCOMPLETE FILLING 1	4	20444480	20449230	Os04g0413500	15	Cell wall invertase	Grain Filling	Map based Cloning-Fine mapping	Over-expression; Mutant analysis	2008	10.1038/ng.220
8			FLO(a)/FLO2	FLOURY ENDOSPERM2	4	33233701	33246836	Os04g0645100	5	TPR motif	Grain weight/filling and starch quality	Map based Cloning-Fine mapping	Over-expression; Mutation and Complementation	2010	10.1105/tpc.109.070821
9			GS3	Grain size 3	3	17365462	17371070	Os03g0407400	1	Cellular signalling protein with a VWFC module	Grain size and Shape	Map based Cloning-Fine mapping	-	2006	10.1007/s00122-006-0218-1
10			GW5	Grain weight 5	5	5365122	5366701	Os05g0187500	15	Interacts with polyubiquitin - Regulates cell division in seeds-Grain size	Grain size	Fine Mapping	Yeast-two Hybrid	2008	10.1038/cr.2008.307
11			GS5	Grain size 5	5	3417351	3421816	Os05g0158500	11	Serine carboxypeptidase	Grain size/width, filling and Yield	Map based Cloning-Fine mapping	Over-expression	2011	10.1038/ng.977
12			SRS3	small and round seed 3	5	3181088	3188229	Os05g0154700	4	Kinesin 13 subfamily protein	Seed length	Map based Cloning-Fine mapping	Mutant analysis	2010	10.1093/pcp/pcq092
13			GW8 (OsSPL16)	Grain Weight 8	8	26589172	26594203	Os08g0531600	15	quamosa promoter binding protein	Grain size, shape and quality	Map based Cloning-Fine mapping	Over-expression; Knock-down	2012	10.1038/ng.2327
14			MOC1	monoculm 1	6	24311420	24316382	Os06g0610350	14	GRAS family nulclear Transcription Factor	Tillering	Map based Cloning-Fine mapping	Over-expression; Knock-down	2003	10.1038/nature01518
15			PROG1	PROSTRATE GROWTH 1	7	2871346	2872241	Os07g0153600	1	Cys2-His2 ZFP	Erect plant growth	Map based cloning	Complementation analysis	2008	10.1038/ng.197
16			LRK1/qGY2-1	leucine-rich repeat receptor-like kinase1	2	2978853	2982354	Os02g0154200	2	LRR-kinase genes	Tiller number, Grain number	Map based Cloning-Fine mapping	Over-expression	2009	10.1111/j.1467-7652.2009.00428.x
17			LP/EP3	erect panicle 3	2	9071132	9075127	Os02g0260200	15	Kelch repeat-containing F_box protein	LARGER PANICLE/ERECT PANICLE	Map based Cloning-Fine mapping	Mutant analysis	2009	10.1007/s00122-009-1151-x
18			APO1/SCM2	ABERRANT PANICLE ORGANIZATION 1	6	28357085	28358456	Os06g0665400	15	F-box protein	Leaf number, Panicle size and strong culm	Map based Cloning-Fine mapping	Mutant analysis; Complementation	2007	10.1111/j.1365-313X.2007.03200.x
19			IPA1/WFP (OsSPL14)	ideal plant architecture	8	25362546	25366701	Os08g0509600	15	Squamosa promoter binding protein like 14	Plant Architecture, grain productivity	Map based Cloning-Fine mapping	Over-expression	2010	10.1038/ng.591
20			FZP	frizzy panicle	7	28959761	28961248	Os07g0669500	1	Type II ERF	Panicle arcitecture	Map based Cloning-Fine mapping	Mutant analysis; Complementation; Transient expression	2003	10.1242/dev.00564
21			DEP2/EP2/SRS1	dense and erect panicle 2	7	26041855	26049689	Os07g0616000	13	Unknown protein	Panicle outgrowth and elongation	Map based Cloning-Fine mapping	Mutant analysis; Complementation; Knock-down	2010	10.1038/cr.2010.69
22			SP1	short panicle1	11	7176158	7181414	Os11g0235200	3	Peptide transporter (PTR)	Panicle size	Map based Cloning-Fine mapping	Mutant analysis; Complementation	2009	10.1111/j.1365-313X.2009.03799.x
23			OsRR6	response regulator	4	34775847	34777074	Os04g0673300	4	Supresses Cytokinin signaling	Shoot growth and grain number	Global transcriptome analysis	Overexpression; Mis-sense mutant	2007	doi.org/10.1093/pcp/pcm022
24			LAX1	LAX PANICLE 1	1	37313995	37315072	Os01g0831000	10	Regulates Shoot Apical Meristem Formation in Rice	Panicle branching and Yield	Map based Cloning-Fine mapping	Mutant analysis	2003	10.1073/pnas.1932414100
25			DST	ZF TF - DROUGHT AND SALT TOLERANCE	3	33496391	33497595	Os03g0786400	1	Regulates Gn1a/OsCKX2 activity	Panicle branching, Grain number, Yield	Map based Cloning-Fine mapping	Mutant analysis, Y2H, ChIP, Transient expression	2013	10.1073/pnas.1300359110
26			Ehd	Early heading date	10	17533310	17535191	Os10g0463400	15	Promotes expression of RFT1and related genes	Heading date	Expression profiling	Ectopic expression	2011	doi.org/10.1093/pcp/pcr059
27			TAW1	TAWAWA1	10	17888297	17889724	Os10g0478000	1	Prolongs the Inflorescence meristem activity	Increased Spikelet number	Fine Mapping	Mutant analysis; Knockdown	2013	10.1073/pnas.1216151110
28			G1	long sterile lemma 1	7	2099496	2108119	Os07g0139300	1	Specification of Sterile lemma identity	Sterile lemma	Fine Mapping	Mutant analysis; Complementation	2009	10.1073/pnas.0907896106
29			ID1	INDETERMINATE 1	10	15197103	15199951	Os10g0419200	15	Promotes Flowering by Up-Regulating Ehd1	Flowering	Map based cloning	Mutant analysis	2008	doi.org/10.1104/pp.108.125542
30			IDS1	indeterminate spikelet 1	3	35209500	35212811	Os03g0818800	13	Determines Floral Meristem esablishment	Panicle architecture	T-DNA insertional muagenesis	Mutant analysis; Overexpression	2012	10.1111/j.1365-313X.2011.04804.x
31			OSH1	Oryza sativa homeobox 1	3	30358195	30367713	Os03g0727000	15	Maintains SAM	Panicle architecture	TILLING	ChIP assay; immunobloting; In Situ hybridizaion	2011	doi.org/10.1105/tpc.111.090050
32			LOG1	LONELY GUY 1	1	24611916	24615994	Os01g0588900	1	Encodes a Cytokinin activating Enzyme and Controls Shoot Meristem activity	Grain number	Map based Cloning-Fine mapping	Mutant analysis; Complementation	2007	10.1038/nature05504
33			LP	LARGER PANICLE	2	9071132	9075127	Os02g0260200	4	Kelch repeat-containing F_box protein	Panicle architecture	Map based Cloning-Fine mapping	Mutant analysis; Complementation; Y2H	2011	10.1111/j.1467-7652.2011.00610.x
34			MFS1	MULTI-FLORET SPIKELET 1	5	24475113	24476027	Os05g0497200	9	ERF TF-Spikelet meristem determinancy and floral organ identity	Spikelet development	Map based Cloning-Fine mapping	Complementation; Knock-down; In situ Hybridization	2013	doi.org/10.1104/pp.113.216044
35			OPB	OPEN BEAK	1	1624159	1625392	Os01g0129200	4	Cellular poliferation and Floral Organ identity	Spikelet development	Map based Cloning-Fine mapping	Complementation; Histological analyses; In situ hybridization	2009	10.1111/j.1365-313X.2009.03823.x
36			ASP	ABERRANT SPIKELET AND PANICLE 1	8	3666095	3674792	Os08g0162100	1	Encodes a transcriptional co-repressor	Spikelet development; Panicle architecture	Map based Cloning-Fine mapping	Complementation; Histological analyses; In situ hybridization	2012	10.1111/j.1365-313X.2011.04872.x
37			RFT1	Rice Flowering Locus T 1	6	2925824	2927475	Os06g0157500	15	Contorls Folowering in Rice	Flowering time	Knock-down	ChIP assay; qRT-PCR; Histochemical analyses	2008	10.1242/dev.008631
38			SNB	SUPERNUMERARY BRACT	7	7577703	7582070	Os07g0235800	10	Regulates transition from Spikelet meristem to Floral meristem	Flowering	T-DNA insertional muagenesis	Knock down; In-Situ hybridization	2007	10.1111/j.1365-313X.2006.02941.x
39			TDD1	TRYPTOPHAN DEFICIENT DWARF 1	4	23537731	23541357	Os04g0463500	15	Encodes protein homologous to anthranilate synthase b-subunit, which catalyses the first step of the Trp biosynthesis pathway and functions upstream of Trp-dependent IAA biosynthesis	Flowering	Map based Cloning-Fine mapping	Complementation analysis; GUS	2009	10.1111/j.1365-313X.2009.03952.x
40			TOB1	TONGARI-BOUSHI 1	4	27104144	27106702	Os04g0536300	11	YABBY Gene TONGARI-BOUSHI1 Is Involved in Lateral Organ Development and Maintenance of Meristem Organization in the Rice Spikelet	Flowering	Map based Cloning-Fine mapping	Complementation analysis; Knock-down; In-Situ Hybridization	2012	doi.org/10.1105/tpc.111.094797
41			RCN	REDUCED CULM NUMBER; Rice TFL	3	9704996	9707687	Os03g0281900	4	Delayed transtion to Reproductive phase	Flowering Time, Denser Panicle, Highly ordered Panicle branches	Over-Expression	RT-PCR	2002	10.1046/j.1365-313X.2002.01255.x
42			APO2/RFL	ABERRANT PANICLE ORGANIZATION 2/RICE FLORICAULA/LEAFY	4	30581106	30584370	Os04g0598300	1	suppresses the transition from inflorescence meristem to floral meristem through interaction with APO1	Flowering	Map based cloning	Complementation analysis	2012	10.1111/j.1365-313X.2011.04781.x
43			MRG702	MORF-RELATED GENE702	11	20098066	20106820	Os11g0545600	15	from inflorescence meristem to floral meristem through	Grain size and number	Over-Expression	ChIP assay; qRT-PCR	2015	doi.org/10.1104/pp.114.255737
44			GL2	Allelic to OsGRF4	2	28863274	28866997	Os02g0701300	15	interaction with APO	Grain size and number	Map based Cloning-Fine mapping	RNAseq; Y2H; RACE; Over-expression	2015	10.1038/nplants.2015.195
45			GNS4	Novel allele of DWARF11	4	23467167	23471592	Os04g0469800	4	Encodes a cytochrome P450 protein	Grain size and number	Map based Cloning-Fine mapping	Over-expression; Knock-down	2017	10.1186/s12284-017-0171-4
46			OsMADS1	LOFSEP TFs	3	6080181	6088701	Os03g0215400	1	Regulate rice spikelet morphogenesis	Spikelet morphogenesis	CRISPR/Cas9	In Situ Hybridization, Y2H	2017	https://doi.org/10.1104/pp.17.00704
47			OsMADS5		6	3161804	3168332	Os06g0162800	10
48			OsMADS34		3	31811507	31818173	Os03g0753100	3
49			FON4	Floral Organ Number;Also called FON2	11	22664260	22665010	Os11g0595400	13	Floral meristem activity	Flower development	Mutant analysis	In Situ Hybridization; histological analyses	2017	doi.org/10.1093/jxb/erw459
50			OsMADS15	A-class gene	7	470174	476655	Os07g0108900	1
51			OsMADS16	SPW1 (B-class gene)	6	29016737	29021106	Os06g0712700	15
52			OsMADS3	C-class gene	1	5558512	5567904	Os01g0201700	4
53			OsMADS58	C-class gene	5	6446886	6458100	Os05g0203800	15
54			OsMADS13	D-class gene	12	5583799	5589341	Os12g0207000	14
55			OsGPAT3	Glycerol-3-Phosphate Acyltransferase 3	11	27486903	27490269	Os11g0679700	15	osgpat3 mutant display samller, pale yellow anther with defective anther cuticle, degenerated pollen with defective exine, and abnormal tapetum development and degeneration.	Anther Development and Male Fertility	Map based Cloning-Fine mapping	Complementation analysis; In Situ Hybridization	2017	doi.org/10.1093/jxb/erw445
56			OsDEX1	Defective in Exine Formation 1 in rice	3	34680009	34687904	Os03g0825700	15	Ca2+ binding protein required for tapetum function and pollen	Pollen viability	Map based Cloning-Fine mapping	Complementation analysis; In Situ Hybridization	2016	10.1104/pp.16.01261
57			DPW2	Defective Pollen Wall 2	1	40508920	40511048	Os01g0924933	1	Encodes an Acyl Transferase	Pollen development	Map based Cloning-Fine mapping	Mutant analysis; Histo-chemical analysis	2016	10.1104/pp.16.00095
58			OsTDL1A	TPD1-like gene in rice	12	17133143	17135595	Os12g0472500	3	LRR-RLKs	Specify Anther cell Identity - Anther Fertility	Map based Cloning-Fine mapping	Mutant analysis; Y2H; In Situ Hybridization	2016	10.1104/pp.16.00016
59			MSP1	MULTIPLE SPOROCYTES1	1	41776916	41779658	Os01g0917500	15	Interacts with TDL1A
60			DWT1	DWARF TILLER 1	1	29047653	29046116	Os01g0667400	1	Controls the developmental uniformity of the main shoot and tillers in rice	Tiller growth	Map based Cloning-Fine mapping	Microarray, In situ Hybridization; Complementation	2014	10.1371/journal.pgen.1004154
61			EG1	EXTRA GLUME 1	1	40933233	40934523	Os01g0900400	15	Lipase involved in JA biosynthesis	Spikelet Development in Rice	Map based Cloning-Fine mapping	Y2H, In situ Hybridization, qChIP-PCR; Complementation	2014	10.1038/ncomms4476
62			EG2	OsJAZ1	4	33306468	33310169	Os04g0653000	14	Supressor of JA signaling
63			OsCOI1b	coronatine insensitive 1b, F-box protein 260	5	22060910	22063720	Os05g0449500	13	Degrades OsJAZ1
64			OsMYC2	JAZ-interacting transcription factor	10	22857127	22859748	Os10g0575000	14	TF in JA signaling that activates OsMADS1
65			OsTIP2	bHLH TF	1	10664792	10666903	Os01g0293100	2	Regulates TDR and EAT1. Regulates differentiation, morphogenesis, and degradation of anther somatic cell layers	Anther Development	Map based Cloning-Fine mapping	Y2H, In situ Hybridization, qChIP-PCR; Complementation	2014	10.1105/tpc.114.123745
66			EAT1	ETERNAL TAPETUM 1 (bHLH TF)	4	30235422	30238854	Os04g0599300	15	EAT1 promotes tapetal cell death by regulating aspartic proteases during Male reproductive development in Rice	Male reproductive development	Map based Cloning-Fine mapping	Y2H, In situ Hybridization, qChIP-PCR; Complementation	2013	10.1038/ncomms2396
67			MADS6	AGAMOUS-LIKE6	2	28762840	28770807	Os02g0682200	4	MADS6 is a key regulator of early flower development - Intracts with other Floral homeotic genes	Flower development	Mutant analysis	Micoarray; ChIP-qRT-PCR; In situ hybridization	2011	10.1105/tpc.111.087262
68			GW7	Gene encoding a TONNEAU1-recruiting motif	7	24664328	24669321	Os07g0603300	15	Increased cell division in the longitudinal direction and decreased cell division in the transverse direction. It is negatively regulated by OsSPL16 (GW8).	Grain yield and size	Map based Cloning-Fine mapping	Over-expression; Knock-down; Y2H	2015	10.1038/ng.3352
69			OsmiR397	Rice microRNA	6	28489785	28489898	MI0001049 (From miRBase)	-	Downregulates its target, OsLAC, whose product is a laccase-like protein that is involved in the sensitivity of plants to brassinosteroids.	Increase in grain size and promotes Panicle branching	miRNA profiling	Over-expression; Knock-down	2013	10.1038/nbt.2646
70			SDG724	SET domain group protein. Target genes: RFT1, OsMADS50	9	8039179	8046886	Os09g0307800	14	Epigenomic modifications	Flowering time	ChIP assay/DNA methylation assay	Loss of function mutation	2014	10.1007/s13238-014-0068-6
71			SDG725	SET domain group protein. Target genes: Ehd3, Ehd2, OsMADS50, Hd3a, RFT1	2	20900191	20910475	Os02g0554000	5				Knockdown
72			LC2/OsVIL3	Plant homeo domain (PHD). Target genes: OsLF	2	2876559	2882177	Os02g0152500	15				Loss of function mutation
73			OsVIL2	Plant homeo domain (PHD). Target genes: OsLFL1	12	21210477	1214801	Os12g0533500	1				Mutant analysis
74			OsEMF2b	C2H2 Zinc-finger protein. Target genes: OsLFL1	4	4274885	4290695	Os04g0162100	15				Null mutation
75			OsTrx1	SET domain group protein. Target genes: Unknown	9	4274885	4290695	Os09g0134500	15				Mutant analysis
76		Photosynthesis	OsDWARF4	Erect leaf	3	6737549	6744486	Os03g0227700	4	Brassinosteroid deficient mutation-Erect leaves-incerased photosynhesis	Grain yield	Mutant analysis	Over-expression	2006	10.1038/nbt1173
77			OsAGO7	Argonaute 7	3	19879867	19884462	Os03g0449200	15	Induces upward curling of leaf blade	Grain yield	T-DNA insertional muagenesis	Over-expression;Knock-down	2007	10.1007/s00425-006-0472-0
78			chlorina-1	Chlorina-1	3	34806026	34812695	Os03g0811100	1	Chlorophyll biosynhesis and Chloroplast development	Grain yield	Map based Cloning-Fine mapping	Mutant analysis	2006	10.1007/s11103-006-9024-z
79			NAL2	narrow leaf 2	11	67344	67955	Os11g0102100	1	Encode identical OsWOX3A transcriptional activators	Leaf, spikelet and tiller development	Map based Cloning-Fine mapping	Complementation; Y2H	2013	10.1111/nph.12231
80			NAL3	narrow leaf 3	12	63393	64004	Os12g0101600	1
81			OsBAK1	Top Bending Panicle1	8	4343174	4349505	Os08g0174700	12	Over-expression of truncated intracellular doimain leads to erect leaf phenotype	Erect leaf phenotpe	Over-Expression	Complementation; qRT-PCR	2009	10.1111/j.1467-7652.2009.00444.x
82			Chl9	Chlorina-9	3	21007827	21010153	Os03g0563300	4	Chlorophyll biosynhesis and Chloroplast development	Grain yield	Map based Cloning-Fine mapping	Mutant analysis	2006	10.1007/s11103-006-9024-z
83			PHD1	photoassimilate defective1	1	15224863	15229762	Os01g0367100	15	Rice Plastidial UDP Glucose Epimerase involved in Galactolipid Biosynthesis inmproves photosynthetic efficiency	Photosynthetic efficiency, Grain Yield	Map based Cloning-Fine mapping	Complementation	2011	10.1371/journal.pgen.1002196
84			Roc5	Rice outermost cell-specific gene5	2	28374727	28381774	Os02g0674800	14	Leucine zipper class IV transcriptional factor that modulates Leaf rolling	Leaf rolling, Grain yield	T-DNA insertional muagenesis	Over-expression; Knock-down	2011	10.1104/pp.111.176016
85		Lodging resistance	RGA1	Heterotrimeric G protein	5	15609569	15613588	Os05g0333200	4	G protein plays a role in the signal transduction involved in morphogenesis	Plant height	Map based Cloning-Fine mapping	Knock-down	1999	10.1073/pnas.96.13.7575
86			Dwarf1	GTP binding potein	10	13359632	13363225	Os10g0397400	1	GTP binding Protein involved in Gibberellin signal transduction	Plant height	Map based Cloning-Fine mapping	Mutant analysis; Complementation	1999	10.1073/pnas.96.18.10284
87			SD1	Semi-dwarfing gene	1	38382385	38385469	Os01g0883800	12	Encodes a mutant Gibberellin 20-oxidase	Plant Height - Semi dwarf nature	Map based Cloning-Fine mapping	Mutant analysis	2002	doi.org/10.1093/dnares/9.1.11
88	Grain quality	Eating quality	SSIIa	Soluble starch synthase IIa	6	6747359	6752337	Os06g0229800	14	SSIIa and SSIIIa interact with each other during starch synthesis	Impacts physicochemical properties of starch	RNAi	Norhern blot; Yeast hybrid analysis	2011	10.1139/g11-010
89			SSIIIa	Soluble starch synthase IIIa	8	5351108	5357776	Os08g0191433	8
90			osagpl2	AGP LUS 2	1	27010651	27018729	Os01g0633100	1	Catalyzes first commited step of starch biosynthesis	Regulates starch sysnthesis in endosperm	T-DNA insertional muagenesis	Western blot	2007	10.1007/s11103-007-9153-z
91			glu4a	glutelin a-2 subunit 4a	1	33832578	33834589	Os01g0762500	8	Seed strorage protein	Glutelin quality	Mutant analysis	2D-PAGE	2003	10.1007/s00122-003-1228-x
92			Du3	dull3	2	24957939	24961346	Os02g0612300	1	mRNA cap-binding protein	Amylose content	Map based Cloning	Genetic complementation	2008	10.5511/plantbiotechnology.25.483
93			OsMADS6	OsMADS6	2	28762840	28770807	Os02g0682200	4	leucine at position 83 is critical to OsMADS6 functtion in nutrient regulation	Endosperm nutrient accumulation	Knock-out and knock-down mutants	RNA in-situ hybridization; ChIP-PCR	2011	10.1111/j.1365-313X.2010.04354.x
94			pho1	Plastidial phosphorylase1	3	32182719	32189711	Os03g0758100	10	Plastidial a-Glucan Phosphorylase	synthesis and structure of starch in endosperm	Mutant analysis	qRT-PCR; Amyloplast fractionation	2008	10.1105/tpc.107.054007
95			sug1	sugary1	4	4397539	4410642	Os04g0164900	1	Pullanase (PUL)-deficient mutants defective in ISA1	Starch biosynthesis	Mutant analysis	Immunoblotting; PUL assay	2009	10.1093/jxb/ern349
96			Osvpe1	vacuolar processing enzyme 1	4	27302452	27307230	Os04g0537900	15	Cysteine protease	Maturation of rice gluteins	Map based cloning	qRT-PCR; Complementation;immunoblotting	2009	10.1111/j.1365-313X.2009.03801.x
97			RSR1	Rice Starch Regulator1	5	1134012	1138301	Os05g0121600	11	AP2/EREBP Family Transcription Factor	Starch biosynthesis regulator	T-DNA insertion mutant;Co-expression analysis	qRT-PCR; Starch content and amylopectin structure determination	2010	10.1104/pp.110.159517
98			OsSSI	starch synthase I	6	3078060	3085809	Os06g0160700	2	SS elongates glucans by adding Glc residues	Synthesis of amylopectin chains	Mutant analysis	Northern blot; RT-PCR; Immunoblotting	2006	10.1104/pp.105.071845
99			PDIL1	protein disulphide isomerase-like protein 1	11	4954355	4958274	Os11g0199200	7	Disulphide isomerase like protein involved in starch synthesis	Packing of starch granules	Genetic mapping; Transformation	Complementation; RT-PCR	2011	10.1093/jxb/err262
100			Rab5a	glutelin precursor accumulation 1	12	27248442	27251683	Os12g0631100	15	Encodes smallGTPase	Endomembrane organization in developing endosperm cells of rice	Genetic mapping; Transformation	RT-PCR; immnunoblot analysis	2010	10.1111/j.1365-313X.2010.04370.x
101			Wx	waxy	6	1764623	1769575	Os06g0133000	9	Encodes granule bound starch synthase	Grain amylose content	cDNA library	RNA gel blot hybridization	1995	10.1046/j.1365-313X.1995.7040613.x
102			ALK	AMYLOPECTIN CHAIN-LENGTH	6	6747359	6752337	Os06g0229800	15	Encodes soluble starch synthase II-3	Regulates gel consistency in rice	RNAi	Complementation	2011	10.1111/j.1744-7909.2011.01065.x
103			Badh2	betaine aldehyde dehydrogenase2	8	20467829	20474046	Os08g0424500	9	Encoding Betaine Aldehyde Dehydrogenase, Inhibits the Biosynthesis of 2-Acetyl-1-Pyrroline	Rice fragrance	Over-Expression and complementation	RACE; qRT-PCR; Northern blotting	2008	10.1105/tpc.108.058917
104			MADS29	MADS29	2	3833127	3837132	Os02g0170300	4	members of Bsister genes	Grain filling; Starch biosynthesis	Genetic transformation	Microarray, In situ Hybridization; TNUNEL analysis	2012	10.1105/tpc.111.094854
105			OsVPS22	OsVPS22	9	21576480	21580155	Os09g0529700	1	Endosomal sorting complex required for transport-II (ESCRT-II)	Grain filling	T-DNA insertional mutagenesis	-	2013	10.1007/s11033-012-2422-1
106			OsbZIP58	Basic leucine zipper transcriptional activator	7	4354384	4358865	Os07g0182000	15	Basic leucine zipper transcription factor that binds with six starch-synthesizing genes, OsAGPL3, Wx, OsSSIIa, SBE1, OsBEIIb, and ISA2, and to regulate their expression	Starch biosynthesis in endosperm	Yeast one hybrid	Gnenetic Complementation; ChIP-PCR	2013	10.1093/jxb/ert187
107			OsGAPDHB	glyceraldehyde-3-phosphate dehydrogenase B	3	1640545	1643916	Os03g0129300	1	Converts glyceraldehyde-3-phosphate (G3P) to1,3-bisphosphoglycerate and modulating the pool of G3P in the Calvin cycle.	Aroma	2D-PAGE; RNAi	Western blot	2014	10.1016/j.plantsci.2013.09.010
108			osaldh7	Aldehyde dehydrogenase 7	9	16983812	16992349	Os09g0440300	4	Plays a key role in detoxification of aldehydes generated by lipid peroxidation	Seed viability	T-DNA tagging	qRT-PCR; Lipid peroxidation assay	2009	10.1104/pp.108.130716
109		Nutritional content	RINO1	rice myo -inositol 3-phosphate synthase 1	3	4804030	4808013	Os03g0192700	1	Catalyzes the first step in phytic acid biosynthesis	Regulates phytic acid content in grain	Mutant analysis	Western blot	2009	10.1093/pcp/pcp071
110			XS-lpa2-1	low phytic acid 2	3	2346192	2352773	Os03g0142800	1	multi-drug resistance-associated protein ABC transporter gene 5	phytic acid content in seeds	T-DNA insertional muagenesis; Mapping	RT-PCR	2009	10.1007/s00122-009-1018-1
111			lpaN15-186	low phytic acid N15-186	3	31007405	31010386	Os03g0737701	12	rice orthologue of maize MIK	phytic acid content in seeds	Mutant analysis	RT-PCR	2008	10.1007/s00122-008-0863-7
112			lpa1	low phytic acid 1	2	36057276	36062115	Os02g0819400	1	Encodes protein controling phytic acid metabolism	phytic acid content in seeds	Mutant analysis	RT-PCR	2008	10.1007/s00122-008-0818-z
113			OASA2	Anthranilate synthase a-subunit 2	3	8752968	8758130	Os03g0264400	10	Biosynthesis of Trp, and the a-subunit of AS is susceptible to feedback inhibition by Trp or its analogs	Tryptophan content in rice grain	Site-directed mutagenesis; Southern blot analysis	qRT-PCR; Sequencing	2011	10.1104/pp.111.175778
114			CysR10	cysteine-rich 10 kDa molecular species	3	32576667	32583750	Os03g0766000	4	Cys-rich b- and g-zeins play an important role for initiation of PB formation and the sequestration of a-zeins within the PBs in endosperm	Formation of Protein Body I	RNAi; Mictoscopy	Immunoblotting	2011	10.1093/pcp/pcr053
115			OsYSL2	yellow stripe 1 like 2	2	27058478	27061460	Os02g0649900	10	metal-nicotianamine transporter important for Fe translocation, especially in the shoots and endosperm	Grain iron content	Over-expression; Knock-out	Micoarray; qRT-PCR	2010	10.1111/j.1365-313X.2010.04158.x
116			OsNAS3	nicotianamine synthase3	7	29983257	29984766	Os07g0689600	3	Nicotianamine (NA) is a chelator of metals and a key component of metal homeostasis	Grain iron and zinc content	Over-experssion and mutant analysis	ICP-MS; Mouse feeding experiments	2009	10.1073/pnas.0910950106
117			OsAAP6	amino acid permease	1	39893617	39889322	Os01g0878700	12	Regulates the synthesis and accumulation of glutelins, prolamins, globulins, albumins and starch.	Grain protein content	Map-based cloning; RNA-i	GUS analysis; qRT-PCR; TEM	2014	10.1038/ncomms5847
118			OASA1D	Anthranilate synthase alpha 1	3	35566254	35571805	Os03g0826500	13	encodes a feedback-insensitive α subunit of rice anthranilate synthase that results in the accumulation of tryptophan (Trp) in calli and leaves.	Tryptophan content in rice grain	Over-expression; Metabolite profiling	Amino acid analysis-Determination of total nitrogen content	2006	10.1093/jxb/erl068
119			OsVIT1	Vacuolar Iron Transporter 1	4	23532796	23535645	Os04g0463400	15	Vacuolar sequestration of iron	Grain iron content	Yeast complementation	Complementaion of T-DNA insetrion lines	2012	10.1111/j.1365-313X.2012.05088.x
120			OsVIT2	Vacuolar Iron Transporter 2	9	14485581	14487312	Os09g0396900	1
