# Supplementary material for: Haplotype analysis of key genes governing grain yield and quality traits across 3K RG panel reveals scope for the development of tailor‐made rice with enhanced genetic gains
Source: Plant Biotechnol J. 2019 Feb 15;17(8):1612–22. doi: 10.1111/pbi.13087 (PMC6662101; doi:10.1111/pbi.13087)
Supplement: Supplementary file 3 — Table S2 Candidate gene based association study provided insights into 21 strongly associated genes with the target grain yield and quality traits in rice. [file PBI-17-1612-s004.xlsx]

## Sheet: Sheet1
Table S2 Candidate gene based association study provided insights into 21 strongly associated genes with the target grain yield and quality traits in rice.
Gene	ID	Chr	Start	End	Haplotypes in 3K RG panel	Overall trait	SNP ID	p value	PVE (%)
OsNAS3	Os07g0689600	7	29983257	29984766	3	Grain Zn concentration	S7_29984112	0.00047	10.11
PHD1	Os01g0367100	1	15224863	15229762	15	Yield	S1_15225348	0.004228	19.4
Roc5	Os02g0674800	2	28374727	28381774	14	Yield	S2_28378893	0.004159	19.4
OsAGO7	Os03g0449200	3	19879867	19884462	15	Yield	S3_19881405	0.000393	23.07
MOC1	Os06g0610350	6	24311420	24316382	14	Tiller number	S6_24311751	0.000395	19.2
IPA1/WFP (OsSPL14)	Os08g0509600	8	25362546	25366701	15	Tiller number	S8_25365143	0.0062927	15.7
GW2	Os02g0244100	2	8144222	8150650	4	Grain size	S2_8149277	0.007412	9.8
GS5	Os05g0158500	5	3417351	3421816	11	Grain size	S5_3418202	0.0078966	9.8
LAX1	Os01g0831000	1	37313995	37315072	10	Primary branches per panicle	S1_37314717	0.00866	15.7
LP	Os02g0260200	2	9071132	9075127	15	Primary branches per panicle	S2_9071826	0.00714	16
OSH1	Os03g0727000	3	30358195	30367713	15	Primary branches per panicle	S3_30358466	0.00535	16.2
SD1	Os01g0883800	1	38382385	38385469	12	Plant height	S1_38383904	0.008941	42.01
SP1	Os11g0235200	11	7176158	7181414	3	Panicle length	S11_7179479	0.00352	28.9
DEP3	Os06g0677000	6	28986238	28988007	3	Panicle length	S6_28987193	0.00399	27.1
DEP1	Os09g0441900	9	17064862	17069562	15	Panicle length	S9_17069032	0.00647	26.04
OsVIL3	Os02g0152500	2	2876559	2882177	15	Days to Flowering	S2_2877334	0.0091	16.3
TOB1	Os04g0536300	4	27104144	27106702	11	Days to Flowering	S4_27105583	0.006617	18.5
SNB	Os07g0235800	7	7577703	7582070	10	Days to Flowering	S7_7580426	0.007	18.5
Ghd7	Os07g0261200	7	9184534	9187187	14	Days to Flowering	S7_9186734	0.00012	23.2
OsTrx1	Os09g0134500	9	4274885	4290695	15	Days to Flowering	S9_4279669	0.002612	17.1
OsNAS3	Os07g0689600	7	29983257	29984766	3	Grain Fe concentration	S7_29984112	0.00019	16.04
RSR1	Os05g0121600	5	1134012	1138301	11	Amylose content	S5_1137988	0.001318	13.8
Abbreviation: PVE-Phenotypic variance explained
