# Supplementary material for: Haplotype analysis of key genes governing grain yield and quality traits across 3K RG panel reveals scope for the development of tailor‐made rice with enhanced genetic gains
Source: Plant Biotechnol J. 2019 Feb 15;17(8):1612–22. doi: 10.1111/pbi.13087 (PMC6662101; doi:10.1111/pbi.13087)
Supplement: Supplementary file 4 — Table S3 Haplotype analysis of the key genes governing the target traits across the 3K RG panel. [file PBI-17-1612-s007.xlsx]

## Sheet: SD1
Table S3 Haplotype analysis of the key genes governing the target traits across the 3K RG panel
clust_order	orig_order	variety	iris_id	pop	mismatch	snps	Haplotype	Haplotype frequency (%)
2988	1819	TOG5674	CX400	admix	0	2	1	1.16
2989	1816	MARAVILHA	CX280	admix	0	2	1
2990	1815	IR47686-4-4-B-1	CX242	admix	0	2	1
2991	1805	BRANCO PRECOCE::IRGC 50441-2	IRIS_313-11425	admix	0	2	1
2992	1801	RATRIO::IRGC 28181-1	IRIS_313-11033	admix	0	2	1
2993	1800	ARC 7263::IRGC 20570-2	IRIS_313-10850	admix	0	2	1
2994	1796	HR 22::IRGC 6394-1	IRIS_313-10531	admix	0	2	1
2995	1791	SUKARADJA::IRGC 18936-1	IRIS_313-9242	admix	0	2	1
2996	1788	TIMA::IRGC 67856-1	IRIS_313-9506	admix	0	2	1
2997	1784	BERENJ 1277 S::IRGC 3461-1	IRIS_313-9783	admix	0	2	1
2998	1786	SONAPATNAI::IRGC 46695-1	IRIS_313-9120	admix	0	2	1
2999	1818	93072	CX4	indx	0	2	1
3000	1814	IR62266-42-6-2	CX234	indx	0	2	1
3001	1811	ZAOSHUXIANGHEIMI	B123	indx	0	2	1
3002	1809	IRAT 10	B039	indx	0	2	1
3003	1808	IR 10179-23-1-3	B028	indx	0	2	1
3004	1806	SRI LANKA 1	B013	indx	0	2	1
3005	1803	ARC 14632::IRGC 41650-2	IRIS_313-11269	indx	0	2	1
3006	1802	B 737 G-KN-23-1::IRGC 39203-2	IRIS_313-11239	indx	0	2	1
3007	1793	F 478::IRGC 63882-1	IRIS_313-11669	indx	0	2	1
3008	1797	PADI PULOT MELAYANG::IRGC 14391-2	IRIS_313-10705	indx	0	2	1
3009	1792	NCS 766::IRGC 62478-1	IRIS_313-11645	ind2	0	2	1
3010	1789	MODDAI KARUPPAN::IRGC 15465-1	IRIS_313-9862	ind2	0	2	1
3011	1785	BAM 9::IRGC 6179-1	IRIS_313-8957	ind2	0	2	1
3012	1787	GOKULGANJA::IRGC 45701-1	IRIS_313-9433	ind2	0	2	1
3013	1807	KAHAMU	B015	ind1A	0	2	1
3014	1794	P 168::IRGC 1354-1	IRIS_313-10458	ind1A	0	2	1
3015	1795	PILIT (7480) SELN (CI 12007)::IRGC 3758-1	IRIS_313-10484	ind1A	0	2	1
3016	1812	GUMEI 2	CX11	japx	0	2	1
3017	1817	HAN 502	CX284	japx	0	2	1
3018	1790	M 102::IRGC 76307-1	IRIS_313-8502	temp	0	2	1
3019	1813	CHENNONG 89366	CX213	temp	0	2	1
3020	1810	ZACAODAO 13	B049	aus	0	2	1
3021	1798	PEUAK NAM 43::IRGC 17129-1	IRIS_313-10757	ind3	0	2	1
3022	1804	CA ONG (WHITE)::IRGC 47174-1	IRIS_313-11380	trop	0	2	1
1744	39	MR77(SEBERANG )	CX70	indx	2	2	2	1.32
1745	38	KHAZAR	CX27	indx	2	2	2
1746	33	BAOXUAN 21 A	B105	indx	2	2	2
1747	32	BR 51-115-4::IRGC 43999-1	IRIS_313-11326	indx	2	2	2
1748	23	FACAGRO 406::IRGC 82049-1	IRIS_313-12053	indx	2	2	2
1749	21	JATI MANI::IRGC 66565-1	IRIS_313-11717	indx	2	2	2
1750	19	UPRH 265::IRGC 61689-1	IRIS_313-11621	indx	2	2	2
1751	18	IR 3839-1::IRGC 55946-1	IRIS_313-11516	indx	2	2	2
1752	17	K 15591-4::IRGC 55043-1	IRIS_313-11506	indx	2	2	2
1753	16	AR 133::IRGC 53942-1	IRIS_313-11493	indx	2	2	2
1754	14	B 4414 F-MR-6-3::IRGC 117310-1	IRIS_313-10332	indx	2	2	2
1755	7	B 78-S81::IRGC 58415-1	IRIS_313-9574	indx	2	2	2
1756	5	RR 272-17-829::IRGC 117354-1	IRIS_313-10412	indx	2	2	2
1757	1	IR 4630-22-2-5-1-3::G1	IRIS_313-15898	indx	2	2	2
1758	4	CSR-90 IR-2::IRGC 117327-1	IRIS_313-10349	indx	2	2	2
1759	40	AJAYA	CX96	ind1B	2	2	2
1760	37	CISANGGARUNG	CX25	ind1B	2	2	2
1761	36	BW311-9	CX238	ind1B	2	2	2
1762	34	CISADANE	CX152	ind1B	2	2	2
1763	30	BR 52-87-1::IRGC 36849-2	IRIS_313-11200	ind1B	2	2	2
1764	15	SEBERANG MR 77::C1	IRIS_313-7773	ind1B	2	2	2
1765	10	PSBRC 88::IRGC 99717-1	IRIS_313-10238	ind1B	2	2	2
1766	9	PSBRC 86::IRGC 99716-1	IRIS_313-10237	ind1B	2	2	2
1767	8	PSBRC 50::IRGC 99706-1	IRIS_313-10234	ind1B	2	2	2
1768	6	SADA RUPA::IRGC 77299-1	IRIS_313-9325	ind1B	2	2	2
1769	2	B 6136-3-TB-0-1-5::IRGC 117312-1	IRIS_313-10333	ind1B	2	2	2
1770	3	B 6136 E-3-TB-0-1-5::IRGC 117311-1	IRIS_313-10334	ind1B	2	2	2
1771	35	SHWE WAR TUN	CX158	ind3	2	2	2
1772	31	KENCANA RANDAH::IRGC 43709-2	IRIS_313-11319	ind3	2	2	2
1773	29	PADI GRUNDUL 1::IRGC 25493-1	IRIS_313-10954	ind3	2	2	2
1774	28	RANDA KUNING::IRGC 18595-1	IRIS_313-10807	ind3	2	2	2
1775	27	LUBUK LINGGAU::IRGC 20000-2	IRIS_313-10842	ind3	2	2	2
1776	26	PUAK::IRGC 18512-1	IRIS_313-10804	ind3	2	2	2
1777	25	SIBORAS::IRGC 18816-2	IRIS_313-10814	ind3	2	2	2
1778	24	1146::IRGC 83068-1	IRIS_313-12081	ind3	2	2	2
1779	22	PADI SIRANDAH KUNING::IRGC 73762-1	IRIS_313-11904	ind3	2	2	2
1780	20	ITA 245::IRGC 66288-1	IRIS_313-11713	ind3	2	2	2
1781	13	UNGGUL::IRGC 71644-1	IRIS_313-9694	ind3	2	2	2
1782	11	NELI::IRGC 66603-1	IRIS_313-8713	ind3	2	2	2
1783	12	KATUNG::IRGC 71536-1	IRIS_313-8811	ind3	2	2	2
1739	401	KETAN KUNANG KUNENG::IRGC 48730-1	IRIS_313-8831	ind3	1	2	3	0.17
1740	1143	INDO NO 7505::IRGC 20162-2	IRIS_313-10844	ind3	1	2	3
1741	1676	B6136-3-TB-0-1-5	CX237	ind1B	1	2	3
1742	99	IRGA 346-111-2-1F::IRGC 117341-1	IRIS_313-10399	indx	1	2	3
1743	1230	SUNAR::IRGC 27470-1	IRIS_313-11011	indx	1	2	3
1729	1485	INDO NO 13030::IRGC 48630-2	IRIS_313-11394	indx	1	2	4	0.23
1730	95	BR 5230-46-4::IRGC 117318-1	IRIS_313-10341	indx	1	2	4
1731	467	SONA::IRGC 26971-C1	IRIS_313-7780	indx	1	2	4
1732	667	HERATH BANDA::IRGC 67630-1	IRIS_313-11741	ind2	1	2	4
1733	825	SHYAMJIRA::IRGC 77522-1	IRIS_313-11969	ind2	1	2	4
1734	465	IR 22::IRGC 11356-C1	IRIS_313-7688	ind1B	1	2	4
1735	864	KHMAO KDET::IRGC 81278-1	IRIS_313-12037	ind3	1	2	4
2696	3015	B231	B231	indx	0	2	5	9.66
2697	3014	SWARNA	CX94	indx	0	2	5
2698	3009	Q5	CX87	indx	0	2	5
2699	3007	CHENGHUI 448	CX8	indx	0	2	5
2700	2991	ZHONGJIAN 100	CX548	indx	0	2	5
2701	2984	DUOXI 1	CX431	indx	0	2	5
2702	2983	IR68552-55-3-2	CX42	indx	0	2	5
2703	2974	NPT-114	CX386	indx	0	2	5
2704	2963	YZX2	CX363	indx	0	2	5
2705	2955	BG 94-1	CX35	indx	0	2	5
2706	2952	WANXIAN 77	CX343	indx	0	2	5
2707	2951	BG 300	CX34	indx	0	2	5
2708	2948	HEIHEAIHUI	CX318	indx	0	2	5
2709	2936	IR68	CX278	indx	0	2	5
2710	2925	BALA	CX228	indx	0	2	5
2711	2919	BR11	CX2	indx	0	2	5
2712	2918	ZHONG 413	CX19	indx	0	2	5
2713	2917	SLG1	CX182	indx	0	2	5
2714	2912	MINGHUI 63	CX145	indx	0	2	5
2715	2904	R644	CX13	indx	0	2	5
2716	2879	MOMI	B238	indx	0	2	5
2717	2874	MENJIAGAO 1	B227	indx	0	2	5
2718	2865	BIWUSHENG	B203	indx	0	2	5
2719	2864	BAOXIE 123B	B202	indx	0	2	5
2720	2859	PMS 10B	B195	indx	0	2	5
2721	2854	SLK 2-18-2	B185	indx	0	2	5
2722	2853	CHANH 148	B184	indx	0	2	5
2723	2850	P1790-5-1M-4-5M-1B-3M-B	B180	indx	0	2	5
2724	2842	HAOHUANGLA	B165	indx	0	2	5
2725	2838	BAOXIE-7B	B155	indx	0	2	5
2726	2830	80B	B137	indx	0	2	5
2727	2815	QITOUBAIGU3	B089	indx	0	2	5
2728	2810	JINBAOYIN	B075	indx	0	2	5
2729	2803	XIANGZAOXIAN 7	B064	indx	0	2	5
2730	2791	AMERICAN RICE	B035	indx	0	2	5
2731	2789	JAIBATTEY	B030	indx	0	2	5
2732	2784	BULEIDA A-75	B019	indx	0	2	5
2733	2767	KARUNJEERAGA SAMBA::IRGC 49774-1	IRIS_313-11414	indx	0	2	5
2734	2762	AEB 368 RIP P TYPE ADT::IRGC 49359-2	IRIS_313-11403	indx	0	2	5
2735	2738	ARC 12800::IRGC 42720-2	IRIS_313-11296	indx	0	2	5
2736	2732	ARC 18434::IRGC 42429-2	IRIS_313-11288	indx	0	2	5
2737	2730	ARC 18001::IRGC 42195-2	IRIS_313-11284	indx	0	2	5
2738	2728	ARC 15063::IRGC 41909-2	IRIS_313-11276	indx	0	2	5
2739	2725	ARC 7056::IRGC 40914-1	IRIS_313-11255	indx	0	2	5
2740	2717	DELI POCONG::IRGC 35265-1	IRIS_313-11177	indx	0	2	5
2741	2694	NGALONGYI::IRGC 33479-2	IRIS_313-11137	indx	0	2	5
2742	2692	HTAWPATT::IRGC 33125-2	IRIS_313-11130	indx	0	2	5
2743	2666	CHAO HAI::IRGC 29450-2	IRIS_313-11071	indx	0	2	5
2744	2609	ATH HAGARI JARAHAN PADDY::IRGC 23796-1	IRIS_313-10924	indx	0	2	5
2745	2592	ARC 12690::IRGC 22257-1	IRIS_313-10887	indx	0	2	5
2746	2469	LUBANG PUTI::IRGC 5429-1	IRIS_313-10513	indx	0	2	5
2747	2290	BHAINSA MUNDARIYA::IRGC 60893-1	IRIS_313-11596	indx	0	2	5
2748	2288	CHAN THANH HOA::IRGC 60647-1	IRIS_313-11594	indx	0	2	5
2749	2276	PA WOON::IRGC 58656-1	IRIS_313-11555	indx	0	2	5
2750	2274	TAUNG LWIN::IRGC 58222-1	IRIS_313-11548	indx	0	2	5
2751	2271	HOE PHAR THAE::IRGC 57907-1	IRIS_313-11541	indx	0	2	5
2752	2231	GIZA 178::GERVEX 1681-C1	IRIS_313-8212	indx	0	2	5
2753	2181	DANAU LAUT TAWAR::C1	IRIS_313-7668	indx	0	2	5
2754	1951	SOM DIGUIME::IRGC 56751-1	IRIS_313-9986	indx	0	2	5
2755	1945	XI GAN JING REN::IRGC 60035-1	IRIS_313-9184	indx	0	2	5
2756	1935	BAIANG 6::IRGC 6129-1	IRIS_313-8846	indx	0	2	5
2757	1902	KAAKARAN::IRGC 27138-1	IRIS_313-9314	indx	0	2	5
2758	1900	CO 39	IRIS_313-8265	indx	0	2	5
2759	1894	AVO	IRIS_313-8288	indx	0	2	5
2760	1875	IR 53650-2B-10-1-2-1::IRGC 117379-1	IRIS_313-10359	indx	0	2	5
2761	1874	PICO NEGRO::IRGC 55849-1	IRIS_313-10158	indx	0	2	5
2762	1870	NIAO YAO::IRGC 5496-1	IRIS_313-8743	indx	0	2	5
2763	1868	ARC 13530::IRGC 41146-1	IRIS_313-8401	indx	0	2	5
2764	1865	WAR 72-2-1-1::IRGC 117361-1	IRIS_313-10421	indx	0	2	5
2765	1864	SICAN::IRGC 117029-1	IRIS_313-10285	indx	0	2	5
2766	1862	GENE::IRGC 67434-1	IRIS_313-8383	indx	0	2	5
2767	1860	RAYADA::IRGC 27594-1	IRIS_313-9108	indx	0	2	5
2768	1838	SOM NGHE AN::IRGC 60751-1	IRIS_313-8409	indx	0	2	5
2769	1840	O. SATIVA::IRGC 17083-1	IRIS_313-9882	indx	0	2	5
2770	3019	CX426	CX426	ind1B	0	2	5
2771	3018	CX425	CX425	ind1B	0	2	5
2772	3017	CX422	CX422	ind1B	0	2	5
2773	3016	CX413	CX413	ind1B	0	2	5
2774	3013	UPR 191-66	CX92	ind1B	0	2	5
2775	3012	GOVIND	CX91	ind1B	0	2	5
2776	3011	FENGAIZHAN	CX9	ind1B	0	2	5
2777	3008	X22	CX83	ind1B	0	2	5
2778	3004	BG304	CX76	ind1B	0	2	5
2779	3002	IR6	CX73	ind1B	0	2	5
2780	2996	BASMATI	CX60	ind1B	0	2	5
2781	2989	AI ZI DAO	CX50	ind1B	0	2	5
2782	2986	DHAN4	CX45	ind1B	0	2	5
2783	2985	IR58025B	CX44	ind1B	0	2	5
2784	2981	MATATAG2	CX399	ind1B	0	2	5
2785	2978	MOLIZHANXUAN	CX394	ind1B	0	2	5
2786	2975	KR200	CX388	ind1B	0	2	5
2787	2970	NERICA-L-1	CX375	ind1B	0	2	5
2788	2950	SHWE THWE YIN HYV	CX33	ind1B	0	2	5
2789	2946	117	CX314	ind1B	0	2	5
2790	2942	MR185	CX30	ind1B	0	2	5
2791	2937	IR68897B	CX281	ind1B	0	2	5
2792	2932	AMOL3(SANA)	CX26	ind1B	0	2	5
2793	2920	IR2061-522-6-9	CX206	ind1B	0	2	5
2794	2902	IRBB60	CX126	ind1B	0	2	5
2795	2863	CHENGNONGSHUIJING	B201	ind1B	0	2	5
2796	2862	JINYOU 1	B200	ind1B	0	2	5
2797	2833	JWR 221	B146	ind1B	0	2	5
2798	2723	IR 9560-2-6-3::IRGC 40451-1	IRIS_313-11250	ind1B	0	2	5
2799	2179	WAS 63-22-5-9-10-1::C1	IRIS_313-7832	ind1B	0	2	5
2800	2108	MEDUSA::GERVEX 323-C1	IRIS_313-8067	ind1B	0	2	5
2801	1950	TIKAL 3::IRGC 50649-1	IRIS_313-9940	ind1B	0	2	5
2802	1931	ARAURE 1::IRGC 116956-1	IRIS_313-10289	ind1B	0	2	5
2803	1904	IRGA 370-38-1-1F-C4-2::IRGC 117342-1	IRIS_313-10400	ind1B	0	2	5
2804	1903	BW 295-5::IRGC 63098-1	IRIS_313-10002	ind1B	0	2	5
2805	1901	IR 2071-586-5-6-3::IRGC 39291-1	IRIS_313-9044	ind1B	0	2	5
2806	1873	MILYANG 77::IRGC 69340-1	IRIS_313-10040	ind1B	0	2	5
2807	1821	FEDEARROZ 50::G1	IRIS_313-15896	ind1B	0	2	5
2808	1822	IR 77298-14-1-2-10::G1	IRIS_313-15901	ind1B	0	2	5
2809	2764	APYO DAW GYI::IRGC 49386-2	IRIS_313-11405	ind3	0	2	5
2810	2747	ALAMINOS::IRGC 44268-2	IRIS_313-11330	ind3	0	2	5
2811	2724	SIPULUIK ARANG::IRGC 35488-2	IRIS_313-11180	ind3	0	2	5
2812	2696	KHAO THAMA::IRGC 29838-2	IRIS_313-11086	ind3	0	2	5
2813	2695	THAKADE THEEDAT::IRGC 33772-2	IRIS_313-11145	ind3	0	2	5
2814	2682	B 12::IRGC 31293-1	IRIS_313-11108	ind3	0	2	5
2815	2671	PHAE MEUN LAN::IRGC 29660-1	IRIS_313-11080	ind3	0	2	5
2816	2668	KHAO MAK KHAM::IRGC 29533-1	IRIS_313-11074	ind3	0	2	5
2817	2628	TERUNG DAUN::IRGC 25823-2	IRIS_313-10962	ind3	0	2	5
2818	2617	NANE::IRGC 25035-1	IRIS_313-10947	ind3	0	2	5
2819	2614	PADI BENOT::IRGC 24757-2	IRIS_313-10943	ind3	0	2	5
2820	2601	MARECH S V R::IRGC 23011-2	IRIS_313-10907	ind3	0	2	5
2821	2600	LUA NEP 4416::IRGC 23006-1	IRIS_313-10906	ind3	0	2	5
2822	2599	KREM KRAHAM::IRGC 22981-2	IRIS_313-10904	ind3	0	2	5
2823	2598	KHSAY VENG::IRGC 22915-1	IRIS_313-10903	ind3	0	2	5
2824	2557	UTRI DELI::IRGC 19182-1	IRIS_313-10823	ind3	0	2	5
2825	2372	PA LOSSES 3::IRGC 77810-1	IRIS_313-11975	ind3	0	2	5
2826	2337	NIAW NAHK KRAD::IRGC 71352-1	IRIS_313-11840	ind3	0	2	5
2827	2336	MUAY::IRGC 71318-1	IRIS_313-11839	ind3	0	2	5
2828	2325	KILOMBERO::IRGC 69698-1	IRIS_313-11780	ind3	0	2	5
2829	2324	KATUMANI::IRGC 69695-1	IRIS_313-11779	ind3	0	2	5
2830	2277	TUBMAN::IRGC 58682-1	IRIS_313-11556	ind3	0	2	5
2831	2275	FELEGBASEH::IRGC 58443-1	IRIS_313-11551	ind3	0	2	5
2832	2273	KYUN TAW SEIN::IRGC 58072-1	IRIS_313-11543	ind3	0	2	5
2833	2266	PAH DI MI RAHK::IRGC 57398-1	IRIS_313-11535	ind3	0	2	5
2834	2262	DIAMBARANG::IRGC 56726-1	IRIS_313-11525	ind3	0	2	5
2835	1959	KHAO THI RATE::IRGC 58041-1	IRIS_313-8793	ind3	0	2	5
2836	1942	KAM PAI::IRGC 78245-1	IRIS_313-9019	ind3	0	2	5
2837	1940	PATISAIL::IRGC 37562-1	IRIS_313-8932	ind3	0	2	5
2838	1937	LEUANG DAM::IRGC 78267-1	IRIS_313-8895	ind3	0	2	5
2839	1933	PAH WEAN::IRGC 78276-1	IRIS_313-8474	ind3	0	2	5
2840	1905	MAE YEU::IRGC 64509-1	IRIS_313-9575	ind3	0	2	5
2841	1897	BPI 76 NON SENSITIVE (GREEN)::IRGC 9790-1	IRIS_313-8903	ind3	0	2	5
2842	1837	KHAO DAWK MALI 105::IRGC 27748-2	IRIS_313-8253	ind3	0	2	5
2843	1896	ARANG	IRIS_313-8791	ind3	0	2	5
2844	2905	CHIPDA	CX130	ind2	0	2	5
2845	2814	ZHONGNONG 4	B087	ind2	0	2	5
2846	2768	TULASIBAS::IRGC 50192-2	IRIS_313-11421	ind2	0	2	5
2847	2766	DONRADAO::IRGC 49604-1	IRIS_313-11411	ind2	0	2	5
2848	2765	CHITRAKALI::IRGC 49524-2	IRIS_313-11408	ind2	0	2	5
2849	2763	AMON 4::IRGC 49375-2	IRIS_313-11404	ind2	0	2	5
2850	2729	ARC 15589::IRGC 42096-2	IRIS_313-11282	ind2	0	2	5
2851	2714	KALOBONA::IRGC 37478-2	IRIS_313-11212	ind2	0	2	5
2852	2713	PAIRJAT::IRGC 37252-2	IRIS_313-11207	ind2	0	2	5
2853	2704	DUBRAJ::IRGC 34904-1	IRIS_313-11167	ind2	0	2	5
2854	2687	GURULEY::IRGC 32441-1	IRIS_313-11120	ind2	0	2	5
2855	2684	SAYAM::IRGC 31538-2	IRIS_313-11110	ind2	0	2	5
2856	2632	LUDI GOCHYA::IRGC 26504-2	IRIS_313-10982	ind2	0	2	5
2857	2631	DUDA MONOR::IRGC 26335-2	IRIS_313-10972	ind2	0	2	5
2858	2577	ARC 10159::IRGC 20754-2	IRIS_313-10855	ind2	0	2	5
2859	2565	EDAKKADAN 0-69-27::IRGC 19560-1	IRIS_313-10833	ind2	0	2	5
2860	2499	KAHATAWEE::IRGC 12004-1	IRIS_313-10662	ind2	0	2	5
2861	2424	VARY GONY::IRGC 97308-2	IRIS_313-12284	ind2	0	2	5
2862	1949	RANGOON SAMBA::IRGC 11940-1	IRIS_313-9832	ind2	0	2	5
2863	1947	KALABAIL::IRGC 25877-1	IRIS_313-9391	ind2	0	2	5
2864	1939	KUTTA::IRGC 52184-1	IRIS_313-8924	ind2	0	2	5
2865	1934	ROPA::IRGC 74774-1	IRIS_313-8704	ind2	0	2	5
2866	1930	NCS 840::IRGC 62530-1	IRIS_313-9516	ind2	0	2	5
2867	1899	NS 252::IRGC 68878-1	IRIS_313-10030	ind2	0	2	5
2868	1898	DA 11::IRGC 6046-1	IRIS_313-9606	ind2	0	2	5
2869	1883	WANGKOD::IRGC 71646-1	IRIS_313-9187	ind2	0	2	5
2870	1872	VARY MALADY MENA::IRGC 51555-1	IRIS_313-9388	ind2	0	2	5
2871	1869	KOTTEYARAN::IRGC 47383-1	IRIS_313-8660	ind2	0	2	5
2872	1871	PARA NELLU::IRGC 50009-1	IRIS_313-9351	ind2	0	2	5
2873	2883	HUHUI 91269	B243	aus	0	2	5
2874	2744	KALABOKRI::IRGC 43872-1	IRIS_313-11324	aus	0	2	5
2875	2708	SLO 19::IRGC 35157-1	IRIS_313-11174	aus	0	2	5
2876	2705	RANI BHOG::IRGC 35109-1	IRIS_313-11172	aus	0	2	5
2877	2698	DHARIAL::IRGC 34034-1	IRIS_313-11154	aus	0	2	5
2878	2685	SAITA::IRGC 31618-1	IRIS_313-11111	aus	0	2	5
2879	2660	BORO 394::IRGC 29297-2	IRIS_313-11065	aus	0	2	5
2880	2659	BORO 70-2::IRGC 29283-1	IRIS_313-11063	aus	0	2	5
2881	2657	AUS 449::IRGC 29230-1	IRIS_313-11061	aus	0	2	5
2882	2656	AUS 359::IRGC 29146-2	IRIS_313-11060	aus	0	2	5
2883	2643	PORANG::IRGC 27577-1	IRIS_313-11019	aus	0	2	5
2884	2629	SADUMONI::IRGC 25919-1	IRIS_313-10964	aus	0	2	5
2885	2587	ARC 12079::IRGC 21888-1	IRIS_313-10877	aus	0	2	5
2886	2576	ARC 10145::IRGC 20744-1	IRIS_313-10854	aus	0	2	5
2887	2514	LAL SAR::IRGC 16185-1	IRIS_313-10735	aus	0	2	5
2888	2289	AMAKOYALI::IRGC 60878-1	IRIS_313-11595	aus	0	2	5
2889	1893	BEGUM::IRGC 33990-1	IRIS_313-9641	aus	0	2	5
2890	1892	KOYRA::IRGC 77267-1	IRIS_313-8283	aus	0	2	5
2891	1861	N 22::IRGC 46459-1	IRIS_313-10150	aus	0	2	5
2892	1859	LALSAITA::IRGC 43915-1	IRIS_313-8789	aus	0	2	5
2893	1858	SIMUL KHURI::IRGC 35154-1	IRIS_313-8771	aus	0	2	5
2894	1836	PODI HEENATI::IRGC 36345-1	IRIS_313-9636	aus	0	2	5
2895	1835	DANGAR::IRGC 76296-1	IRIS_313-9610	aus	0	2	5
2896	1833	TAK SUFAID::IRGC 73127-1	IRIS_313-9283	aus	0	2	5
2897	1834	CHANDARHAT::IRGC 25845-1	IRIS_313-9368	aus	0	2	5
2898	3010	HUANYANGNIAN	CX88	ind1A	0	2	5
2899	2997	BHAVANI	CX61	ind1A	0	2	5
2900	2992	PENGSHANTIEGANZHAN	CX55	ind1A	0	2	5
2901	2889	MAMAGU	B260	ind1A	0	2	5
2902	2886	CHAOYANGYIHAO B	B249	ind1A	0	2	5
2903	2884	XIANGDAO	B244	ind1A	0	2	5
2904	2880	ZHENDAO 232	B239	ind1A	0	2	5
2905	2835	HAOXIANG	B149	ind1A	0	2	5
2906	2827	ZAOXIAN 240	B126	ind1A	0	2	5
2907	2816	QITOUGU	B093	ind1A	0	2	5
2908	2809	QIUQIANBAI	B072	ind1A	0	2	5
2909	2769	13946 (GUANG QIU 15)::IRGC 50320-1	IRIS_313-11422	ind1A	0	2	5
2910	2701	T KAUG PAO::IRGC 34182-1	IRIS_313-11157	ind1A	0	2	5
2911	2467	HSIEH DAU::IRGC 4727-1	IRIS_313-10504	ind1A	0	2	5
2912	2368	QI GU::IRGC 77381-1	IRIS_313-11966	ind1A	0	2	5
2913	2345	TIE ZHONG::IRGC 72321-1	IRIS_313-11872	ind1A	0	2	5
2914	2344	HENG YE ZAO::IRGC 72092-1	IRIS_313-11862	ind1A	0	2	5
2915	2343	DA LI BAI 63::IRGC 72016-1	IRIS_313-11857	ind1A	0	2	5
2916	2342	DA HEI GU::IRGC 72009-1	IRIS_313-11856	ind1A	0	2	5
2917	2341	BAI MI ZAI 7::IRGC 71940-1	IRIS_313-11852	ind1A	0	2	5
2918	1936	E ZI 96::IRGC 70188-1	IRIS_313-8859	ind1A	0	2	5
2919	2280	SATHIYA::IRGC 59225-1	IRIS_313-11568	ind1A	0	2	5
2920	3023	CX578	CX578	temp	0	2	5
2921	3006	M401	CX78	temp	0	2	5
2922	3003	JP-5	CX74	temp	0	2	5
2923	2957	053A-3	CX351	temp	0	2	5
2924	2922	NONGKEN 58	CX212	temp	0	2	5
2925	2848	LINGUO	B171	temp	0	2	5
2926	2843	JIANGHUADAO	B166	temp	0	2	5
2927	2824	LIXINGENG	B117	temp	0	2	5
2928	2811	YIZHIXIANG	B077	temp	0	2	5
2929	2798	ZHENFU 8	B047	temp	0	2	5
2930	2267	WIR 2091::IRGC 57536-1	IRIS_313-11536	temp	0	2	5
2931	2002	CHUGOKU 68 HEN::IRGC 72514-1	IRIS_313-10057	temp	0	2	5
2932	1966	M 203::IRGC 76309-1	IRIS_313-8444	temp	0	2	5
2933	1938	PUTTIGE::IRGC 52588-1	IRIS_313-8921	temp	0	2	5
2934	1908	KOPANCSI KEREK::IRGC 9305-1	IRIS_313-9811	temp	0	2	5
2935	1843	SHINCHIKU IKU 103::IRGC 10430-1	IRIS_313-9346	temp	0	2	5
2936	1906	CHIANAN 8::IRGC 90-1	IRIS_313-9703	temp	0	2	5
2937	3005	LEMONT	CX77	trop	0	2	5
2938	2968	NERICA 8	CX373	trop	0	2	5
2939	2965	HAOGELAO	CX367	trop	0	2	5
2940	2793	NANOAY P.A	B037	trop	0	2	5
2941	2773	GEM OU BRAZIL::IRGC 50470-1	IRIS_313-11427	trop	0	2	5
2942	2772	CHATAO::IRGC 50456-1	IRIS_313-11426	trop	0	2	5
2943	2679	D 3-130::IRGC 30986-2	IRIS_313-11105	trop	0	2	5
2944	2534	GOGO RAJAPAN::IRGC 17666-2	IRIS_313-10771	trop	0	2	5
2945	2473	RL GOPHER::IRGC 6934-2	IRIS_313-10552	trop	0	2	5
2946	2413	SEMENDANG::IRGC 93633-1	IRIS_313-12241	trop	0	2	5
2947	2355	IB 95::IRGC 74677-1	IRIS_313-11915	trop	0	2	5
2948	2350	KOMPIT::IRGC 73716-1	IRIS_313-11903	trop	0	2	5
2949	2264	GOLO::IRGC 56856-1	IRIS_313-11527	trop	0	2	5
2950	2071	GAWICHAL::IRGC 77653-1	IRIS_313-10094	trop	0	2	5
2951	1825	INIA TACUARI::G1	IRIS_313-15907	trop	0	2	5
2952	1846	WANICA::IRGC 3394-1	IRIS_313-9519	trop	0	2	5
2953	2987	PUSA(BASMATI 1)	CX46	admix	0	2	5
2954	2982	TOG6542	CX402	admix	0	2	5
2955	2964	COMPACT PLANT TYPE MATERIAL	CX365	admix	0	2	5
2956	2831	GENG 7623	B141	admix	0	2	5
2957	2734	ARC 6579::IRGC 42510-1	IRIS_313-11290	admix	0	2	5
2958	2690	DHALA AMAN 973::IRGC 32861-1	IRIS_313-11125	admix	0	2	5
2959	2689	BAZAIL 980::IRGC 32817-2	IRIS_313-11124	admix	0	2	5
2960	2672	KHAO PA SIEV::IRGC 30063-1	IRIS_313-11092	admix	0	2	5
2961	2665	TUPA::IRGC 29432-1	IRIS_313-11070	admix	0	2	5
2962	2472	SUKAMANDI 1005::IRGC 6065-1	IRIS_313-10522	admix	0	2	5
2963	2295	KARISHNABELI::IRGC 61979-1	IRIS_313-11628	admix	0	2	5
2964	2272	KHAO KUM PAR::IRGC 57966-1	IRIS_313-11542	admix	0	2	5
2965	1922	KOIYA DIGHA::IRGC 63517-1	IRIS_313-9445	admix	0	2	5
2966	1852	YANGKUM (RED)	IRIS_313-9404	admix	0	2	5
2967	1886	ARC 11626::IRGC 21528-1	IRIS_313-9392	admix	0	2	5
2968	2885	SHANJIUGU	B245	subtrop	0	2	5
2969	2673	KHAO TAM::IRGC 30085-2	IRIS_313-11093	subtrop	0	2	5
2970	2590	ARC 12493::IRGC 22098-1	IRIS_313-10884	subtrop	0	2	5
2971	2586	ARC 11946::IRGC 21768-2	IRIS_313-10874	subtrop	0	2	5
2972	2582	ARC 11538::IRGC 21463-1	IRIS_313-10867	subtrop	0	2	5
2973	2580	ARC 11424::IRGC 21380-2	IRIS_313-10865	subtrop	0	2	5
2974	2437	CHAO PEE::IRGC 106767-1	IRIS_313-12330	subtrop	0	2	5
2975	1850	ARC 11430 B::IRGC 14567-1	IRIS_313-8999	subtrop	0	2	5
2976	2338	SING SAI::IRGC 71442-2	IRIS_313-11845	subtrop	0	2	5
2977	2756	CODE NO 31225::IRGC 46865-2	IRIS_313-11375	aro	0	2	5
2978	2752	BUCHI::IRGC 45237-2	IRIS_313-11352	aro	0	2	5
2979	2718	OVAL RED 29 B 601::IRGC 38130-2	IRIS_313-11223	aro	0	2	5
2980	2715	LAL AMAN 207::IRGC 37754-1	IRIS_313-11217	aro	0	2	5
2981	1928	BASMATI 1::IRGC 27798-1	IRIS_313-8656	aro	0	2	5
2982	1925	TIMMURAY::IRGC 67857-1	IRIS_313-8765	aro	0	2	5
2983	1920	JC 149	IRIS_313-8385	aro	0	2	5
2984	1831	SHANKA::IRGC 67848-1	IRIS_313-8814	aro	0	2	5
2985	1891	ARC 7091::IRGC 20491-1	IRIS_313-8498	aro	0	2	5
2986	2669	KHAO NAM YEN::IRGC 29546-2	IRIS_313-11075	japx	0	2	5
2987	2938	LIJIANGXINTUANHEIGU	CX282	japx	0	2	5
1737	41	CISOKAN	B048	ind1B	1	2	6	0.07
1738	42	SEBERANG	CX147	indx	1	2	6
1736	1820	MR167	CX69	indx	0	2	7	0.03
1785	2969	NERICA 9	CX374	trop	0	2	8	30.13
1786	2967	NERICA 2	CX372	trop	0	2	8
1787	2966	NERICA 1	CX371	trop	0	2	8
1788	2962	YUNLU 103	CX359	trop	0	2	8
1789	2960	YUNLU 102	CX355	trop	0	2	8
1790	2939	NONGLINNUO	CX285	trop	0	2	8
1791	2935	IAC165	CX269	trop	0	2	8
1792	2934	DINORADO	CX266	trop	0	2	8
1793	2933	IAC3	CX262	trop	0	2	8
1794	2930	KINANDANGPATONG	CX248	trop	0	2	8
1795	2929	IR47686-6-2-1-1	CX243	trop	0	2	8
1796	2928	IAC47	CX241	trop	0	2	8
1797	2924	IRAT109	CX220	trop	0	2	8
1798	2923	BRAZIL NUODAO	CX214	trop	0	2	8
1799	2914	AZUCENA	CX151	trop	0	2	8
1800	2906	AP423	CX132	trop	0	2	8
1801	2903	MOLOK	CX129	trop	0	2	8
1802	2899	BINIAPAN	CX113	trop	0	2	8
1803	2897	GIZA14	CX111	trop	0	2	8
1804	2894	SAL BUI BAO	CX106	trop	0	2	8
1805	2860	TAIDONGLUDAO	B196	trop	0	2	8
1806	2858	80A60YR71009-1-5	B191	trop	0	2	8
1807	2857	ITA 221	B190	trop	0	2	8
1808	2856	IRAT 669	B189	trop	0	2	8
1809	2855	IRAT 36	B188	trop	0	2	8
1810	2800	80050YR72136-43	B054	trop	0	2	8
1811	2799	80A97YR303-304-1-3	B053	trop	0	2	8
1812	2795	YR 83-23-11	B043	trop	0	2	8
1813	2787	DJANDA MANDJA	B025	trop	0	2	8
1814	2783	AMERICAN HUANGKEDAO	B018	trop	0	2	8
1815	2771	SINAPLED::IRGC 50402-1	IRIS_313-11424	trop	0	2	8
1816	2760	TAMBU::IRGC 48932-1	IRIS_313-11397	trop	0	2	8
1817	2759	MAS::IRGC 48758-1	IRIS_313-11396	trop	0	2	8
1818	2758	CADIDIT (GLUT)::IRGC 47161-1	IRIS_313-11379	trop	0	2	8
1819	2757	TOS 7536::IRGC 46985-2	IRIS_313-11376	trop	0	2	8
1820	2750	MINANOK::IRGC 44637-2	IRIS_313-11340	trop	0	2	8
1821	2749	LAWA AN::IRGC 44544-2	IRIS_313-11337	trop	0	2	8
1822	2746	PADI JALAI BELA::IRGC 44084-1	IRIS_313-11329	trop	0	2	8
1823	2745	PADI BURIH::IRGC 44081-1	IRIS_313-11328	trop	0	2	8
1824	2742	PELAU::IRGC 43538-2	IRIS_313-11314	trop	0	2	8
1825	2741	PADI RENDAH::IRGC 43515-1	IRIS_313-11313	trop	0	2	8
1826	2740	CICIH KAPUK::IRGC 43377-1	IRIS_313-11311	trop	0	2	8
1827	2722	NIAW KHAMIN::IRGC 40222-1	IRIS_313-11248	trop	0	2	8
1828	2720	IAC 1132::IRGC 39052-1	IRIS_313-11238	trop	0	2	8
1829	2706	KETAN LEMBAYUNGAN::IRGC 35745-2	IRIS_313-11183	trop	0	2	8
1830	2703	SADU::IRGC 34514-2	IRIS_313-11161	trop	0	2	8
1831	2702	HYB 5-2-1-1-4::IRGC 34283-2	IRIS_313-11159	trop	0	2	8
1832	2688	GBRA::IRGC 32474-2	IRIS_313-11121	trop	0	2	8
1833	2686	KAYELI KUNING::IRGC 31974-1	IRIS_313-11117	trop	0	2	8
1834	2683	B 106::IRGC 31352-1	IRIS_313-11109	trop	0	2	8
1835	2681	ZANTON::IRGC 31248-1	IRIS_313-11107	trop	0	2	8
1836	2680	D 4-193::IRGC 31083-2	IRIS_313-11106	trop	0	2	8
1837	2678	D 3-102::IRGC 30972-1	IRIS_313-11104	trop	0	2	8
1838	2677	D 1-147::IRGC 30894-2	IRIS_313-11103	trop	0	2	8
1839	2676	D 1-39::IRGC 30868-1	IRIS_313-11102	trop	0	2	8
1840	2675	MAMON::IRGC 30792-1	IRIS_313-11100	trop	0	2	8
1841	2661	PANGETAN::IRGC 26942-1	IRIS_313-10994	trop	0	2	8
1842	2655	LANNAB::IRGC 26936-2	IRIS_313-10993	trop	0	2	8
1843	2654	LALANGIT::IRGC 28715-1	IRIS_313-11046	trop	0	2	8
1844	2653	PILIT TAPUL::IRGC 26887-1	IRIS_313-10992	trop	0	2	8
1845	2652	ENGKABANG::IRGC 28694-2	IRIS_313-11045	trop	0	2	8
1846	2651	BUKU::IRGC 28683-2	IRIS_313-11044	trop	0	2	8
1847	2649	GINATOS::IRGC 26876-1	IRIS_313-10991	trop	0	2	8
1848	2641	PULUT HALAPA::IRGC 27403-1	IRIS_313-11009	trop	0	2	8
1849	2640	PULUT CENRANA::IRGC 27400-2	IRIS_313-11008	trop	0	2	8
1850	2639	PULUT BONGO::IRGC 27397-2	IRIS_313-11007	trop	0	2	8
1851	2638	PULU LOTONG::IRGC 27380-2	IRIS_313-11005	trop	0	2	8
1852	2637	PAE SANGGULA::IRGC 27297-1	IRIS_313-11004	trop	0	2	8
1853	2636	PAE MEETO::IRGC 27254-1	IRIS_313-11003	trop	0	2	8
1854	2635	PAEDAI SOBUDI::IRGC 27222-1	IRIS_313-11001	trop	0	2	8
1855	2634	LANDEO::IRGC 27164-1	IRIS_313-10999	trop	0	2	8
1856	2627	SUNGKAI::IRGC 25812-1	IRIS_313-10960	trop	0	2	8
1857	2626	SITABO TABO::IRGC 25798-1	IRIS_313-10959	trop	0	2	8
1858	2625	RENIK BELITI::IRGC 25648-1	IRIS_313-10958	trop	0	2	8
1859	2624	RANGKAI KEPEL::IRGC 25640-1	IRIS_313-10957	trop	0	2	8
1860	2623	PUTUS TOLO::IRGC 25636-2	IRIS_313-10956	trop	0	2	8
1861	2622	PADI ABUNG KUNING::IRGC 25469-1	IRIS_313-10953	trop	0	2	8
1862	2621	KILANG MEDU::IRGC 25442-1	IRIS_313-10952	trop	0	2	8
1863	2620	ASE PULU BOLONG::IRGC 25171-1	IRIS_313-10950	trop	0	2	8
1864	2619	TEKALAK::IRGC 25154-1	IRIS_313-10949	trop	0	2	8
1865	2616	MANGGE::IRGC 25019-1	IRIS_313-10946	trop	0	2	8
1866	2615	BULAK::IRGC 24884-1	IRIS_313-10945	trop	0	2	8
1867	2613	KETAN GUNDIL::IRGC 24568-1	IRIS_313-10936	trop	0	2	8
1868	2611	PAKWALAN::IRGC 24156-1	IRIS_313-10931	trop	0	2	8
1869	2606	PINIDWA QAN QIPUGO QELEK::IRGC 23360-1	IRIS_313-10920	trop	0	2	8
1870	2605	PINIDWA QAN QIPUGO PINGKITAN::IRGC 23359-1	IRIS_313-10919	trop	0	2	8
1871	2604	T Q QI QINYUHAYUHA::IRGC 23342-1	IRIS_313-10918	trop	0	2	8
1872	2595	SAMPANG KUNING::IRGC 18678-2	IRIS_313-10809	trop	0	2	8
1873	2588	RANTE::IRGC 18608-2	IRIS_313-10808	trop	0	2	8
1874	2573	PULO::IRGC 18519-1	IRIS_313-10805	trop	0	2	8
1875	2571	KETAN NANGKA::IRGC 19961-2	IRIS_313-10841	trop	0	2	8
1876	2564	MALASAY::IRGC 19456-1	IRIS_313-10832	trop	0	2	8
1877	2563	MALANDI 2::IRGC 19454-2	IRIS_313-10831	trop	0	2	8
1878	2562	INAPORAONAN::IRGC 19418-1	IRIS_313-10830	trop	0	2	8
1879	2561	PLAMPEYAN::IRGC 18494-1	IRIS_313-10803	trop	0	2	8
1880	2560	INAMBOG::IRGC 19415-1	IRIS_313-10829	trop	0	2	8
1881	2559	IKOGAN::IRGC 19412-1	IRIS_313-10828	trop	0	2	8
1882	2558	BINARITOS::IRGC 19391-1	IRIS_313-10827	trop	0	2	8
1883	2556	PEUTEUJ::IRGC 18484-1	IRIS_313-10802	trop	0	2	8
1884	2555	SLAMET::IRGC 18900-1	IRIS_313-10817	trop	0	2	8
1885	2554	SIDJERO GUNDIL::IRGC 18829-2	IRIS_313-10816	trop	0	2	8
1886	2553	SIDJANGGUK::IRGC 18826-2	IRIS_313-10815	trop	0	2	8
1887	2552	PARE BUWUN::IRGC 18456-2	IRIS_313-10801	trop	0	2	8
1888	2551	PALOTAN MELATI::IRGC 18426-2	IRIS_313-10800	trop	0	2	8
1889	2550	PAE ONGGA::IRGC 18418-1	IRIS_313-10799	trop	0	2	8
1890	2549	NOGO BELE 2::IRGC 18328-2	IRIS_313-10798	trop	0	2	8
1891	2548	MOLOG::IRGC 18282-1	IRIS_313-10796	trop	0	2	8
1892	2547	MLATI::IRGC 18278-1	IRIS_313-10795	trop	0	2	8
1893	2546	MENDUNGAN::IRGC 18245-1	IRIS_313-10794	trop	0	2	8
1894	2545	MELIK::IRGC 18238-2	IRIS_313-10793	trop	0	2	8
1895	2544	LOLAWAJI::IRGC 18131-1	IRIS_313-10790	trop	0	2	8
1896	2543	LENGGANG GENUK BULU::IRGC 18119-1	IRIS_313-10789	trop	0	2	8
1897	2542	LEMUNGSIR::IRGC 18116-1	IRIS_313-10788	trop	0	2	8
1898	2541	KETAN SLAWI::IRGC 17963-1	IRIS_313-10785	trop	0	2	8
1899	2540	KETAN SAPI::IRGC 17954-2	IRIS_313-10784	trop	0	2	8
1900	2539	KETAN OSOG::IRGC 17929-1	IRIS_313-10783	trop	0	2	8
1901	2538	KETAN MLANTING::IRGC 17916-1	IRIS_313-10781	trop	0	2	8
1902	2537	KETAN LALER::IRGC 17897-1	IRIS_313-10780	trop	0	2	8
1903	2536	KABADOKA::IRGC 17775-2	IRIS_313-10776	trop	0	2	8
1904	2535	HAWARA DJEDAH::IRGC 17728-1	IRIS_313-10773	trop	0	2	8
1905	2533	GANDAMANA::IRGC 17593-2	IRIS_313-10770	trop	0	2	8
1906	2532	DJANGGOT::IRGC 17491-2	IRIS_313-10767	trop	0	2	8
1907	2531	DJALAWARA::IRGC 17471-1	IRIS_313-10766	trop	0	2	8
1908	2530	CERE KAWAT::IRGC 17401-2	IRIS_313-10765	trop	0	2	8
1909	2529	BALIK SEMAH::IRGC 17201-2	IRIS_313-10761	trop	0	2	8
1910	2528	ANDEL::IRGC 17153-2	IRIS_313-10759	trop	0	2	8
1911	2527	AEN METAN::IRGC 17142-1	IRIS_313-10758	trop	0	2	8
1912	2526	KOTO OURA S 5::IRGC 15155-1	IRIS_313-10712	trop	0	2	8
1913	2525	O. SATIVA::IRGC 16898-1	IRIS_313-10752	trop	0	2	8
1914	2524	TJOKRON::IRGC 16653-2	IRIS_313-10747	trop	0	2	8
1915	2523	7 AC::IRGC 14860-2	IRIS_313-10711	trop	0	2	8
1916	2522	TJEMPO KREMBUNG::IRGC 16603-1	IRIS_313-10746	trop	0	2	8
1917	2521	SLOBOK::IRGC 16571-1	IRIS_313-10745	trop	0	2	8
1918	2520	SIPON::IRGC 16570-1	IRIS_313-10744	trop	0	2	8
1919	2519	SERAJU::IRGC 16565-1	IRIS_313-10743	trop	0	2	8
1920	2518	KETAN PELERN::IRGC 16468-1	IRIS_313-10741	trop	0	2	8
1921	2517	KETAN PAPAH AREN::IRGC 16467-1	IRIS_313-10740	trop	0	2	8
1922	2515	PINDE GOGO WIERIE::IRGC 14795-2	IRIS_313-10710	trop	0	2	8
1923	2512	NANIBRE::IRGC 16102-2	IRIS_313-10730	trop	0	2	8
1924	2511	B 6311 A 5553-16-2::IRGC 14541-1	IRIS_313-10708	trop	0	2	8
1925	2510	GODAWEL::IRGC 15750-1	IRIS_313-10722	trop	0	2	8
1926	2509	PADI DARAWAL::IRGC 14373-1	IRIS_313-10704	trop	0	2	8
1927	2508	PADI ADONG DUMARAT::IRGC 14356-1	IRIS_313-10703	trop	0	2	8
1928	2507	SEREH::IRGC 13732-2	IRIS_313-10693	trop	0	2	8
1929	2506	SIKEP BATU::IRGC 13514-2	IRIS_313-10689	trop	0	2	8
1930	2505	R 27::IRGC 9498-1	IRIS_313-10620	trop	0	2	8
1931	2502	BICCO BRANCO::IRGC 9478-1	IRIS_313-10619	trop	0	2	8
1932	2493	RACION 1::IRGC 11340-1	IRIS_313-10649	trop	0	2	8
1933	2492	LENKIBE-N::IRGC 11216-1	IRIS_313-10645	trop	0	2	8
1934	2491	BUSIYETAN::IRGC 11205-1	IRIS_313-10644	trop	0	2	8
1935	2487	QINOGNAS::IRGC 8135-1	IRIS_313-10582	trop	0	2	8
1936	2486	P PEY SIQAT::IRGC 8129-1	IRIS_313-10581	trop	0	2	8
1937	2485	PARAY KINARABAW::IRGC 8083-1	IRIS_313-10580	trop	0	2	8
1938	2484	PARAY QIKUG KABAYUH::IRGC 8059-1	IRIS_313-10578	trop	0	2	8
1939	2483	IFUGAO RICE::IRGC 8052-1	IRIS_313-10577	trop	0	2	8
1940	2471	IACA ESCURO::IRGC 6636-1	IRIS_313-10541	trop	0	2	8
1941	2468	HSIANG TSENF TAO::IRGC 5008-1	IRIS_313-10507	trop	0	2	8
1942	2466	MOROPOTOL::IRGC 3909-1	IRIS_313-10489	trop	0	2	8
1943	2465	CATIBOS::IRGC 3762-1	IRIS_313-10485	trop	0	2	8
1944	2459	FORTUNA COLORADO::IRGC 703-1	IRIS_313-10444	trop	0	2	8
1945	2425	PADI MIAT (KECIL)::IRGC 97366-1	IRIS_313-12285	trop	0	2	8
1946	2423	SALAZANA::IRGC 97219-1	IRIS_313-12281	trop	0	2	8
1947	2422	RAMADITRA::IRGC 97124-1	IRIS_313-12279	trop	0	2	8
1948	2421	MALAGKIT (ITIM)::IRGC 96124-1	IRIS_313-12272	trop	0	2	8
1949	2420	BATIBATIKAN::IRGC 96098-1	IRIS_313-12271	trop	0	2	8
1950	2415	PINAHULA::IRGC 93937-1	IRIS_313-12244	trop	0	2	8
1951	2405	GINAYANGGANG::IRGC 87131-1	IRIS_313-12144	trop	0	2	8
1952	2399	PARAI JALEY MASIK::IRGC 84215-1	IRIS_313-12108	trop	0	2	8
1953	2396	KASIGNAYAN::IRGC 82788-1	IRIS_313-12073	trop	0	2	8
1954	2394	BABELIONG::IRGC 82688-1	IRIS_313-12070	trop	0	2	8
1955	2393	PULUT MAS::IRGC 82676-1	IRIS_313-12069	trop	0	2	8
1956	2391	PULUT KETAN::IRGC 82674-2	IRIS_313-12068	trop	0	2	8
1957	2385	TINOLDO MARANGRAS::IRGC 81758-1	IRIS_313-12051	trop	0	2	8
1958	2384	BUYAN::IRGC 81440-1	IRIS_313-12045	trop	0	2	8
1959	2382	P T Q QINDONAAL::IRGC 80410-1	IRIS_313-12031	trop	0	2	8
1960	2379	ITA 131::IRGC 80025-1	IRIS_313-12021	trop	0	2	8
1961	2378	FRENSI GBOI::IRGC 79983-1	IRIS_313-12018	trop	0	2	8
1962	2376	PADI HANGIR::IRGC 79507-1	IRIS_313-12006	trop	0	2	8
1963	2374	PINUTYUKAN::IRGC 78995-1	IRIS_313-11995	trop	0	2	8
1964	2373	KALINDIG::IRGC 78968-1	IRIS_313-11994	trop	0	2	8
1965	2370	PARE LAMBAN BINGKA::IRGC 77601-1	IRIS_313-11971	trop	0	2	8
1966	2369	BUNTU DOMBA 1::IRGC 77554-1	IRIS_313-11970	trop	0	2	8
1967	2365	BWANGA MOUI::IRGC 76262-1	IRIS_313-11946	trop	0	2	8
1968	2361	GILINGAN MARANGRAS::IRGC 75213-1	IRIS_313-11929	trop	0	2	8
1969	2360	DAYRON MARANGRAS::IRGC 75209-1	IRIS_313-11928	trop	0	2	8
1970	2354	BUAGKOG::IRGC 74318-1	IRIS_313-11913	trop	0	2	8
1971	2352	TINAROH::IRGC 73874-1	IRIS_313-11907	trop	0	2	8
1972	2351	SULUS BALOK::IRGC 73862-1	IRIS_313-11906	trop	0	2	8
1973	2340	DUNA AL::IRGC 71842-1	IRIS_313-11851	trop	0	2	8
1974	2328	VONBOANGY::IRGC 69947-1	IRIS_313-11792	trop	0	2	8
1975	2327	VARIRANGAHY::IRGC 69897-1	IRIS_313-11790	trop	0	2	8
1976	2322	K 2 C 45::IRGC 68552-1	IRIS_313-11759	trop	0	2	8
1977	2321	BENGALI VAKAHANA 1448::IRGC 68370-1	IRIS_313-11756	trop	0	2	8
1978	2320	A 2-257::IRGC 68342-1	IRIS_313-11755	trop	0	2	8
1979	2317	NAKPUI::IRGC 67594-1	IRIS_313-11739	trop	0	2	8
1980	2315	MALAGKIT (PINELIPE)::IRGC 67444-1	IRIS_313-11736	trop	0	2	8
1981	2310	BURI BURING::IRGC 64174-1	IRIS_313-11673	trop	0	2	8
1982	2308	YAH YAW::IRGC 61359-1	IRIS_313-11611	trop	0	2	8
1983	2306	WULE DASIMA::IRGC 63450-1	IRIS_313-11660	trop	0	2	8
1984	2305	TOBOHUN::IRGC 63433-1	IRIS_313-11659	trop	0	2	8
1985	2304	MANYALOJOPOIHUN::IRGC 63350-1	IRIS_313-11658	trop	0	2	8
1986	2270	PATIE ROUGE::IRGC 57686-1	IRIS_313-11540	trop	0	2	8
1987	2269	SP 6 (WC 836)::IRGC 57602-1	IRIS_313-11539	trop	0	2	8
1988	2268	J 6 IR 438 (WC 694)::IRGC 57599-1	IRIS_313-11537	trop	0	2	8
1989	2265	MARIA GAKIT::IRGC 57070-1	IRIS_313-11532	trop	0	2	8
1990	2263	FOSSA (GBE)::IRGC 56767-1	IRIS_313-11526	trop	0	2	8
1991	2261	KOUINONEPOU::IRGC 56663-1	IRIS_313-11524	trop	0	2	8
1992	2259	WAGASAN (RED)::IRGC 55404-1	IRIS_313-11511	trop	0	2	8
1993	2258	MARANHAO BRANCO::IRGC 50503-1	IRIS_313-11428	trop	0	2	8
1994	2256	PADI UDANG::IRGC 54295-1	IRIS_313-11499	trop	0	2	8
1995	2254	PADI HEDENG (REKET HEDENG)::IRGC 54266-1	IRIS_313-11498	trop	0	2	8
1996	2253	BALU PRIA::IRGC 54158-1	IRIS_313-11496	trop	0	2	8
1997	2252	ANENOE::IRGC 54140-1	IRIS_313-11495	trop	0	2	8
1998	2249	VANKALI::IRGC 53339-1	IRIS_313-11479	trop	0	2	8
1999	2247	KINTOMAN (TOD DOY)::IRGC 53146-1	IRIS_313-11473	trop	0	2	8
2000	2245	DINORADO::IRGC 52893-1	IRIS_313-11465	trop	0	2	8
2001	2244	CARAWI::IRGC 52887-1	IRIS_313-11464	trop	0	2	8
2002	2240	NALA::IRGC 51247-1	IRIS_313-11441	trop	0	2	8
2003	2239	NIRA PRIETO::IRGC 51145-1	IRIS_313-11439	trop	0	2	8
2004	2238	SAKAZELE (538)::IRGC 50880-1	IRIS_313-11436	trop	0	2	8
2005	2237	MONMINEUPLEU::IRGC 50873-1	IRIS_313-11435	trop	0	2	8
2006	2236	FORTUNA BLANCO (SAN MARCOS)::IRGC 50764-1	IRIS_313-11434	trop	0	2	8
2007	2234	MIUDO ROXO::IRGC 50517-1	IRIS_313-11429	trop	0	2	8
2008	2232	GRAAL::GERVEX 1682-C1	IRIS_313-8213	trop	0	2	8
2009	2224	91 UPLA::GERVEX 155-C1	IRIS_313-8058	trop	0	2	8
2010	2223	80 UPLA::GERVEX 164-C1	IRIS_313-8062	trop	0	2	8
2011	2222	79 UPLA::GERVEX 154-C1	IRIS_313-8057	trop	0	2	8
2012	2221	77 UPLA::GERVEX 159-C1	IRIS_313-8060	trop	0	2	8
2013	2220	75 UPLA::GERVEX 161-C1	IRIS_313-8061	trop	0	2	8
2014	2218	32 UPLA::GERVEX 176-C1	IRIS_313-8064	trop	0	2	8
2015	2217	104 UPLA::GERVEX 167-C1	IRIS_313-8063	trop	0	2	8
2016	2216	IR 71525-19-1-1::C1	IRIS_313-7909	trop	0	2	8
2017	2215	CT 13582-15-5-M::C1	IRIS_313-7868	trop	0	2	8
2018	2214	VARY MADINIKA 3566::GERVEX 8448-C1	IRIS_313-7994	trop	0	2	8
2019	2213	IR 71524-44-1-1::C1	IRIS_313-8010	trop	0	2	8
2020	2212	IR 63380-16::C1	IRIS_313-7902	trop	0	2	8
2021	2211	VARY LAVA 90::GERVEX 8254-C1	IRIS_313-7992	trop	0	2	8
2022	2210	GOGO::IRGC 43390-C1	IRIS_313-7885	trop	0	2	8
2023	2209	MITSANGANAHIJERY::GERVEX 8316-C1	IRIS_313-7959	trop	0	2	8
2024	2208	BODA 148-3::GERVEX 8258-C1	IRIS_313-7850	trop	0	2	8
2025	2206	IRAT 104::C1	IRIS_313-7912	trop	0	2	8
2026	2204	CNA 7\BO\1\1>33-13-6-1::C1	IRIS_313-7866	trop	0	2	8
2027	2203	IRAT 335::C1	IRIS_313-7924	trop	0	2	8
2028	2202	VARY LAVA DE BETAFO::GERVEX 8381-C1	IRIS_313-7993	trop	0	2	8
2029	2201	IRAT 112::C1	IRIS_313-7914	trop	0	2	8
2030	2200	DINORADO::IRTP 12568-C1	IRIS_313-7876	trop	0	2	8
2031	2197	CIRAD 403::GERVEX 9039-C1	IRIS_313-7863	trop	0	2	8
2032	2196	GANIGI::IRGC 48698-C1	IRIS_313-7883	trop	0	2	8
2033	2194	IR 68704-145-1-1-B::C1	IRIS_313-7907	trop	0	2	8
2034	2193	62667::C1	IRIS_313-7838	trop	0	2	8
2035	2192	IR 47686-09-01-B-1::C1	IRIS_313-8003	trop	0	2	8
2036	2190	IRAT 234::C1	IRIS_313-7922	trop	0	2	8
2037	2171	BLUE BONNET::GERVEX 669-C1	IRIS_313-8102	trop	0	2	8
2038	2161	DREW::GERVEX 1650-C1	IRIS_313-8183	trop	0	2	8
2039	2160	CENTURY PATNA::GERVEX 477-C1	IRIS_313-8072	trop	0	2	8
2040	2143	PLUS::GERVEX 122-C1	IRIS_313-8046	trop	0	2	8
2041	2134	PELDE::GERVEX 502-C1	IRIS_313-8076	trop	0	2	8
2042	2117	SAMBA::GERVEX 186-C1	IRIS_313-8065	trop	0	2	8
2043	2113	GOOLARAH::GERVEX 500-C1	IRIS_313-8074	trop	0	2	8
2044	2101	CAROLINO BLANCO::IRGC 117249-1	IRIS_313-10327	trop	0	2	8
2045	2100	LOHAMBITRO::IRGC 69857-1	IRIS_313-9742	trop	0	2	8
2046	2099	KEREN FENHO::IRGC 56735-1	IRIS_313-8687	trop	0	2	8
2047	2096	BOCAO::IRGC 50384-1	IRIS_313-8431	trop	0	2	8
2048	2095	MANONGAZATO::IRGC 77876-1	IRIS_313-10099	trop	0	2	8
2049	2094	GOBYERNO::IRGC 47216-1	IRIS_313-9929	trop	0	2	8
2050	2093	PAMPANGON (H)::IRGC 60392-1	IRIS_313-9568	trop	0	2	8
2051	2092	SAHULO FACHE SOYO::IRGC 66630-1	IRIS_313-9470	trop	0	2	8
2052	2091	ANGKARONG::IRGC 71493-1	IRIS_313-9050	trop	0	2	8
2053	2090	SIGAE::IRGC 66645-1	IRIS_313-8998	trop	0	2	8
2054	2089	PADI SEPAH::IRGC 48803-1	IRIS_313-8865	trop	0	2	8
2055	2088	TEXAS PATNA::IRGC 1797-1	IRIS_313-8803	trop	0	2	8
2056	2087	TRES MESES::IRGC 6464-1	IRIS_313-8694	trop	0	2	8
2057	2084	PRELUDE::IRGC 1790-1	IRIS_313-8627	trop	0	2	8
2058	2082	ONOY::IRGC 55418-1	IRIS_313-8572	trop	0	2	8
2059	2080	KENDINGA 5 (H)::IRGC 60310-1	IRIS_313-8439	trop	0	2	8
2060	2079	PIKTO MAMAS::IRGC 18487-1	IRIS_313-8436	trop	0	2	8
2061	2078	PURAK SIRIBA::IRGC 71598-1	IRIS_313-8381	trop	0	2	8
2062	2077	REXARK ROGUE::IRGC 1972-1	IRIS_313-8323	trop	0	2	8
2063	2076	SAWAH::IRGC 71612-1	IRIS_313-8279	trop	0	2	8
2064	2070	KYUUSHUU::IRGC 74558-1	IRIS_313-10082	trop	0	2	8
2065	2069	HIRAKAWA OKUTE::IRGC 74554-1	IRIS_313-10080	trop	0	2	8
2066	2068	DANGO MOCHI::IRGC 74551-1	IRIS_313-10079	trop	0	2	8
2067	2067	YOSHINO MOCHI::IRGC 74550-1	IRIS_313-10078	trop	0	2	8
2068	2066	SHINA MOCHI::IRGC 74523-1	IRIS_313-10076	trop	0	2	8
2069	2065	SANGOKU::IRGC 74518-1	IRIS_313-10075	trop	0	2	8
2070	2064	RIKU AIKOKU::IRGC 74514-1	IRIS_313-10074	trop	0	2	8
2071	2063	OWARI MOCHI::IRGC 74513-1	IRIS_313-10073	trop	0	2	8
2072	2062	CHIYODA WASE::IRGC 74467-1	IRIS_313-10071	trop	0	2	8
2073	2061	JEONBUKGUNGWEONNA::IRGC 73055-1	IRIS_313-10067	trop	0	2	8
2074	2060	JAERAERYUKDO::IRGC 73053-1	IRIS_313-10065	trop	0	2	8
2075	2059	REA::IRGC 73031-1	IRIS_313-10062	trop	0	2	8
2076	2055	BIKYAT::IRGC 26276-1	IRIS_313-9897	trop	0	2	8
2077	2054	GOGOWIERIE::IRGC 14791-1	IRIS_313-9851	trop	0	2	8
2078	2053	KAHEI::IRGC 7691-1	IRIS_313-9800	trop	0	2	8
2079	2052	RIKUTO TAUKI MOCHI 27::IRGC 5726-1	IRIS_313-9789	trop	0	2	8
2080	2051	VARY MALADY::IRGC 69911-1	IRIS_313-9745	trop	0	2	8
2081	2050	SIFARASI::IRGC 66644-1	IRIS_313-9691	trop	0	2	8
2082	2049	VEGOLD::IRGC 7756-1	IRIS_313-9550	trop	0	2	8
2083	2046	BLUE BELLE::IRGC 51125-1	IRIS_313-9491	trop	0	2	8
2084	2045	B 505 A 1-28-7-1-2::IRGC 6741-1	IRIS_313-9452	trop	0	2	8
2085	2044	AGUYOD::IRGC 67423-1	IRIS_313-9423	trop	0	2	8
2086	2043	INGSA BELANAK::IRGC 43402-1	IRIS_313-9405	trop	0	2	8
2087	2042	KINANDANG BUSIKSIK::IRGC 74607-1	IRIS_313-9389	trop	0	2	8
2088	2041	PULUTAN::IRGC 71596-1	IRIS_313-9375	trop	0	2	8
2089	2039	KORR::IRGC 30751-1	IRIS_313-9297	trop	0	2	8
2090	2037	LAYANDABU::IRGC 25214-1	IRIS_313-9129	trop	0	2	8
2091	2036	SKY BONNET::IRGC 66759-1	IRIS_313-8976	trop	0	2	8
2092	2035	BLUEBONNET::IRGC 1799-1	IRIS_313-8960	trop	0	2	8
2093	2034	LASAT PUTIH::IRGC 44076-1	IRIS_313-8955	trop	0	2	8
2094	2033	LEKATAN::IRGC 71554-1	IRIS_313-8894	trop	0	2	8
2095	2031	DELITUS::IRGC 5769-1	IRIS_313-8876	trop	0	2	8
2096	2028	SUP BLUE ROSE::IRGC 1739-1	IRIS_313-8778	trop	0	2	8
2097	2027	MOROFIN::IRGC 56698-1	IRIS_313-8768	trop	0	2	8
2098	2026	BANJANG::IRGC 44069-1	IRIS_313-8626	trop	0	2	8
2099	2024	TEBONNET::IRGC 66760-1	IRIS_313-8434	trop	0	2	8
2100	2023	RIKUTO NORIN MOCHI 20::IRGC 410-1	IRIS_313-8400	trop	0	2	8
2101	2021	BOND::IRGC 66755-1	IRIS_313-8339	trop	0	2	8
2102	2019	KATY::IRGC 77140-1	IRIS_313-8285	trop	0	2	8
2103	2018	K 2 C 14::IRGC 68549-1	IRIS_313-8277	trop	0	2	8
2104	1965	NONGLIMNA 1::IRGC 58347-1	IRIS_313-9995	trop	0	2	8
2105	1962	CALIFORNIA BELLE::IRGC 66836-1	IRIS_313-8923	trop	0	2	8
2106	1956	B 6144-MR-6-0-0::IRGC 117371-1	IRIS_313-10336	trop	0	2	8
2107	1954	GUO DI HEI::IRGC 72697-1	IRIS_313-10196	trop	0	2	8
2108	1946	ARC 6044::IRGC 12190-1	IRIS_313-9201	trop	0	2	8
2109	1932	BEUREUM MEULIT::IRGC 35563-1	IRIS_313-8314	trop	0	2	8
2110	1924	TSIVIMBININA::IRGC 69890-1	IRIS_313-10051	trop	0	2	8
2111	1918	RIMBUN::IRGC 43741-1	IRIS_313-9239	trop	0	2	8
2112	1913	BLICCA::IRGC 47151-1	IRIS_313-8356	trop	0	2	8
2113	1911	INITLOG DALAG::IRGC 67436-1	IRIS_313-9616	trop	0	2	8
2114	1910	KETAN DONGGO::IRGC 54201-1	IRIS_313-9301	trop	0	2	8
2115	1909	OS 4	IRIS_313-8523	trop	0	2	8
2116	1895	SD 120 SELN (CI 12320)::IRGC 1667-1	IRIS_313-8745	trop	0	2	8
2117	1889	LIMBAYAN::IRGC 71556-1	IRIS_313-9558	trop	0	2	8
2118	1888	DEO KITAN::IRGC 47197-1	IRIS_313-9928	trop	0	2	8
2119	1885	MAYBELLE::IRGC 78629-1	IRIS_313-9363	trop	0	2	8
2120	1881	MINATANDA::IRGC 74613-1	IRIS_313-8594	trop	0	2	8
2121	1867	IR 62266-42-6-2	IRIS_313-8232	trop	0	2	8
2122	1863	BOTOHAVANA MENA::IRGC 69349-1	IRIS_313-10041	trop	0	2	8
2123	1855	SITORU::IRGC 66669-1	IRIS_313-8664	trop	0	2	8
2124	1849	KOSAGI::IRGC 57692-1	IRIS_313-8769	trop	0	2	8
2125	1824	WAB 56-125::IRTP 19771-G1	IRIS_313-15905	trop	0	2	8
2126	1847	KETAN MENAH::IRGC 48733-1	IRIS_313-10152	trop	0	2	8
2127	3022	CX429	CX429	temp	0	2	8
2128	3021	CX428	CX428	temp	0	2	8
2129	3020	CX427	CX427	temp	0	2	8
2130	2994	GIZA159	CX58	temp	0	2	8
2131	2993	YUNGUANG 8	CX56	temp	0	2	8
2132	2990	TONGNIAN 1	CX534	temp	0	2	8
2133	2988	DIANGENG	CX47	temp	0	2	8
2134	2980	NANGENG 46 (SOFT RICE)	CX397	temp	0	2	8
2135	2979	GUANDONG 194 (SOFT RICE)	CX396	temp	0	2	8
2136	2977	YJ30	CX391	temp	0	2	8
2137	2976	JINYUAN 85	CX389	temp	0	2	8
2138	2973	FENGZA	CX384	temp	0	2	8
2139	2972	HONGZA	CX383	temp	0	2	8
2140	2971	YANDAO 9	CX380	temp	0	2	8
2141	2961	YANDAO 8	CX356	temp	0	2	8
2142	2956	WUYUGENG 20	CX350	temp	0	2	8
2143	2954	YUNGENG 23	CX345	temp	0	2	8
2144	2953	HEXI 41	CX344	temp	0	2	8
2145	2947	MR19	CX317	temp	0	2	8
2146	2944	MONGOLIA RICE	CX306	temp	0	2	8
2147	2940	C52	CX287	temp	0	2	8
2148	2931	XUDAO 4	CX251	temp	0	2	8
2149	2921	M3122	CX211	temp	0	2	8
2150	2916	WUYUGENG 3	CX165	temp	0	2	8
2151	2915	YUAN JING 7	CX16	temp	0	2	8
2152	2909	NIPPONBARE	CX140	temp	0	2	8
2153	2908	CHENNONG 265	CX14	temp	0	2	8
2154	2900	WUDADAOZHONG	CX116	temp	0	2	8
2155	2892	YUEFU	B269	temp	0	2	8
2156	2890	WEIGUO	B263	temp	0	2	8
2157	2888	XINGGUO	B258	temp	0	2	8
2158	2887	ANNONGWANGENG B	B250	temp	0	2	8
2159	2881	ZHENGDAO 5	B240	temp	0	2	8
2160	2878	JINDAO 1	B236	temp	0	2	8
2161	2877	ZHONGHUA 8	B235	temp	0	2	8
2162	2873	HEIMANGDAO	B226	temp	0	2	8
2163	2872	GUANTUIBAIHE 1	B225	temp	0	2	8
2164	2871	CUNGUNUO	B223	temp	0	2	8
2165	2870	WUZIDUI	B218	temp	0	2	8
2166	2869	HONGQI 5	B215	temp	0	2	8
2167	2868	CHIKENUO	B212	temp	0	2	8
2168	2866	LONGHUAMAOHU	B204	temp	0	2	8
2169	2861	HONGMISANDAN	B199	temp	0	2	8
2170	2852	QINGNUO KYOHATAMOCHI	B183	temp	0	2	8
2171	2851	CHIMAO	B182	temp	0	2	8
2172	2849	KELUODUO B	B179	temp	0	2	8
2173	2847	HONGSE 90	B170	temp	0	2	8
2174	2846	AILUYU	B169	temp	0	2	8
2175	2845	ZHUYUAN	B168	temp	0	2	8
2176	2844	QINGJINZAOSHENG	B167	temp	0	2	8
2177	2841	BAIGEDAO	B162	temp	0	2	8
2178	2840	YELICANGHUA	B161	temp	0	2	8
2179	2839	SHUIYUAN 300LI	B160	temp	0	2	8
2180	2837	LIMING B	B154	temp	0	2	8
2181	2836	ZAOSHUNONGHU 6	B152	temp	0	2	8
2182	2826	GENG 87-304	B124	temp	0	2	8
2183	2825	LIAOGENG 287	B122	temp	0	2	8
2184	2823	ZIMANGFEIE	B111	temp	0	2	8
2185	2822	HUANGPINUO	B110	temp	0	2	8
2186	2820	LAOHONGDAO	B103	temp	0	2	8
2187	2819	MAGUZI	B102	temp	0	2	8
2188	2818	YANGKENUO	B101	temp	0	2	8
2189	2817	HONGKEZHENUO	B100	temp	0	2	8
2190	2808	MUXIQIU	B071	temp	0	2	8
2191	2805	GAOYANGDIANDAO DAHONGMANG	B068	temp	0	2	8
2192	2804	GUANGKEXIANGNUO	B066	temp	0	2	8
2193	2802	XIUSHUI 115	B057	temp	0	2	8
2194	2801	TIEGANWU	B056	temp	0	2	8
2195	2797	QIUTIANXIAOTING	B046	temp	0	2	8
2196	2796	GONGCHENGXIANG	B045	temp	0	2	8
2197	2794	NABATED A SMAR	B038	temp	0	2	8
2198	2790	ALBANIA RICE	B034	temp	0	2	8
2199	2786	GAOLIQIU	B023	temp	0	2	8
2200	2782	AERJITUO	B017	temp	0	2	8
2201	2781	AOMIERTE 168	B016	temp	0	2	8
2202	2780	WUZILUOSI 215	B014	temp	0	2	8
2203	2779	BAXIANG	B008	temp	0	2	8
2204	2778	WANSHI	B005	temp	0	2	8
2205	2777	QIUGUANGTENGXI 104	B004	temp	0	2	8
2206	2775	SANSUIJIN	B002	temp	0	2	8
2207	2774	HEIBIAO	B001	temp	0	2	8
2208	2748	IREQUIN::IRGC 44476-2	IRIS_313-11336	temp	0	2	8
2209	2721	7516-14::IRGC 40090-3	IRIS_313-11246	temp	0	2	8
2210	2712	4583::IRGC 36894-2	IRIS_313-11202	temp	0	2	8
2211	2711	CHING HSI 15::IRGC 36852-1	IRIS_313-11201	temp	0	2	8
2212	2710	K 78-13::IRGC 36794-2	IRIS_313-11198	temp	0	2	8
2213	2699	K 113::IRGC 34107-1	IRIS_313-11155	temp	0	2	8
2214	2697	CT 45::IRGC 34027-2	IRIS_313-11153	temp	0	2	8
2215	2630	IAS 22-8 PALMAR::IRGC 26058-1	IRIS_313-10967	temp	0	2	8
2216	2603	SRAU SLAP::IRGC 23267-2	IRIS_313-10916	temp	0	2	8
2217	2570	YE ZO::IRGC 19888-1	IRIS_313-10840	temp	0	2	8
2218	2569	TAE GU NA::IRGC 19875-2	IRIS_313-10839	temp	0	2	8
2219	2568	SSAL BYEO::IRGC 19867-2	IRIS_313-10838	temp	0	2	8
2220	2567	BACK KYUNG ZO::IRGC 19698-2	IRIS_313-10837	temp	0	2	8
2221	2503	DEWAMINORI::IRGC 12743-1	IRIS_313-10677	temp	0	2	8
2222	2500	CHINES::IRGC 9316-1	IRIS_313-10618	temp	0	2	8
2223	2494	KARA SHALI::IRGC 9293-1	IRIS_313-10617	temp	0	2	8
2224	2490	SACHIKAZE::IRGC 10891-1	IRIS_313-10642	temp	0	2	8
2225	2489	SHINCHIKU IKU 97::IRGC 10429-1	IRIS_313-10631	temp	0	2	8
2226	2488	TSAO SIAO PEH TAO::IRGC 8265-2	IRIS_313-10583	temp	0	2	8
2227	2482	CHUSEI HONEN::IRGC 7777-1	IRIS_313-10570	temp	0	2	8
2228	2481	BEN KEI::IRGC 7769-1	IRIS_313-10569	temp	0	2	8
2229	2480	OITA MII 120::IRGC 7696-1	IRIS_313-10568	temp	0	2	8
2230	2479	AIKAWA 44::IRGC 7676-1	IRIS_313-10567	temp	0	2	8
2231	2478	250 KUNGANI 1::IRGC 7370-1	IRIS_313-10564	temp	0	2	8
2232	2477	SHA TIAO TSAO::IRGC 7339-1	IRIS_313-10563	temp	0	2	8
2233	2475	FI LAI FENG::IRGC 7288-1	IRIS_313-10559	temp	0	2	8
2234	2474	LITCHIKIANG::IRGC 7287-1	IRIS_313-10558	temp	0	2	8
2235	2464	KINUGASAWASE::IRGC 2609-1	IRIS_313-10469	temp	0	2	8
2236	2463	GINMASARI::IRGC 242-1	IRIS_313-10430	temp	0	2	8
2237	2461	TAICHUNG 150::IRGC 80-1	IRIS_313-10429	temp	0	2	8
2238	2458	NAGKAYAT::IRGC 584-1	IRIS_313-10440	temp	0	2	8
2239	2457	NORIN 21::IRGC 493-1	IRIS_313-10437	temp	0	2	8
2240	2409	WEONJU 8::IRGC 90845-1	IRIS_313-12217	temp	0	2	8
2241	2389	YUNLEN 13::IRGC 82402-1	IRIS_313-12061	temp	0	2	8
2242	2387	LIGEN 2::IRGC 82398-1	IRIS_313-12059	temp	0	2	8
2243	2386	HUA 24::IRGC 82127-1	IRIS_313-12054	temp	0	2	8
2244	2383	BLAU BLA::IRGC 78460-1	IRIS_313-11984	temp	0	2	8
2245	2377	TAICHUNG 188::IRGC 78209-1	IRIS_313-11981	temp	0	2	8
2246	2375	GYEONGSAN 1::IRGC 79404-1	IRIS_313-12003	temp	0	2	8
2247	2371	NOINJO::IRGC 77669-1	IRIS_313-11973	temp	0	2	8
2248	2364	C 722323::IRGC 73147-1	IRIS_313-11890	temp	0	2	8
2249	2363	PEI ZAO 15::IRGC 75247-1	IRIS_313-11931	temp	0	2	8
2250	2353	DUAN SHEN ZI::IRGC 73962-1	IRIS_313-11908	temp	0	2	8
2251	2347	FAN GENG 6::IRGC 70243-1	IRIS_313-11800	temp	0	2	8
2252	2346	CHUBU 17::IRGC 72505-1	IRIS_313-11875	temp	0	2	8
2253	2332	MUNJI::IRGC 70928-1	IRIS_313-11829	temp	0	2	8
2254	2329	MAO ZHA NUO::IRGC 70335-1	IRIS_313-11803	temp	0	2	8
2255	2316	CN 1067::IRGC 65680-1	IRIS_313-11702	temp	0	2	8
2256	2314	ZUIHOU::IRGC 66982-1	IRIS_313-11725	temp	0	2	8
2257	2311	DECHANGBYEO::IRGC 64858-1	IRIS_313-11689	temp	0	2	8
2258	2309	RAI MANULA::IRGC 64138-1	IRIS_313-11672	temp	0	2	8
2259	2307	91-382::IRGC 63464-1	IRIS_313-11661	temp	0	2	8
2260	2302	SI WAN 14::IRGC 63019-1	IRIS_313-11655	temp	0	2	8
2261	2301	PL 3165::IRGC 62827-1	IRIS_313-11654	temp	0	2	8
2262	2300	MA SHE 8::IRGC 62750-1	IRIS_313-11653	temp	0	2	8
2263	2299	GONG SHE 9::IRGC 62693-1	IRIS_313-11652	temp	0	2	8
2264	2298	FEI ZHAO 12::IRGC 62683-1	IRIS_313-11651	temp	0	2	8
2265	2287	36037-1::IRGC 60177-2	IRIS_313-11586	temp	0	2	8
2266	2286	YI SUI QI::IRGC 60088-1	IRIS_313-11584	temp	0	2	8
2267	2285	WAN GENG BAI DAO TOU::IRGC 59948-1	IRIS_313-11582	temp	0	2	8
2268	2284	LUAN DAO::IRGC 59762-1	IRIS_313-11578	temp	0	2	8
2269	2283	HONG PI NUO::IRGC 59638-1	IRIS_313-11575	temp	0	2	8
2270	2282	HEI TOU HONG::IRGC 59595-1	IRIS_313-11574	temp	0	2	8
2271	2281	BAI MANG AI ZHONG::IRGC 59408-1	IRIS_313-11571	temp	0	2	8
2272	2255	T 757::GERVEX 1316-C1	IRIS_313-8147	temp	0	2	8
2273	2250	SANGHAI::GERVEX 1264-C1	IRIS_313-8140	temp	0	2	8
2274	2248	SAKHA 103::GERVEX 1688-C1	IRIS_313-8218	temp	0	2	8
2275	2246	SAKHA 102::GERVEX 1687-C1	IRIS_313-8217	temp	0	2	8
2276	2243	RPC 12::GERVEX 1505-C1	IRIS_313-8162	temp	0	2	8
2277	2241	PRECOZ 2 F A::GERVEX 1182-C1	IRIS_313-8128	temp	0	2	8
2278	2227	CIGALON::GERVEX 1514-C1	IRIS_313-8165	temp	0	2	8
2279	2175	RUBI::GERVEX 1247-C1	IRIS_313-8132	temp	0	2	8
2280	2173	PLOVDIV 22::GERVEX 1167-C1	IRIS_313-8125	temp	0	2	8
2281	2172	LOMELLINO::GERVEX 83-C1	IRIS_313-8033	temp	0	2	8
2282	2169	SR 113::GERVEX 553-C1	IRIS_313-8096	temp	0	2	8
2283	2166	CHIPKA::GERVEX 837-C1	IRIS_313-8112	temp	0	2	8
2284	2163	LUSITO IRRADIADO 859-85-2::GERVEX 1676-C1	IRIS_313-8208	temp	0	2	8
2285	2159	HARRA::GERVEX 501-C1	IRIS_313-8075	temp	0	2	8
2286	2157	AUZGUSTA::GERVEX 1634-C1	IRIS_313-8171	temp	0	2	8
2287	2156	CAPATAZ::GERVEX 521-C1	IRIS_313-8084	temp	0	2	8
2288	2155	JUBILIENI::GERVEX 992-C1	IRIS_313-8119	temp	0	2	8
2289	2153	S 102::GERVEX 1671-C1	IRIS_313-8204	temp	0	2	8
2290	2152	MARENY::GERVEX 535-C1	IRIS_313-8090	temp	0	2	8
2291	2151	SAEDINENIE::GERVEX 1255-C1	IRIS_313-8135	temp	0	2	8
2292	2150	FLIPPER::GERVEX 597-C1	IRIS_313-8099	temp	0	2	8
2293	2149	TIMICH 108::GERVEX 1325-C1	IRIS_313-8148	temp	0	2	8
2294	2147	MIARA::GERVEX 129-C1	IRIS_313-8050	temp	0	2	8
2295	2146	MUGA::GERVEX 1099-C1	IRIS_313-8123	temp	0	2	8
2296	2145	RODINA::GERVEX 1234-C1	IRIS_313-8129	temp	0	2	8
2297	2142	GHIBLI::GERVEX 187-C1	IRIS_313-8066	temp	0	2	8
2298	2141	PIEMONTE::GERVEX 81-C1	IRIS_313-8032	temp	0	2	8
2299	2139	OPALE::GERVEX 1667-C1	IRIS_313-8200	temp	0	2	8
2300	2138	TOPAZIO::GERVEX 1332-C1	IRIS_313-8149	temp	0	2	8
2301	2137	VALTEJO::GERVEX 1355-C1	IRIS_313-8151	temp	0	2	8
2302	2136	FRANCES::GERVEX 527-C1	IRIS_313-8087	temp	0	2	8
2303	2135	THAIPERLA::GERVEX 696-C1	IRIS_313-8105	temp	0	2	8
2304	2133	SALOIO::GERVEX 1259-C1	IRIS_313-8138	temp	0	2	8
2305	2132	SHSS 53::GERVEX 550-C1	IRIS_313-8095	temp	0	2	8
2306	2131	SAFARI::GERVEX 1256-C1	IRIS_313-8136	temp	0	2	8
2307	2130	SMERALDO::GERVEX 138-C1	IRIS_313-8052	temp	0	2	8
2308	2129	RIBE 253::GERVEX 54-C1	IRIS_313-8024	temp	0	2	8
2309	2128	CLOT::GERVEX 523-C1	IRIS_313-8085	temp	0	2	8
2310	2127	CARRICO::GERVEX 828-C1	IRIS_313-8111	temp	0	2	8
2311	2126	LOTO::GERVEX 104-C1	IRIS_313-8039	temp	0	2	8
2312	2124	SETTANTUNO::GERVEX 1279-C1	IRIS_313-8142	temp	0	2	8
2313	2123	ROXANI::GERVEX 1686-C1	IRIS_313-8216	temp	0	2	8
2314	2121	POLIZESTI 28::GERVEX 1170-C1	IRIS_313-8127	temp	0	2	8
2315	2120	SELN 244 A 6-20::GERVEX 1273-C1	IRIS_313-8141	temp	0	2	8
2316	2119	PLOVDIV 24::GERVEX 1168-C1	IRIS_313-8126	temp	0	2	8
2317	2115	SUPER::GERVEX 1304-C1	IRIS_313-8145	temp	0	2	8
2318	2114	IBO 400::GERVEX 943-C1	IRIS_313-8118	temp	0	2	8
2319	2112	ITALPATNA 48::GERVEX 60-C1	IRIS_313-8025	temp	0	2	8
2320	2111	CAMPINO::GERVEX 824-C1	IRIS_313-8109	temp	0	2	8
2321	2107	ESCARLATE::GERVEX 887-C1	IRIS_313-8113	temp	0	2	8
2322	2105	FAISCA::GERVEX 900-C1	IRIS_313-8114	temp	0	2	8
2323	2104	GIOVANNI MARCHETTI::GERVEX 62-C1	IRIS_313-8026	temp	0	2	8
2324	2103	S 102/2::GERVEX 1251-C1	IRIS_313-8134	temp	0	2	8
2325	2075	HAN NUO::IRGC 82350-1	IRIS_313-10228	temp	0	2	8
2326	2073	GALSAEGSSAL SHAREI::IRGC 82881-1	IRIS_313-10124	temp	0	2	8
2327	2048	TEXAS PATNA 49::IRGC 6077-1	IRIS_313-9539	temp	0	2	8
2328	2022	FU LI HONG::IRGC 70250-1	IRIS_313-8387	temp	0	2	8
2329	2017	IR 68333-R-R-B-19::IRGC 117381-1	IRIS_313-10373	temp	0	2	8
2330	2016	BERGREIS::IRGC 3150-1	IRIS_313-9771	temp	0	2	8
2331	2015	H 305-84::IRGC 116988-1	IRIS_313-10242	temp	0	2	8
2332	2014	DAN YAN NUO::IRGC 4860-1	IRIS_313-8481	temp	0	2	8
2333	2013	IR 73688-57-2::IRGC 117383-1	IRIS_313-10379	temp	0	2	8
2334	2012	HAN NUO::IRGC 59591-1	IRIS_313-10164	temp	0	2	8
2335	2009	MAEKJO::IRGC 77666-1	IRIS_313-10097	temp	0	2	8
2336	2008	CHEONJUDO::IRGC 77644-1	IRIS_313-10093	temp	0	2	8
2337	2007	CHALBYEO::IRGC 77639-1	IRIS_313-10092	temp	0	2	8
2338	2006	KALIN::IRGC 77312-1	IRIS_313-10089	temp	0	2	8
2339	2005	SENIA::IRGC 74582-1	IRIS_313-10084	temp	0	2	8
2340	2004	BETIS::IRGC 74581-1	IRIS_313-10083	temp	0	2	8
2341	2003	DACHEONGBYEO::IRGC 72533-1	IRIS_313-10059	temp	0	2	8
2342	2000	SANT ANDREA::IRGC 65732-1	IRIS_313-10014	temp	0	2	8
2343	1999	SUWEON 295::IRGC 58368-1	IRIS_313-9996	temp	0	2	8
2344	1998	HEUKSANJO::IRGC 55536-1	IRIS_313-9974	temp	0	2	8
2345	1997	WIR 1951::IRGC 51643-1	IRIS_313-9964	temp	0	2	8
2346	1996	WIR 884::IRGC 51591-1	IRIS_313-9961	temp	0	2	8
2347	1995	ROCCA::IRGC 50351-1	IRIS_313-9937	temp	0	2	8
2348	1994	YONG AN HUK::IRGC 19891-1	IRIS_313-9891	temp	0	2	8
2349	1993	WA BANG::IRGC 19880-1	IRIS_313-9890	temp	0	2	8
2350	1992	JEUK DO::IRGC 19775-1	IRIS_313-9887	temp	0	2	8
2351	1991	HUK ZO::IRGC 19760-1	IRIS_313-9886	temp	0	2	8
2352	1990	FUKUSHIMA MOCHI (GLUT)::IRGC 19296-1	IRIS_313-9884	temp	0	2	8
2353	1989	O. SATIVA::IRGC 12876-1	IRIS_313-9839	temp	0	2	8
2354	1988	TEPUKE::IRGC 12872-1	IRIS_313-9838	temp	0	2	8
2355	1987	SZANISZLO 2::IRGC 9353-1	IRIS_313-9813	temp	0	2	8
2356	1986	JAPONES BALILLA::IRGC 5785-1	IRIS_313-9790	temp	0	2	8
2357	1985	BENLLOK::IRGC 3404-1	IRIS_313-9782	temp	0	2	8
2358	1983	MURASAHITSUTSURI::IRGC 2493-1	IRIS_313-9769	temp	0	2	8
2359	1982	DA DAO TOU::IRGC 59499-1	IRIS_313-9725	temp	0	2	8
2360	1981	TAICHUNG 179::IRGC 85-1	IRIS_313-9702	temp	0	2	8
2361	1980	TAICHUNG 65::IRGC 79-1	IRIS_313-9701	temp	0	2	8
2362	1979	JO SANG DAE YA::IRGC 90852-1	IRIS_313-9698	temp	0	2	8
2363	1978	NONG KE::IRGC 59807-1	IRIS_313-9468	temp	0	2	8
2364	1977	CI 1600::IRGC 16305-1	IRIS_313-9463	temp	0	2	8
2365	1976	CI 9498::IRGC 2134-1	IRIS_313-9410	temp	0	2	8
2366	1975	HWANGJO::IRGC 55547-1	IRIS_313-9379	temp	0	2	8
2367	1974	CHUNG YI::IRGC 1427-1	IRIS_313-9233	temp	0	2	8
2368	1973	HOKUSETSU::IRGC 65705-1	IRIS_313-9228	temp	0	2	8
2369	1971	KOTOBUKI MOCHI	IRIS_313-9002	temp	0	2	8
2370	1970	S 201::IRGC 55230-1	IRIS_313-8856	temp	0	2	8
2371	1969	NORIN 6::IRGC 2633-1	IRIS_313-8755	temp	0	2	8
2372	1967	M 7::IRGC 34281-1	IRIS_313-8665	temp	0	2	8
2373	1958	KANU DAM::IRGC 29755-1	IRIS_313-9249	temp	0	2	8
2374	1919	BULI INIA::IRGC 116961-1	IRIS_313-10258	temp	0	2	8
2375	1917	TAKAO MOCHI::IRGC 2564-1	IRIS_313-9081	temp	0	2	8
2376	1907	RAZZA 77::IRGC 3130-1	IRIS_313-9770	temp	0	2	8
2377	1879	PI 282203::IRGC 16292-1	IRIS_313-9880	temp	0	2	8
2378	1878	OEIRAS::IRGC 286-1	IRIS_313-9759	temp	0	2	8
2379	1877	AI DA ZHONG::IRGC 59348-1	IRIS_313-9724	temp	0	2	8
2380	1876	7507-137::IRGC 40081-1	IRIS_313-9438	temp	0	2	8
2381	1851	81 A 32::IRGC 60162-1	IRIS_313-9140	temp	0	2	8
2382	1844	AMARELO::IRGC 9389-1	IRIS_313-9814	temp	0	2	8
2383	1842	WIR 1072::IRGC 57496-1	IRIS_313-8890	temp	0	2	8
2384	1823	JINBUBYEO::G1	IRIS_313-15904	temp	0	2	8
2385	1841	68-2::IRGC 14546-1	IRIS_313-8399	temp	0	2	8
2386	2891	HAOMAKE (K)	B266	subtrop	0	2	8
2387	2882	LAMUJIA	B241	subtrop	0	2	8
2388	2828	XISHI 15	B134	subtrop	0	2	8
2389	2709	KHAW KAR 13::IRGC 36711-1	IRIS_313-11195	subtrop	0	2	8
2390	2691	BUBAW::IRGC 32989-2	IRIS_313-11127	subtrop	0	2	8
2391	2674	MAK BOUAP::IRGC 30106-3	IRIS_313-11094	subtrop	0	2	8
2392	2670	LAI HANG HMA::IRGC 29608-2	IRIS_313-11077	subtrop	0	2	8
2393	2667	KHAO DAM::IRGC 29481-3	IRIS_313-11073	subtrop	0	2	8
2394	2608	CHABLI CHABOL GLANG::IRGC 23706-1	IRIS_313-10923	subtrop	0	2	8
2395	2607	R 258::IRGC 23702-2	IRIS_313-10922	subtrop	0	2	8
2396	2602	ARC 13257::IRGC 22608-1	IRIS_313-10895	subtrop	0	2	8
2397	2597	ARC 13156::IRGC 22514-1	IRIS_313-10893	subtrop	0	2	8
2398	2596	ARC 12861::IRGC 22395-1	IRIS_313-10890	subtrop	0	2	8
2399	2594	ARC 12730::IRGC 22291-1	IRIS_313-10889	subtrop	0	2	8
2400	2593	ARC 12726::IRGC 22288-2	IRIS_313-10888	subtrop	0	2	8
2401	2591	ARC 12655::IRGC 22226-2	IRIS_313-10886	subtrop	0	2	8
2402	2584	ARC 11768::IRGC 21630-1	IRIS_313-10870	subtrop	0	2	8
2403	2581	ARC 11478::IRGC 21418-1	IRIS_313-10866	subtrop	0	2	8
2404	2572	ARC 6188::IRGC 20370-1	IRIS_313-10848	subtrop	0	2	8
2405	2566	IARI 11387::IRGC 19573-1	IRIS_313-10834	subtrop	0	2	8
2406	2504	KHAI DO::IRGC 12903-2	IRIS_313-10679	subtrop	0	2	8
2407	2498	LEP HED::IRGC 11917-1	IRIS_313-10660	subtrop	0	2	8
2408	2497	THANGONE::IRGC 11816-1	IRIS_313-10657	subtrop	0	2	8
2409	2496	NOK KOD::IRGC 11784-1	IRIS_313-10656	subtrop	0	2	8
2410	2495	MAK KHEUA::IRGC 11628-1	IRIS_313-10653	subtrop	0	2	8
2411	2455	MOK::IRGC 107804-1	IRIS_313-12353	subtrop	0	2	8
2412	2454	MEE::IRGC 107773-1	IRIS_313-12352	subtrop	0	2	8
2413	2453	KHAO LOUANG::IRGC 107770-1	IRIS_313-12351	subtrop	0	2	8
2414	2452	MAK KHEUA KANG::IRGC 107712-1	IRIS_313-12350	subtrop	0	2	8
2415	2451	MAK KHEUA DENG::IRGC 107709-1	IRIS_313-12349	subtrop	0	2	8
2416	2450	LOUK NOK::IRGC 107599-1	IRIS_313-12348	subtrop	0	2	8
2417	2449	LAI DAM::IRGC 107490-1	IRIS_313-12347	subtrop	0	2	8
2418	2448	LAB::IRGC 107468-1	IRIS_313-12346	subtrop	0	2	8
2419	2447	VIENG::IRGC 107375-2	IRIS_313-12345	subtrop	0	2	8
2420	2446	KHAO::IRGC 107359-1	IRIS_313-12344	subtrop	0	2	8
2421	2445	HAI NA::IRGC 107117-1	IRIS_313-12342	subtrop	0	2	8
2422	2444	NYON::IRGC 107099-1	IRIS_313-12341	subtrop	0	2	8
2423	2443	KAUK PAHLING::IRGC 95823-2	IRIS_313-12266	subtrop	0	2	8
2424	2442	NYAO::IRGC 107091-1	IRIS_313-12340	subtrop	0	2	8
2425	2441	DOK HIEN NOI::IRGC 107021-1	IRIS_313-12337	subtrop	0	2	8
2426	2440	DO LEUANG::IRGC 106990-1	IRIS_313-12336	subtrop	0	2	8
2427	2439	DENG NYAY::IRGC 106907-1	IRIS_313-12332	subtrop	0	2	8
2428	2438	KON SIM::IRGC 95626-1	IRIS_313-12265	subtrop	0	2	8
2429	2436	BER YA::IRGC 99970-1	IRIS_313-12324	subtrop	0	2	8
2430	2435	BAN KEO::IRGC 99953-1	IRIS_313-12323	subtrop	0	2	8
2431	2434	VOK::IRGC 99831-1	IRIS_313-12322	subtrop	0	2	8
2432	2433	LG 10344::IRGC 99789-1	IRIS_313-12321	subtrop	0	2	8
2433	2432	LAI HIN::IRGC 99305-1	IRIS_313-12313	subtrop	0	2	8
2434	2431	TA SENG::IRGC 99176-1	IRIS_313-12312	subtrop	0	2	8
2435	2430	TAM::IRGC 99161-1	IRIS_313-12311	subtrop	0	2	8
2436	2429	POU::IRGC 98968-1	IRIS_313-12307	subtrop	0	2	8
2437	2428	MUANG TAY::IRGC 98382-1	IRIS_313-12299	subtrop	0	2	8
2438	2427	NYAE::IRGC 95302-1	IRIS_313-12262	subtrop	0	2	8
2439	2426	YARSABA::IRGC 97567-1	IRIS_313-12289	subtrop	0	2	8
2440	2419	DON::IRGC 95117-1	IRIS_313-12258	subtrop	0	2	8
2441	2418	DENG PEE::IRGC 94991-1	IRIS_313-12257	subtrop	0	2	8
2442	2417	BAN BONG::IRGC 94565-1	IRIS_313-12254	subtrop	0	2	8
2443	2416	A MOUK::IRGC 94474-1	IRIS_313-12252	subtrop	0	2	8
2444	2414	KHAO KHOT::IRGC 93892-1	IRIS_313-12242	subtrop	0	2	8
2445	2412	SOM::IRGC 92221-1	IRIS_313-12228	subtrop	0	2	8
2446	2411	SET::IRGC 92200-1	IRIS_313-12227	subtrop	0	2	8
2447	2410	PANG::IRGC 91987-1	IRIS_313-12226	subtrop	0	2	8
2448	2408	LEUANG::IRGC 90000-1	IRIS_313-12200	subtrop	0	2	8
2449	2403	THATENG::IRGC 86377-1	IRIS_313-12134	subtrop	0	2	8
2450	2402	MON LAI::IRGC 85857-1	IRIS_313-12129	subtrop	0	2	8
2451	2401	YOI::IRGC 82855-1	IRIS_313-12077	subtrop	0	2	8
2452	2400	HANG::IRGC 82842-1	IRIS_313-12076	subtrop	0	2	8
2453	2395	NIA::IRGC 82728-1	IRIS_313-12071	subtrop	0	2	8
2454	2390	XIENG KANG::IRGC 82533-1	IRIS_313-12063	subtrop	0	2	8
2455	2380	CHAO MEO::IRGC 80273-1	IRIS_313-12029	subtrop	0	2	8
2456	2367	HO MOK::IRGC 73171-1	IRIS_313-11892	subtrop	0	2	8
2457	2359	SI NAM PUENG::IRGC 75165-1	IRIS_313-11926	subtrop	0	2	8
2458	2358	NAM JAM::IRGC 75069-1	IRIS_313-11924	subtrop	0	2	8
2459	2357	KHAO' NGAW::IRGC 74985-1	IRIS_313-11923	subtrop	0	2	8
2460	2356	KHAO' NAN::IRGC 74981-1	IRIS_313-11922	subtrop	0	2	8
2461	2349	PLE LIA::IRGC 73562-1	IRIS_313-11900	subtrop	0	2	8
2462	2348	PHIT CHZK::IRGC 73317-1	IRIS_313-11897	subtrop	0	2	8
2463	2339	TON TIA GUAY NU::IRGC 71467-1	IRIS_313-11846	subtrop	0	2	8
2464	2335	BUENG MONG LENG WE::IRGC 71088-1	IRIS_313-11834	subtrop	0	2	8
2465	2334	AE WAWNG POO DOO::IRGC 71007-1	IRIS_313-11832	subtrop	0	2	8
2466	2333	KHAO' DAENG HAWM::IRGC 71001-1	IRIS_313-11831	subtrop	0	2	8
2467	2312	SHANGYIPA::IRGC 64928-1	IRIS_313-11691	subtrop	0	2	8
2468	2291	KAO SONG HAI::IRGC 61827-1	IRIS_313-11623	subtrop	0	2	8
2469	2251	IC 25690::IRGC 53973-1	IRIS_313-11494	subtrop	0	2	8
2470	2207	CHA LOY OE::C1	IRIS_313-7856	subtrop	0	2	8
2471	2195	VIETNAM 1::C1	IRIS_313-8011	subtrop	0	2	8
2472	2191	CIRAD 358::C1	IRIS_313-7859	subtrop	0	2	8
2473	2098	BALINGMI::IRGC 62156-1	IRIS_313-8637	subtrop	0	2	8
2474	2097	DAM::IRGC 23710-1	IRIS_313-8580	subtrop	0	2	8
2475	2083	BUE GA WA::IRGC 60824-1	IRIS_313-8599	subtrop	0	2	8
2476	2081	YAHNG LEU::IRGC 78279-1	IRIS_313-8565	subtrop	0	2	8
2477	2074	NAM ROO::IRGC 66996-1	IRIS_313-10176	subtrop	0	2	8
2478	2047	DAGPA BARA::IRGC 64887-1	IRIS_313-9529	subtrop	0	2	8
2479	2032	E WAWNG::IRGC 71140-1	IRIS_313-8884	subtrop	0	2	8
2480	2030	KAMNAM::IRGC 64902-1	IRIS_313-8857	subtrop	0	2	8
2481	2029	JANA (NAM)::IRGC 64897-1	IRIS_313-8815	subtrop	0	2	8
2482	2025	MANDASHERPO::IRGC 64913-1	IRIS_313-8519	subtrop	0	2	8
2483	2001	HOKURIKU 52::IRGC 72491-1	IRIS_313-10056	subtrop	0	2	8
2484	1960	DAGPA MRAS::IRGC 62166-1	IRIS_313-8486	subtrop	0	2	8
2485	1944	LEUANG GLIANG::IRGC 71271-1	IRIS_313-9123	subtrop	0	2	8
2486	1916	TSCHINANANGKA::IRGC 64935-1	IRIS_313-9048	subtrop	0	2	8
2487	1845	NABESHI	IRIS_313-8927	subtrop	0	2	8
2488	1880	KHAU TRA BONG::IRGC 78342-1	IRIS_313-8578	subtrop	0	2	8
2489	2959	CAU2	CX354	japx	0	2	8
2490	2958	CAU1	CX353	japx	0	2	8
2491	2949	MANAUTHUKHA	CX32	japx	0	2	8
2492	2945	HP121	CX307	japx	0	2	8
2493	2910	AI YEH LU	CX142	japx	0	2	8
2494	2907	AMARELES	CX139	japx	0	2	8
2495	2895	DACCA6	CX109	japx	0	2	8
2496	2876	BANJIEMANG2	B230	japx	0	2	8
2497	2875	HAOBAYONG 1	B228	japx	0	2	8
2498	2867	CUNSANLI	B205	japx	0	2	8
2499	2834	LENGSHUINUO	B148	japx	0	2	8
2500	2829	YUYANNUO	B136	japx	0	2	8
2501	2821	LENGSHUIGU 2	B109	japx	0	2	8
2502	2807	LAOGUANGTOU 83	B070	japx	0	2	8
2503	2806	DANDONGLUDAO	B069	japx	0	2	8
2504	2792	JIJUCAS CLARO	B036	japx	0	2	8
2505	2776	ZAOSHENGBAI	B003	japx	0	2	8
2506	2700	KHUDWANI ACC 202::IRGC 34154-1	IRIS_313-11156	japx	0	2	8
2507	2585	ARC 11802::IRGC 21662-2	IRIS_313-10872	japx	0	2	8
2508	2578	ARC 11281::IRGC 21283-1	IRIS_313-10862	japx	0	2	8
2509	2575	ARC 10028::IRGC 20656-2	IRIS_313-10853	japx	0	2	8
2510	2476	SENG CHUI LIN::IRGC 7313-1	IRIS_313-10562	japx	0	2	8
2511	2462	PI 160862-1::IRGC 1452-1	IRIS_313-10459	japx	0	2	8
2512	2460	LU TAO 2::IRGC 1175-1	IRIS_313-10453	japx	0	2	8
2513	2407	PA YANG NOEUGN::IRGC 87778-1	IRIS_313-12164	japx	0	2	8
2514	2388	LIJIAN 942::IRGC 82399-1	IRIS_313-12060	japx	0	2	8
2515	2326	CANLUBANG::IRGC 69816-1	IRIS_313-11788	japx	0	2	8
2516	2260	XINTUAN HEI GU::IRGC 56159-1	IRIS_313-11522	japx	0	2	8
2517	2233	MEJANES 2::GERVEX 1560-C1	IRIS_313-8170	japx	0	2	8
2518	2230	DELTA::GERVEX 1519-C1	IRIS_313-8167	japx	0	2	8
2519	2229	CT 36::GERVEX 1489-C1	IRIS_313-8159	japx	0	2	8
2520	2228	CT 23::GERVEX 1488-C1	IRIS_313-8158	japx	0	2	8
2521	2226	CALENDAL::GERVEX 1516-C1	IRIS_313-8166	japx	0	2	8
2522	2225	ARLESIENNE::GERVEX 1530-C1	IRIS_313-8168	japx	0	2	8
2523	2198	CUIABANA::IRTP 17401-C1	IRIS_313-7870	japx	0	2	8
2524	2183	SAGRES::GERVEX 1258-C1	IRIS_313-8137	japx	0	2	8
2525	2178	DORELLA::GERVEX 100-C1	IRIS_313-8037	japx	0	2	8
2526	2177	KULON::GERVEX 1473-C1	IRIS_313-8155	japx	0	2	8
2527	2176	SLAVA::GERVEX 1287-C1	IRIS_313-8143	japx	0	2	8
2528	2174	RIZZOTTO 51/1::GERVEX 50-C1	IRIS_313-8023	japx	0	2	8
2529	2170	SANDOCA::GERVEX 1262-C1	IRIS_313-8139	japx	0	2	8
2530	2168	ANSEATICO::GERVEX 67-C1	IRIS_313-8027	japx	0	2	8
2531	2167	FAMILIA 181::GERVEX 901-C1	IRIS_313-8115	japx	0	2	8
2532	2164	AUGUSTO::GERVEX 1643-C1	IRIS_313-8177	japx	0	2	8
2533	2162	GIGANTE VERCELLI::GERVEX 1408-C1	IRIS_313-8154	japx	0	2	8
2534	2158	RONCOLO::GERVEX 124-C1	IRIS_313-8048	japx	0	2	8
2535	2154	RUBINO::GERVEX 80-C1	IRIS_313-8031	japx	0	2	8
2536	2148	GRALDO::GERVEX 108-C1	IRIS_313-8041	japx	0	2	8
2537	2144	LORD::GERVEX 127-C1	IRIS_313-8049	japx	0	2	8
2538	2140	MESTRE::GERVEX 1082-C1	IRIS_313-8121	japx	0	2	8
2539	2122	HAREM::GERVEX 929-C1	IRIS_313-8116	japx	0	2	8
2540	2118	OTA::GERVEX 1145-C1	IRIS_313-8124	japx	0	2	8
2541	2116	RUBIDIO::GERVEX 146-C1	IRIS_313-8053	japx	0	2	8
2542	2110	MELAS::GERVEX 1684-C1	IRIS_313-8214	japx	0	2	8
2543	2109	LUXOR::GERVEX 1662-C1	IRIS_313-8195	japx	0	2	8
2544	2106	GRITNA::GERVEX 71-C1	IRIS_313-8029	japx	0	2	8
2545	2102	SALVO::GERVEX 1672-C1	IRIS_313-8205	japx	0	2	8
2546	2086	NEP HOA VANG	IRIS_313-8690	japx	0	2	8
2547	2085	CP 231::IRGC 34018-1	IRIS_313-8658	japx	0	2	8
2548	2072	JOKJEBICHAL::IRGC 77663-1	IRIS_313-10096	japx	0	2	8
2549	2058	ESTRELA A::IRGC 72918-1	IRIS_313-10061	japx	0	2	8
2550	2056	FORTUNA INIA::IRGC 55865-1	IRIS_313-9980	japx	0	2	8
2551	2040	IMPROVED BLUE ROSE::IRGC 5022-1	IRIS_313-9366	japx	0	2	8
2552	2038	ARC 11359::IRGC 21348-1	IRIS_313-9176	japx	0	2	8
2553	2011	GITANO::IRGC 82424-1	IRIS_313-10119	japx	0	2	8
2554	2010	MOLO::IRGC 81603-1	IRIS_313-10111	japx	0	2	8
2555	1984	EGYPTIAN::IRGC 3217-1	IRIS_313-9774	japx	0	2	8
2556	1972	EAN 4 C 1::IRGC 26016-1	IRIS_313-9193	japx	0	2	8
2557	1968	CALROSE 76::IRGC 34275-1	IRIS_313-8669	japx	0	2	8
2558	1963	RIKUTO KEMOCHI	IRIS_313-9523	japx	0	2	8
2559	1915	571::IRGC 48493-1	IRIS_313-8872	japx	0	2	8
2560	1914	NEP NGAU::IRGC 78369-1	IRIS_313-8735	japx	0	2	8
2561	1912	GERDEH	IRIS_313-8256	japx	0	2	8
2562	1848	COLOMBIA 1::IRGC 116970-1	IRIS_313-10272	japx	0	2	8
2563	1882	LOMPUG::IRGC 71559-1	IRIS_313-8883	japx	0	2	8
2564	3001	BINAM	CX67	aro	0	2	8
2565	3000	TAROM MOLAII	CX66	aro	0	2	8
2566	2999	DOMSIAH	CX65	aro	0	2	8
2567	2995	MILAGROSA, ZAWA BANDAY	CX59	aro	0	2	8
2568	2913	KARNAL LOCAL	CX149	aro	0	2	8
2569	2911	KHASAR	CX143	aro	0	2	8
2570	2896	UP15	CX110	aro	0	2	8
2571	2893	SADRI RICE 1	CX104	aro	0	2	8
2572	2761	MOTANGA::IRGC 49242-2	IRIS_313-11401	aro	0	2	8
2573	2755	T 3::IRGC 46760-2	IRIS_313-11373	aro	0	2	8
2574	2754	KEYA NUNIA::IRGC 46117-2	IRIS_313-11362	aro	0	2	8
2575	2753	CR 44-1::IRGC 45397-1	IRIS_313-11356	aro	0	2	8
2576	2751	BAJAL::IRGC 45024-2	IRIS_313-11350	aro	0	2	8
2577	2743	ARC 14663::IRGC 41671-2	IRIS_313-11270	aro	0	2	8
2578	2736	ARC 14398::IRGC 41544-2	IRIS_313-11268	aro	0	2	8
2579	2735	ARC 10975::IRGC 42611-2	IRIS_313-11293	aro	0	2	8
2580	2733	ARC 18578::IRGC 42459-2	IRIS_313-11289	aro	0	2	8
2581	2727	ARC 13515::IRGC 41134-2	IRIS_313-11259	aro	0	2	8
2582	2726	ARC 13502::IRGC 41126-2	IRIS_313-11258	aro	0	2	8
2583	2716	BADSHABHOG 4-60::IRGC 37793-2	IRIS_313-11218	aro	0	2	8
2584	2664	TUPA 15-3::IRGC 29416-2	IRIS_313-11069	aro	0	2	8
2585	2663	PANKAIT 31::IRGC 29377-1	IRIS_313-11068	aro	0	2	8
2586	2658	BEGUNBICHI 33::IRGC 29260-1	IRIS_313-11062	aro	0	2	8
2587	2648	MUTANT 12-42::IRGC 28076-1	IRIS_313-11030	aro	0	2	8
2588	2647	HANSRAJ::IRGC 27936-2	IRIS_313-11026	aro	0	2	8
2589	2646	BASMATI SURKH 161::IRGC 27797-1	IRIS_313-11023	aro	0	2	8
2590	2645	BASMATI SUFAID 100::IRGC 27791-1	IRIS_313-11022	aro	0	2	8
2591	2644	BARA PASHAWARI 390::IRGC 27779-1	IRIS_313-11021	aro	0	2	8
2592	2612	ARC 7281::IRGC 24252-2	IRIS_313-10933	aro	0	2	8
2593	2610	RAM SALEE KATAKA::IRGC 24014-1	IRIS_313-10926	aro	0	2	8
2594	2583	ARC 11571::IRGC 21487-2	IRIS_313-10868	aro	0	2	8
2595	2574	ARC 7296::IRGC 20585-1	IRIS_313-10851	aro	0	2	8
2596	2513	MADHUWA KARIA::IRGC 16138-2	IRIS_313-10732	aro	0	2	8
2597	2501	ARC 10296::IRGC 12421-2	IRIS_313-10670	aro	0	2	8
2598	2470	SANNABATHA::IRGC 5971-1	IRIS_313-10521	aro	0	2	8
2599	2398	KASHA::IRGC 83865-1	IRIS_313-12094	aro	0	2	8
2600	2397	KYAIN WAR ME DONE::IRGC 82819-1	IRIS_313-12074	aro	0	2	8
2601	2331	HIRA NAKHI::IRGC 70840-1	IRIS_313-11826	aro	0	2	8
2602	2330	HANSRAJ::IRGC 70836-1	IRIS_313-11825	aro	0	2	8
2603	2323	P 335::IRGC 69001-1	IRIS_313-11765	aro	0	2	8
2604	2318	CHHOTI MASHINO::IRGC 67830-1	IRIS_313-11743	aro	0	2	8
2605	2313	TAIPEI 167::IRGC 65371-1	IRIS_313-11698	aro	0	2	8
2606	2297	SETO JHINUWA::IRGC 62043-1	IRIS_313-11632	aro	0	2	8
2607	2296	POHHERLIMASION::IRGC 62025-1	IRIS_313-11630	aro	0	2	8
2608	2294	JADO::IRGC 61966-1	IRIS_313-11627	aro	0	2	8
2609	2293	GUDURA::IRGC 61955-1	IRIS_313-11626	aro	0	2	8
2610	2292	CHOBO::IRGC 61930-1	IRIS_313-11625	aro	0	2	8
2611	2279	RATO BASMATI::IRGC 59205-1	IRIS_313-11567	aro	0	2	8
2612	2278	HALIDA::IRGC 59005-1	IRIS_313-11564	aro	0	2	8
2613	2242	KALISAL::IRGC 52324-1	IRIS_313-11451	aro	0	2	8
2614	1964	IRAT 118::IRGC 55785-1	IRIS_313-9978	aro	0	2	8
2615	1952	NS 1576::IRGC 68951-1	IRIS_313-10032	aro	0	2	8
2616	1929	ARC 7229::IRGC 12331-1	IRIS_313-9172	aro	0	2	8
2617	1927	TK RED 35-799::IRGC 38535-1	IRIS_313-9682	aro	0	2	8
2618	1926	TK DEEP STRAW 34-786::IRGC 38522-1	IRIS_313-9170	aro	0	2	8
2619	1890	CHHOTE DHAN	IRIS_313-8268	aro	0	2	8
2620	1857	CHAWAL::IRGC 73090-1	IRIS_313-9601	aro	0	2	8
2621	1856	PANKHARI 203	IRIS_313-9083	aro	0	2	8
2622	1832	JC 157	IRIS_313-9629	aro	0	2	8
2623	1830	ARC 10497	IRIS_313-8813	aro	0	2	8
2624	1829	DOM ZARD	IRIS_313-8747	aro	0	2	8
2625	1826	IET 14720::IRTP 23179-G1	IRIS_313-15909	aro	0	2	8
2626	1828	ARC 13829	IRIS_313-8712	aro	0	2	8
2627	3024	CX579	CX579	admix	0	2	8
2628	2941	MILYANG23	CX29	admix	0	2	8
2629	2898	GINGA	CX112	admix	0	2	8
2630	2832	NINGHUI 21	B142	admix	0	2	8
2631	2813	MUGUANUO	B086	admix	0	2	8
2632	2812	BAWANGBIAN 1	B084	admix	0	2	8
2633	2785	JINEIYADAO	B020	admix	0	2	8
2634	2739	ARC 13460::IRGC 42732-2	IRIS_313-11297	admix	0	2	8
2635	2737	ARC 11397::IRGC 42664-1	IRIS_313-11295	admix	0	2	8
2636	2707	PAIZ AMBARBU::IRGC 36179-1	IRIS_313-11189	admix	0	2	8
2637	2693	NGAKWE THETYIN::IRGC 33477-2	IRIS_313-11136	admix	0	2	8
2638	2662	GASMAL 339::IRGC 29333-1	IRIS_313-11066	admix	0	2	8
2639	2642	TELURIKAN::IRGC 27478-1	IRIS_313-11012	admix	0	2	8
2640	2618	PARE MAROMBA::IRGC 25074-2	IRIS_313-10948	admix	0	2	8
2641	2589	ARC 12490::IRGC 22095-1	IRIS_313-10883	admix	0	2	8
2642	2579	ARC 11338::IRGC 21329-1	IRIS_313-10864	admix	0	2	8
2643	2516	ANDEL WELUT::IRGC 16339-1	IRIS_313-10738	admix	0	2	8
2644	2381	DELI 2::IRGC 80313-1	IRIS_313-12030	admix	0	2	8
2645	2366	JUNGEMARSI::IRGC 76901-1	IRIS_313-11956	admix	0	2	8
2646	2319	AMBOHIMANDAY::IRGC 68330-1	IRIS_313-11754	admix	0	2	8
2647	2219	LATSIBOZAKA 112-1::GERVEX 8233-C1	IRIS_313-7722	admix	0	2	8
2648	2205	KAKANI 2::IRGC 13373-C1	IRIS_313-7933	admix	0	2	8
2649	2189	BETSILAIZINA::GERVEX 8405-C1	IRIS_313-7646	admix	0	2	8
2650	2057	KALAPATLE::IRGC 68500-1	IRIS_313-10025	admix	0	2	8
2651	2020	KAMJA::IRGC 62171-1	IRIS_313-8302	admix	0	2	8
2652	1961	PAOTSUPAGAIAHON::IRGC 17072-1	IRIS_313-8873	admix	0	2	8
2653	1955	PDR 34-2-1-2::IRGC 117020-1	IRIS_313-10295	admix	0	2	8
2654	1923	SML ACORNI::IRGC 13389-1	IRIS_313-9464	admix	0	2	8
2655	1921	ARC 12536::IRGC 41068-1	IRIS_313-9053	admix	0	2	8
2656	1887	C 1 6-5-2::IRGC 10669-1	IRIS_313-9818	admix	0	2	8
2657	1827	CIWINI SML::IRGC 50642-1	IRIS_313-9939	admix	0	2	8
2658	1853	NEWREX::IRGC 64657-1	IRIS_313-9648	admix	0	2	8
2659	2943	LUYIN 46	CX304	indx	0	2	8
2660	2927	NSIC RC9 (APO)	CX235	indx	0	2	8
2661	2926	IR55419-04	CX232	indx	0	2	8
2662	2901	IR71466-75-3-B-1	CX124	indx	0	2	8
2663	2770	C 1016-1::IRGC 50368-1	IRIS_313-11423	indx	0	2	8
2664	2731	ARC 18325::IRGC 42399-1	IRIS_313-11286	indx	0	2	8
2665	2719	LIGUNGTUNG::IRGC 38786-1	IRIS_313-11234	indx	0	2	8
2666	2633	BAKASI::IRGC 27074-1	IRIS_313-10996	indx	0	2	8
2667	2456	NASAENG::IRGC 107818-1	IRIS_313-12354	indx	0	2	8
2668	2392	IR 10120-7-2-1-4::IRGC 78628-1	IRIS_313-11987	indx	0	2	8
2669	2303	B 3913 B 16-20 ST 28::IRGC 63099-1	IRIS_313-11656	indx	0	2	8
2670	2199	IR 57924-24::IRTP 16675-C1	IRIS_313-7699	indx	0	2	8
2671	2188	UPL RI 7::IRTP 9897-C1	IRIS_313-7797	indx	0	2	8
2672	2187	B 6144-MR-6-0-0::C1	IRIS_313-7641	indx	0	2	8
2673	2185	IR 55411-50::IRTP 16682-C1	IRIS_313-7696	indx	0	2	8
2674	2184	IR 57920-AC 25-2-B::C1	IRIS_313-7698	indx	0	2	8
2675	2180	CT 6510-24-1-2::C1	IRIS_313-7665	indx	0	2	8
2676	2165	ARIANA::GERVEX 396-C1	IRIS_313-8069	indx	0	2	8
2677	2125	ORIONE::GERVEX 333-C1	IRIS_313-8068	indx	0	2	8
2678	1957	IR 80310-12-B-1-3-B::IRGC 117307-1	IRIS_313-10394	indx	0	2	8
2679	1953	EX FOILAEIN (NAPUTO)::IRGC 81675-1	IRIS_313-10113	indx	0	2	8
2680	1948	BINUHANGIN::IRGC 67429-1	IRIS_313-9503	indx	0	2	8
2681	1941	ARC 18061::IRGC 47650-1	IRIS_313-8935	indx	0	2	8
2682	1839	NCS 964 C::IRGC 62604-1	IRIS_313-9400	indx	0	2	8
2683	1866	YN 1353-3::IRGC 117363-1	IRIS_313-10423	indx	0	2	8
2684	2998	IRAT 352	CX64	ind3	0	2	8
2685	2788	C 894-21	B027	ind3	0	2	8
2686	2406	KA GIL::IRGC 83029-1	IRIS_313-12080	ind3	0	2	8
2687	2404	KASHMIRI::IRGC 83002-1	IRIS_313-12079	ind3	0	2	8
2688	1943	LEUANG YAI 344::IRGC 651-1	IRIS_313-9112	ind3	0	2	8
2689	2235	C 166-135::IRGC 50633-1	IRIS_313-11431	ind3	0	2	8
2690	2362	ITA 117::IRGC 75235-1	IRIS_313-11930	ind1B	0	2	8
2691	2186	BOUAKE 189::C1	IRIS_313-7654	ind1B	0	2	8
2692	2257	TV 30::IRGC 55221-1	IRIS_313-11507	ind1B	0	2	8
2693	2650	34::IRGC 28371-2	IRIS_313-11036	aus	0	2	8
2694	1854	GEANT W 7::IRGC 9620-1	IRIS_313-9817	ind2	0	2	8
2695	2182	MADINIKA 1329::GERVEX 8366-C1	IRIS_313-7725	ind2	0	2	8
1	1766	TGMS29	CX93	indx	1	2	9	57.14
2	1764	M202	CX89	indx	1	2	9
3	1763	C70	CX86	indx	1	2	9
4	1762	C71	CX85	indx	1	2	9
5	1761	X23	CX84	indx	1	2	9
6	1757	AT354	CX75	indx	1	2	9
7	1754	MR106	CX68	indx	1	2	9
8	1750	RR2-6	CX542	indx	1	2	9
9	1749	LINYITANGDAO	CX54	indx	1	2	9
10	1748	JIANGXISIMIAO	CX53	indx	1	2	9
11	1747	DIANDUN 502	CX52	indx	1	2	9
12	1746	BABAOMI	CX51	indx	1	2	9
13	1745	108S	CX5	indx	1	2	9
14	1743	PT60	CX48	indx	1	2	9
15	1740	TOG7291	CX401	indx	1	2	9
16	1737	SARD	CX392	indx	1	2	9
17	1736	YUELIANGGU	CX390	indx	1	2	9
18	1723	GANWANXIAN 37 (926)	CX366	indx	1	2	9
19	1715	KCD1	CX349	indx	1	2	9
20	1713	SAGCï¼7	CX347	indx	1	2	9
21	1712	SAGCï¼4	CX346	indx	1	2	9
22	1711	WANXIAN 763	CX342	indx	1	2	9
23	1710	HUA 565	CX341	indx	1	2	9
24	1705	MENGGUANDAMAGU	CX319	indx	1	2	9
25	1702	R106	CX313	indx	1	2	9
26	1699	LX2007	CX303	indx	1	2	9
27	1697	IR74	CX296	indx	1	2	9
28	1696	D15	CX291	indx	1	2	9
29	1694	D11	CX288	indx	1	2	9
30	1689	IR34	CX275	indx	1	2	9
31	1688	IR26	CX274	indx	1	2	9
32	1687	NONA BOKRA	CX273	indx	1	2	9
33	1685	ARROZVERMELHO	CX268	indx	1	2	9
34	1684	IET1444	CX267	indx	1	2	9
35	1683	MONOLAYA	CX265	indx	1	2	9
36	1682	PADISENEMOK	CX263	indx	1	2	9
37	1679	IRAT144	CX247	indx	1	2	9
38	1678	CARIJO	CX240	indx	1	2	9
39	1677	TKM 9	CX24	indx	1	2	9
40	1675	VANDANA	CX236	indx	1	2	9
41	1674	IR58821-23-1-3-1	CX233	indx	1	2	9
42	1673	IR52561-UBN-1-1-2	CX231	indx	1	2	9
43	1667	ZHONGYOUZAO 81	CX221	indx	1	2	9
44	1665	FL478	CX219	indx	1	2	9
45	1661	GAOZI	CX207	indx	1	2	9
46	1659	ZIHUI 100	CX20	indx	1	2	9
47	1657	YUEXIANGZHAN	CX17	indx	1	2	9
48	1653	PTB33	CX157	indx	1	2	9
49	1652	MR84	CX156	indx	1	2	9
50	1645	CO43	CX146	indx	1	2	9
51	1644	HTA7204	CX144	indx	1	2	9
52	1638	GAJALE	CX128	indx	1	2	9
53	1635	TAI-ZHONG-XIAN 10	CX122	indx	1	2	9
54	1633	TKM6	CX120	indx	1	2	9
55	1632	HUAGENGXIAN 74	CX12	indx	1	2	9
56	1631	P59279	CX119	indx	1	2	9
57	1630	YETUOZAI	CX118	indx	1	2	9
58	1629	IR65600-27-1-2-2	CX117	indx	1	2	9
59	1628	YUN HUI 72	CX115	indx	1	2	9
60	1619	NANGAOGU	B268	indx	1	2	9
61	1618	NON SPECIFIED	B267	indx	1	2	9
62	1617	WUKEZHAN	B265	indx	1	2	9
63	1613	DIANRUI 409B	B255	indx	1	2	9
64	1612	JINGHU3 B	B254	indx	1	2	9
65	1611	JIANGNONGZAO 1 B	B253	indx	1	2	9
66	1610	XIANGAI B	B252	indx	1	2	9
67	1608	JINNANTE B	B247	indx	1	2	9
68	1607	LAOZAOGU	B246	indx	1	2	9
69	1606	GUI 630	B242	indx	1	2	9
70	1604	XIANGWANXIAN 1	B233	indx	1	2	9
71	1602	MENJIADING 2	B229	indx	1	2	9
72	1598	HAOLAI	B219	indx	1	2	9
73	1591	AIHECHI	B207	indx	1	2	9
74	1587	C.MEDIO 7	B193	indx	1	2	9
75	1585	RP 1570-44-1	B187	indx	1	2	9
76	1583	BRC 25-146-2-1	B176	indx	1	2	9
77	1579	TAIZHONGZAILAI 1/TAIZHONG65	B159	indx	1	2	9
78	1575	QINGSIAI 16B	B153	indx	1	2	9
79	1571	TEQINGXUANHUI	B145	indx	1	2	9
80	1567	IR 661-1	B139	indx	1	2	9
81	1566	GU 154	B138	indx	1	2	9
82	1565	HONGGENGHANGU3	B135	indx	1	2	9
83	1564	YANSHUICHI	B133	indx	1	2	9
84	1563	XIAOBAIMI	B132	indx	1	2	9
85	1562	AIZIZHAN	B131	indx	1	2	9
86	1560	HONGAINUO	B129	indx	1	2	9
87	1559	SIBEITIZHAO 6	B128	indx	1	2	9
88	1557	XIANGWANXIAN 3	B125	indx	1	2	9
89	1555	HONGWAN 1	B120	indx	1	2	9
90	1553	ERGANGAI	B118	indx	1	2	9
91	1552	SHUFENG 101	B116	indx	1	2	9
92	1549	CHENWAN 3	B113	indx	1	2	9
93	1547	XIANGGU	B108	indx	1	2	9
94	1546	DAWANNUO	B107	indx	1	2	9
95	1545	WENXIANGNUO	B106	indx	1	2	9
96	1543	JIIENUO	B097	indx	1	2	9
97	1542	JINZHINUO4	B096	indx	1	2	9
98	1541	MOWANGGUNEIZA	B095	indx	1	2	9
99	1538	XIAOHONGGU	B091	indx	1	2	9
100	1537	ZIMI	B090	indx	1	2	9
101	1536	SAN**QISHILUO	B088	indx	1	2	9
102	1533	QIYUEXIAN	B082	indx	1	2	9
103	1530	MINBEIWANXIAN	B076	indx	1	2	9
104	1528	JINXIBAI2	B073	indx	1	2	9
105	1526	HUANGSIGUIZHAN	B065	indx	1	2	9
106	1517	GZ 1368-5-4	B051	indx	1	2	9
107	1516	SANTIANNUO	B044	indx	1	2	9
108	1515	K 24	B040	indx	1	2	9
109	1510	PADI LADANG ASE POLO KOMEK	B026	indx	1	2	9
110	1508	SELN 244A6-20	B021	indx	1	2	9
111	1506	CO 22	B011	indx	1	2	9
112	1503	TIANHANDAO	B007	indx	1	2	9
113	1502	YIKONG	B006	indx	1	2	9
114	1500	MUTHA SAMBA::IRGC 49924-2	IRIS_313-11419	indx	1	2	9
115	1494	C 28-16::IRGC 49580-1	IRIS_313-11410	indx	1	2	9
116	1490	SUITE JORA::IRGC 49257-2	IRIS_313-11402	indx	1	2	9
117	1489	ECHORSAIL::IRGC 49182-1	IRIS_313-11400	indx	1	2	9
118	1488	RAYDHAN 1::IRGC 49127-2	IRIS_313-11399	indx	1	2	9
119	1476	IR 9747 SEL::IRGC 47695-1	IRIS_313-11385	indx	1	2	9
120	1475	CHIEM TONG NHAT 1::IRGC 47496-1	IRIS_313-11384	indx	1	2	9
121	1474	CHIEM NGAN::IRGC 47488-1	IRIS_313-11383	indx	1	2	9
122	1473	HONDERAWALA::IRGC 47372-1	IRIS_313-11382	indx	1	2	9
123	1471	AMARILLO::IRGC 47120-1	IRIS_313-11377	indx	1	2	9
124	1463	LANJALI::IRGC 46236-2	IRIS_313-11365	indx	1	2	9
125	1462	KHIRPULI::IRGC 46143-1	IRIS_313-11364	indx	1	2	9
126	1455	CN 44-40-7::IRGC 45368-1	IRIS_313-11355	indx	1	2	9
127	1448	WAGWAG RAOIS::IRGC 44805-1	IRIS_313-11347	indx	1	2	9
128	1446	WAGWAG::IRGC 44802-1	IRIS_313-11345	indx	1	2	9
129	1445	ARC 14860::IRGC 41793-2	IRIS_313-11273	indx	1	2	9
130	1442	PODAO::IRGC 44701-1	IRIS_313-11342	indx	1	2	9
131	1439	LOBANG (WHITE)::IRGC 44548-2	IRIS_313-11338	indx	1	2	9
132	1433	BLM 70::IRGC 43989-1	IRIS_313-11325	indx	1	2	9
133	1421	ARC 15862::IRGC 43242-1	IRIS_313-11309	indx	1	2	9
134	1419	ARC 15387::IRGC 43175-2	IRIS_313-11307	indx	1	2	9
135	1418	ARC 15385::IRGC 43174-1	IRIS_313-11306	indx	1	2	9
136	1417	ARC 15373::IRGC 43166-2	IRIS_313-11305	indx	1	2	9
137	1416	ARC 15163::IRGC 43106-1	IRIS_313-11304	indx	1	2	9
138	1415	ARC 15097::IRGC 43053-1	IRIS_313-11303	indx	1	2	9
139	1414	ARC 14899::IRGC 43016-1	IRIS_313-11302	indx	1	2	9
140	1411	ARC 14299::IRGC 42889-2	IRIS_313-11299	indx	1	2	9
141	1408	ARC 10120::IRGC 42557-2	IRIS_313-11292	indx	1	2	9
142	1406	ARC 18371::IRGC 42423-2	IRIS_313-11287	indx	1	2	9
143	1403	ARC 15743::IRGC 42127-2	IRIS_313-11283	indx	1	2	9
144	1401	ARC 15486::IRGC 42055-1	IRIS_313-11280	indx	1	2	9
145	1400	ARC 15455::IRGC 42040-2	IRIS_313-11279	indx	1	2	9
146	1399	ARC 15319::IRGC 42007-1	IRIS_313-11278	indx	1	2	9
147	1397	ARC 14975::IRGC 41848-1	IRIS_313-11275	indx	1	2	9
148	1396	ARC 14347::IRGC 41517-2	IRIS_313-11266	indx	1	2	9
149	1394	ARC 13934::IRGC 41325-2	IRIS_313-11264	indx	1	2	9
150	1393	ARC 13919::IRGC 41313-2	IRIS_313-11263	indx	1	2	9
151	1392	ARC 13888::IRGC 41288-2	IRIS_313-11262	indx	1	2	9
152	1390	ARC 13785::IRGC 41218-2	IRIS_313-11261	indx	1	2	9
153	1389	ARC 13591::IRGC 41177-2	IRIS_313-11260	indx	1	2	9
154	1388	ARC 12757::IRGC 41095-2	IRIS_313-11257	indx	1	2	9
155	1387	ARC 12411::IRGC 41047-2	IRIS_313-11256	indx	1	2	9
156	1385	SML CAMPONI::IRGC 40642-1	IRIS_313-11253	indx	1	2	9
157	1384	ADR 52::IRGC 40638-2	IRIS_313-11252	indx	1	2	9
158	1382	IR 4535-PP 23-6-8-1::IRGC 40402-2	IRIS_313-11249	indx	1	2	9
159	1381	RP 1153-20-14::IRGC 40131-2	IRIS_313-11247	indx	1	2	9
160	1380	RP 20-12::IRGC 40031-2	IRIS_313-11245	indx	1	2	9
161	1379	W 1014-162::IRGC 39871-1	IRIS_313-11244	indx	1	2	9
162	1374	CR 157-392-4::IRGC 39247-2	IRIS_313-11240	indx	1	2	9
163	1371	PINILING DANIEL::IRGC 38828-2	IRIS_313-11235	indx	1	2	9
164	1361	SADAJIRA (DEEP STRAW) 16-194::IRGC 38251-2	IRIS_313-11225	indx	1	2	9
165	1352	SXC 216::IRGC 35175-1	IRIS_313-11176	indx	1	2	9
166	1348	PARIJAT::IRGC 37272-2	IRIS_313-11208	indx	1	2	9
167	1347	KUMRI::IRGC 37182-2	IRIS_313-11206	indx	1	2	9
168	1345	KARTIKHAMA::IRGC 37149-2	IRIS_313-11204	indx	1	2	9
169	1342	SYNTHETIC SATIVA::IRGC 36842-2	IRIS_313-11199	indx	1	2	9
170	1341	K 17-9-1-1::IRGC 36778-1	IRIS_313-11197	indx	1	2	9
171	1315	TYB 11::IRGC 33821-2	IRIS_313-11147	indx	1	2	9
172	1314	THEEDAT NGASEIN::IRGC 33779-2	IRIS_313-11146	indx	1	2	9
173	1313	TAUNGDI::IRGC 33746-2	IRIS_313-11144	indx	1	2	9
174	1312	TANBAUNG::IRGC 33732-2	IRIS_313-11143	indx	1	2	9
175	1310	SHWENI::IRGC 33686-2	IRIS_313-11141	indx	1	2	9
176	1308	NWACHI MANINE::IRGC 33531-2	IRIS_313-11139	indx	1	2	9
177	1307	KHAO HAE::IRGC 29773-3	IRIS_313-11085	indx	1	2	9
178	1304	MANSAT 3::IRGC 33341-1	IRIS_313-11134	indx	1	2	9
179	1302	KALALAN::IRGC 33154-2	IRIS_313-11132	indx	1	2	9
180	1301	KALAI::IRGC 33151-2	IRIS_313-11131	indx	1	2	9
181	1300	HAORU::IRGC 33090-2	IRIS_313-11129	indx	1	2	9
182	1298	GOKAUNG::IRGC 33079-2	IRIS_313-11128	indx	1	2	9
183	1297	ANBAW::IRGC 32932-2	IRIS_313-11126	indx	1	2	9
184	1294	NEP BUNG::IRGC 32207-1	IRIS_313-11119	indx	1	2	9
185	1285	Y 115::IRGC 30856-2	IRIS_313-11101	indx	1	2	9
186	1281	KALAGNON::IRGC 30335-1	IRIS_313-11097	indx	1	2	9
187	1278	KHAO NON::IRGC 30051-1	IRIS_313-11091	indx	1	2	9
188	1274	NON HAI::IRGC 29636-2	IRIS_313-11078	indx	1	2	9
189	1254	VELLAIKOTTAI::IRGC 28618-1	IRIS_313-11042	indx	1	2	9
190	1252	KAVIVARI SAMBA::IRGC 28597-2	IRIS_313-11040	indx	1	2	9
191	1241	BALIBUD::IRGC 26871-1	IRIS_313-10990	indx	1	2	9
192	1227	CO 36::IRGC 26847-2	IRIS_313-10988	indx	1	2	9
193	1225	KETAN RASO::IRGC 27154-1	IRIS_313-10998	indx	1	2	9
194	1219	BOROJYOT::IRGC 26578-2	IRIS_313-10983	indx	1	2	9
195	1214	PANI TORONG::IRGC 26411-1	IRIS_313-10978	indx	1	2	9
196	1203	HURANG ARISO LUTA::IRGC 26055-1	IRIS_313-10966	indx	1	2	9
197	1192	SINTHA::IRGC 24687-1	IRIS_313-10941	indx	1	2	9
198	1178	KHAO PHAE HOM::IRGC 23518-2	IRIS_313-10921	indx	1	2	9
199	1177	T Q QI HAYUQBABA::IRGC 23318-1	IRIS_313-10917	indx	1	2	9
200	1165	ARC 12559::IRGC 22148-2	IRIS_313-10885	indx	1	2	9
201	1151	ARC 10939::IRGC 21150-2	IRIS_313-10859	indx	1	2	9
202	1150	ARC 10894::IRGC 21122-1	IRIS_313-10858	indx	1	2	9
203	1145	ARC 6015::IRGC 20314-2	IRIS_313-10847	indx	1	2	9
204	1140	KEMA 5::IRGC 19343-2	IRIS_313-10825	indx	1	2	9
205	1131	SEMPOR::IRGC 18761-2	IRIS_313-10811	indx	1	2	9
206	1119	INDEL::IRGC 17748-2	IRIS_313-10775	indx	1	2	9
207	1118	HEGAR MANAH::IRGC 17733-1	IRIS_313-10774	indx	1	2	9
208	1116	GAJA BARU::IRGC 17586-1	IRIS_313-10769	indx	1	2	9
209	1110	KH 998::IRGC 16948-2	IRIS_313-10754	indx	1	2	9
210	1108	LUA CHUM::IRGC 16840-1	IRIS_313-10751	indx	1	2	9
211	1105	LUA DUC::IRGC 16718-1	IRIS_313-10748	indx	1	2	9
212	1103	GOGO::IRGC 16418-1	IRIS_313-10739	indx	1	2	9
213	1099	MOTANGE PAHELLO LAULE::IRGC 16160-1	IRIS_313-10733	indx	1	2	9
214	1096	OUSSANTHIABA::IRGC 16046-2	IRIS_313-10728	indx	1	2	9
215	1093	ERNEST::IRGC 15884-2	IRIS_313-10725	indx	1	2	9
216	1089	HEENDIKWEE::IRGC 15587-2	IRIS_313-10720	indx	1	2	9
217	1064	ARC 10905::IRGC 12669-1	IRIS_313-10675	indx	1	2	9
218	1063	ARC 10846::IRGC 12656-2	IRIS_313-10674	indx	1	2	9
219	1061	ARC 10581::IRGC 12514-1	IRIS_313-10671	indx	1	2	9
220	1060	ARC 7255::IRGC 12343-2	IRIS_313-10668	indx	1	2	9
221	1058	ARC 6218::IRGC 12255-1	IRIS_313-10666	indx	1	2	9
222	1054	EA HOUM::IRGC 11783-1	IRIS_313-10655	indx	1	2	9
223	1051	PHOU SAO LEUM NYANG::IRGC 11570-2	IRIS_313-10651	indx	1	2	9
224	1045	HAM MOON::IRGC 9135-2	IRIS_313-10614	indx	1	2	9
225	1043	MATHOLUWA::IRGC 8901-1	IRIS_313-10609	indx	1	2	9
226	1024	KAYANGYA D 402::IRGC 7927-2	IRIS_313-10575	indx	1	2	9
227	1023	KAILUNDO::IRGC 7859-2	IRIS_313-10574	indx	1	2	9
228	1021	KOTHMALLI KARUPPAN::IRGC 7842-1	IRIS_313-10572	indx	1	2	9
229	1019	221 C 391-1-3-3::IRGC 7600-1	IRIS_313-10566	indx	1	2	9
230	1018	221 B 36-1-1-1-1::IRGC 7585-1	IRIS_313-10565	indx	1	2	9
231	1015	PTB 18::IRGC 6105-1	IRIS_313-10523	indx	1	2	9
232	1010	221 BC 4-1-45-10::IRGC 6865-1	IRIS_313-10550	indx	1	2	9
233	1008	C 34-13::IRGC 6797-2	IRIS_313-10547	indx	1	2	9
234	999	NATURAL HYBRID C 33-8::IRGC 5929-1	IRIS_313-10520	indx	1	2	9
235	997	KHAYANGYA D 34-181::IRGC 5861-2	IRIS_313-10518	indx	1	2	9
236	995	O. SATIVA::IRGC 5779-1	IRIS_313-10516	indx	1	2	9
237	993	CAMPENA::IRGC 5452-2	IRIS_313-10514	indx	1	2	9
238	991	MAGSIING::IRGC 5211-1	IRIS_313-10510	indx	1	2	9
239	985	TP MIL 53::IRGC 326-2	IRIS_313-10433	indx	1	2	9
240	984	PULUT NANGKA 16::IRGC 3630-2	IRIS_313-10480	indx	1	2	9
241	983	RUSTY LATE::IRGC 3506-1	IRIS_313-10477	indx	1	2	9
242	976	CASIBON::IRGC 589-2	IRIS_313-10441	indx	1	2	9
243	975	NASAENG::IRGC 107819-1	IRIS_313-12355	indx	1	2	9
244	973	CHAO DO::IRGC 106666-1	IRIS_313-12329	indx	1	2	9
245	966	LG 9274::IRGC 98715-1	IRIS_313-12303	indx	1	2	9
246	964	LG 10178::IRGC 98526-1	IRIS_313-12301	indx	1	2	9
247	963	NGAM KON DAM::IRGC 98486-1	IRIS_313-12300	indx	1	2	9
248	962	LOUK PASOM::IRGC 98136-1	IRIS_313-12297	indx	1	2	9
249	959	NGA CHEKH FAT::IRGC 97701-2	IRIS_313-12291	indx	1	2	9
250	958	JON JAN::IRGC 97633-1	IRIS_313-12290	indx	1	2	9
251	953	VARY 5000 FOTSY::IRGC 97235-1	IRIS_313-12283	indx	1	2	9
252	952	TSY MILA RO::IRGC 97233-1	IRIS_313-12282	indx	1	2	9
253	951	MAKALIOKA::IRGC 97193-1	IRIS_313-12280	indx	1	2	9
254	948	MAGU::IRGC 97027-1	IRIS_313-12275	indx	1	2	9
255	946	TOAM JUM::IRGC 96077-1	IRIS_313-12270	indx	1	2	9
256	945	SHWEWARHNAN::IRGC 96053-1	IRIS_313-12269	indx	1	2	9
257	944	MAYATAUNG::IRGC 95957-1	IRIS_313-12268	indx	1	2	9
258	934	TE SAN AI 2::IRGC 93355-1	IRIS_313-12232	indx	1	2	9
259	927	CHAO KHIE KHOUAY::IRGC 90968-1	IRIS_313-12220	indx	1	2	9
260	926	CHAM TON::IRGC 90600-1	IRIS_313-12210	indx	1	2	9
261	925	SALA::IRGC 90457-1	IRIS_313-12207	indx	1	2	9
262	922	CHAO KHAW NYAO::IRGC 89460-1	IRIS_313-12190	indx	1	2	9
263	920	CHAM LEK::IRGC 89387-1	IRIS_313-12187	indx	1	2	9
264	919	BAO DAM::IRGC 89352-1	IRIS_313-12186	indx	1	2	9
265	918	AE NOUA::IRGC 89308-1	IRIS_313-12185	indx	1	2	9
266	916	NYAULI::IRGC 88628-1	IRIS_313-12182	indx	1	2	9
267	915	JHINUWA DHAN::IRGC 88545-1	IRIS_313-12180	indx	1	2	9
268	909	AM BEUS::IRGC 87189-1	IRIS_313-12146	indx	1	2	9
269	904	YADU BARA::IRGC 86912-1	IRIS_313-12138	indx	1	2	9
270	901	DAU NGHA THAI BINH::IRGC 82891-1	IRIS_313-12078	indx	1	2	9
271	889	KARUEL::IRGC 83792-1	IRIS_313-12093	indx	1	2	9
272	886	KYAUK KYI::IRGC 82773-1	IRIS_313-12072	indx	1	2	9
273	885	531::IRGC 82643-1	IRIS_313-12067	indx	1	2	9
274	880	AI JIAO ZI::IRGC 82255-1	IRIS_313-12057	indx	1	2	9
275	878	ADUKKAN::IRGC 81783-1	IRIS_313-12052	indx	1	2	9
276	877	SHAN KAUK HNYIN::IRGC 81656-1	IRIS_313-12050	indx	1	2	9
277	875	LI TOU ZHAN::IRGC 78550-1	IRIS_313-11985	indx	1	2	9
278	861	CHAO BONG::IRGC 80266-2	IRIS_313-12028	indx	1	2	9
279	856	EX SANDEMA::IRGC 79964-1	IRIS_313-12017	indx	1	2	9
280	855	EX AUBERGE::IRGC 79898-1	IRIS_313-12016	indx	1	2	9
281	850	YU TOU ZHONG::IRGC 79749-1	IRIS_313-12011	indx	1	2	9
282	847	JIA GEN::IRGC 79654-1	IRIS_313-12007	indx	1	2	9
283	837	LIM MA NO MA KHIN NYUNT::IRGC 78917-1	IRIS_313-11993	indx	1	2	9
284	832	POTOQOIN::IRGC 78677-1	IRIS_313-11988	indx	1	2	9
285	829	MAMORIAKA::IRGC 77867-1	IRIS_313-11977	indx	1	2	9
286	827	KHAU DANH::IRGC 73201-1	IRIS_313-11893	indx	1	2	9
287	823	TANG DU GU::IRGC 77400-1	IRIS_313-11967	indx	1	2	9
288	814	DAW LUEY 4-3::IRGC 76929-1	IRIS_313-11957	indx	1	2	9
289	805	BIE LEI::IRGC 76478-1	IRIS_313-11947	indx	1	2	9
290	800	MALOBA (DISSI ROUGE)::IRGC 75700-1	IRIS_313-11940	indx	1	2	9
291	798	GNASSOUMADOUGOU::IRGC 75595-1	IRIS_313-11938	indx	1	2	9
292	797	KUNJUKUNJU::IRGC 75448-1	IRIS_313-11937	indx	1	2	9
293	794	KANATO::IRGC 75306-2	IRIS_313-11934	indx	1	2	9
294	793	MURGI BRINJ::IRGC 73109-1	IRIS_313-11889	indx	1	2	9
295	787	GI TAH::IRGC 74883-1	IRIS_313-11920	indx	1	2	9
296	778	YU HE HONG::IRGC 74266-1	IRIS_313-11910	indx	1	2	9
297	772	MAHA CHAI::IRGC 73517-1	IRIS_313-11899	indx	1	2	9
298	768	LOC TRANG MUON::IRGC 73216-1	IRIS_313-11894	indx	1	2	9
299	731	E NOI NAH::IRGC 71138-1	IRIS_313-11835	indx	1	2	9
300	718	LETYONE::IRGC 70753-1	IRIS_313-11818	indx	1	2	9
301	717	KHAOSAING::IRGC 70746-2	IRIS_313-11817	indx	1	2	9
302	716	KARILETYONE::IRGC 70745-1	IRIS_313-11816	indx	1	2	9
303	707	R 762::IRGC 70531-1	IRIS_313-11808	indx	1	2	9
304	706	R 582::IRGC 70504-1	IRIS_313-11807	indx	1	2	9
305	701	FAN WU::IRGC 70245-1	IRIS_313-11801	indx	1	2	9
306	693	MAMA TABALI::IRGC 69720-1	IRIS_313-11783	indx	1	2	9
307	684	PJ 110::IRGC 68981-1	IRIS_313-11763	indx	1	2	9
308	675	L 10833::IRGC 68121-1	IRIS_313-11751	indx	1	2	9
309	674	L 10595::IRGC 68109-1	IRIS_313-11750	indx	1	2	9
310	673	GAO JIAO YING GAN ZHAN::IRGC 68053-1	IRIS_313-11748	indx	1	2	9
311	672	E 4197::IRGC 68004-1	IRIS_313-11747	indx	1	2	9
312	669	AI JIAO AO FAN ZI::IRGC 67871-1	IRIS_313-11744	indx	1	2	9
313	666	UGAGA::IRGC 67604-1	IRIS_313-11740	indx	1	2	9
314	663	YI LI ZHONG::IRGC 67382-1	IRIS_313-11735	indx	1	2	9
315	659	QING TAI AI::IRGC 67273-1	IRIS_313-11731	indx	1	2	9
316	658	QING ER XIAO 2::IRGC 67255-1	IRIS_313-11730	indx	1	2	9
317	657	MEI LIU ZAO 5::IRGC 67231-1	IRIS_313-11729	indx	1	2	9
318	651	KABERI::IRGC 66801-1	IRIS_313-11722	indx	1	2	9
319	645	CHAMPION::IRGC 66327-1	IRIS_313-11714	indx	1	2	9
320	638	CHING LIU::IRGC 65018-1	IRIS_313-11694	indx	1	2	9
321	637	CHING CH'UNG::IRGC 65002-1	IRIS_313-11693	indx	1	2	9
322	617	LONG GE 33::IRGC 63705-1	IRIS_313-11666	indx	1	2	9
323	615	CUN GU NUO::IRGC 63576-1	IRIS_313-11664	indx	1	2	9
324	601	NCS 349::IRGC 62257-1	IRIS_313-11639	indx	1	2	9
325	582	TAN NONG::IRGC 56126-1	IRIS_313-11521	indx	1	2	9
326	574	TAI ZHOU XIAN::IRGC 59912-1	IRIS_313-11580	indx	1	2	9
327	571	JIANG HUI DAO::IRGC 59688-1	IRIS_313-11576	indx	1	2	9
328	570	GAO LIANG ZAO::IRGC 59563-1	IRIS_313-11573	indx	1	2	9
329	568	GENG 77-4::IRGC 59321-1	IRIS_313-11570	indx	1	2	9
330	559	TAUNGYA SABA::IRGC 58226-1	IRIS_313-11549	indx	1	2	9
331	558	SHWE SABA::IRGC 58206-1	IRIS_313-11547	indx	1	2	9
332	557	NGA CHAN HMWE::IRGC 58146-1	IRIS_313-11546	indx	1	2	9
333	556	MOE GAUNG PYU::IRGC 58120-1	IRIS_313-11545	indx	1	2	9
334	555	LINPAN CHAW::IRGC 58087-1	IRIS_313-11544	indx	1	2	9
335	554	BKN BR 1031-78-5-4::IRGC 55927-1	IRIS_313-11515	indx	1	2	9
336	549	ADIALLO::IRGC 56264-1	IRIS_313-11523	indx	1	2	9
337	547	OYAK PAKANG::IRGC 55422-1	IRIS_313-11512	indx	1	2	9
338	546	A 69-1::IRGC 55305-1	IRIS_313-11510	indx	1	2	9
339	538	ARC 15480::IRGC 53799-1	IRIS_313-11490	indx	1	2	9
340	524	CULALANSI::IRGC 53109-1	IRIS_313-11471	indx	1	2	9
341	522	KATSIYAM TABAO::IRGC 52855-1	IRIS_313-11463	indx	1	2	9
342	512	KODIA PHUL::IRGC 52168-1	IRIS_313-11449	indx	1	2	9
343	510	TUNAGANNAPNANG::IRGC 52046-1	IRIS_313-11447	indx	1	2	9
344	507	ARC 18533::IRGC 51756-1	IRIS_313-11443	indx	1	2	9
345	506	ARC 18502::IRGC 51749-2	IRIS_313-11442	indx	1	2	9
346	505	MERLE::GERVEX 1685-C1	IRIS_313-8215	indx	1	2	9
347	504	ZACATEPEC A 79::IRGC 51116-1	IRIS_313-11438	indx	1	2	9
348	500	WAS 174-B-3-5::C1	IRIS_313-7809	indx	1	2	9
349	495	KOGONI 91-1::C1	IRIS_313-7719	indx	1	2	9
350	488	TSIPALA 1231::GERVEX 8418-C1	IRIS_313-7792	indx	1	2	9
351	487	SOM CAU 70 A::IRGC 8227-C1	IRIS_313-7778	indx	1	2	9
352	482	SALUMPIKIT::IRTP 4777-C1	IRIS_313-7769	indx	1	2	9
353	476	IR 2344-P1 PB-9-3-2B::IRGC 39317-C1	IRIS_313-7690	indx	1	2	9
354	473	ANGIFOTSY 685::GERVEX 4717-C1	IRIS_313-7638	indx	1	2	9
355	464	IR 1561-228-3-3::IRGC 32627-C1	IRIS_313-7684	indx	1	2	9
356	462	H 15-23-DA::C1	IRIS_313-7681	indx	1	2	9
357	445	TAMASHIRO HIKARI::IRGC 74534-1	IRIS_313-10077	indx	1	2	9
358	444	SERIBU::IRGC 71615-1	IRIS_313-8987	indx	1	2	9
359	439	CODE NO 31323::IRGC 46907-1	IRIS_313-9190	indx	1	2	9
360	438	WAR 87-7-A10-2-B-B-B-1::IRGC 117362-1	IRIS_313-10422	indx	1	2	9
361	435	IR 52718-B-B-6-B-B-1-1::IRGC 117334-1	IRIS_313-10357	indx	1	2	9
362	434	BR 4973-34-6-6::IRGC 117317-1	IRIS_313-10340	indx	1	2	9
363	432	FONAIAP 2::IRGC 116985-1	IRIS_313-10268	indx	1	2	9
364	431	ALTAMIRA 9::IRGC 116953-1	IRIS_313-10257	indx	1	2	9
365	430	EPEAL 102::IRGC 78698-1	IRIS_313-10220	indx	1	2	9
366	429	SOLOMON RED RICE::IRGC 50950-1	IRIS_313-9944	indx	1	2	9
367	427	PODIWEE::IRGC 11938-1	IRIS_313-9831	indx	1	2	9
368	425	AGEPDAUJSECAN::IRGC 49361-1	IRIS_313-9685	indx	1	2	9
369	424	ARC 15845::IRGC 42151-1	IRIS_313-9619	indx	1	2	9
370	423	RTS 16::IRGC 8235-1	IRIS_313-9429	indx	1	2	9
371	421	PA FADAYA::IRGC 58524-1	IRIS_313-9402	indx	1	2	9
372	376	ARC 10812::IRGC 21074-1	IRIS_313-8386	indx	1	2	9
373	371	IR 70027-8-2-2-3-2::IRGC 117382-1	IRIS_313-10375	indx	1	2	9
374	370	IR 67518-B-11-1-B::IRGC 117380-1	IRIS_313-10371	indx	1	2	9
375	369	IR 57514-PMI 5-B-1-2::IRGC 117372-1	IRIS_313-10360	indx	1	2	9
376	368	IR 31142-14-1-1-3-1-1-2::IRGC 117378-1	IRIS_313-10355	indx	1	2	9
377	367	RUSTIC::IRGC 117026-1	IRIS_313-10318	indx	1	2	9
378	363	PA KABAKIE::IRGC 58541-1	IRIS_313-9687	indx	1	2	9
379	358	MACAN BINUNDOK::IRGC 8245-1	IRIS_313-9243	indx	1	2	9
380	355	SINNA SITHIRA KALI::IRGC 51064-1	IRIS_313-9091	indx	1	2	9
381	353	BALASURIYA A::IRGC 66509-1	IRIS_313-8699	indx	1	2	9
382	352	CO 19::IRGC 5905-1	IRIS_313-8657	indx	1	2	9
383	346	ARC 18202::IRGC 42328-1	IRIS_313-8414	indx	1	2	9
384	345	ARC 15091::IRGC 43048-1	IRIS_313-8332	indx	1	2	9
385	344	ARC 11867::IRGC 40978-1	IRIS_313-8315	indx	1	2	9
386	343	PULUTHI KARAN (MIXED)::IRGC 77530-1	IRIS_313-8306	indx	1	2	9
387	340	IR 80340-23-B-12-6-B::IRGC 117309-1	IRIS_313-10396	indx	1	2	9
388	338	IR 69502-6-SRN-3-UBN-1-B::IRGC 117290-1	IRIS_313-10374	indx	1	2	9
389	337	IR 65483-111-5-9-2-11::IRGC 117286-1	IRIS_313-10366	indx	1	2	9
390	336	IR 63295-AC 209-7::IRGC 117365-1	IRIS_313-10361	indx	1	2	9
391	335	HP 3319-2WX-6-4-1-B::IRGC 117331-1	IRIS_313-10353	indx	1	2	9
392	334	CAMPONI::IRGC 116963-1	IRIS_313-10325	indx	1	2	9
393	333	INIAP 10::IRGC 117000-1	IRIS_313-10314	indx	1	2	9
394	332	INIAP 6::IRGC 117002-1	IRIS_313-10307	indx	1	2	9
395	331	IRGA 959-1-2-2F-4-1-4A-6-CA-6X::IRGC 117006-1	IRIS_313-10301	indx	1	2	9
396	330	IR 21015-72-3-3-3-1::IRGC 117004-1	IRIS_313-10294	indx	1	2	9
397	328	JUMA 62::IRGC 117011-1	IRIS_313-10279	indx	1	2	9
398	327	ICTA MOTAGUA::IRGC 116995-1	IRIS_313-10275	indx	1	2	9
399	326	IA CUBA 17::IRGC 116990-1	IRIS_313-10271	indx	1	2	9
400	325	CUYAMEL 3820::IRGC 116975-1	IRIS_313-10263	indx	1	2	9
401	324	CEA 3::IRGC 116965-1	IRIS_313-10260	indx	1	2	9
402	322	LIU XU::IRGC 109232-1	IRIS_313-10239	indx	1	2	9
403	321	PSBRC 68::IRGC 99711-1	IRIS_313-10235	indx	1	2	9
404	320	TONG GU HONG::IRGC 81026-1	IRIS_313-10226	indx	1	2	9
405	319	BA BAI GU::IRGC 79580-1	IRIS_313-10221	indx	1	2	9
406	314	GUI HUA ZAO::IRGC 68060-1	IRIS_313-10179	indx	1	2	9
407	312	DA GANG ZHAN::IRGC 67103-1	IRIS_313-10177	indx	1	2	9
408	309	MEI FENG 9::IRGC 63735-1	IRIS_313-10168	indx	1	2	9
409	308	IR 13429-109-2-2-1::IRGC 63491-1	IRIS_313-10167	indx	1	2	9
410	304	CAUVERY::IRGC 45255-1	IRIS_313-10148	indx	1	2	9
411	299	DALSUNG 41::IRGC 79385-1	IRIS_313-10103	indx	1	2	9
412	298	TOC 5430::IRGC 70487-1	IRIS_313-10054	indx	1	2	9
413	297	TSIMATAHOPAOSA::IRGC 69884-1	IRIS_313-10050	indx	1	2	9
414	296	MOVE (MOKOLE)::IRGC 69739-1	IRIS_313-10048	indx	1	2	9
415	293	BANTA TIMA::IRGC 69474-1	IRIS_313-10045	indx	1	2	9
416	291	RIZ INDETERMINE::IRGC 69014-1	IRIS_313-10034	indx	1	2	9
417	289	BOHOTO BALOOCHESTAN::IRGC 66237-1	IRIS_313-10016	indx	1	2	9
418	287	GARURA::IRGC 64111-1	IRIS_313-10007	indx	1	2	9
419	281	KULA KARUPPAN::IRGC 55328-1	IRIS_313-9968	indx	1	2	9
420	279	BAMOA A 75::IRGC 51101-1	IRIS_313-9953	indx	1	2	9
421	277	TOURBE::IRGC 47066-1	IRIS_313-9926	indx	1	2	9
422	275	KN 1 B 361-1-8-6-9::IRGC 46974-1	IRIS_313-9924	indx	1	2	9
423	270	SML AWINI::IRGC 13391-1	IRIS_313-9841	indx	1	2	9
424	266	LEAD::IRGC 5805-1	IRIS_313-9791	indx	1	2	9
425	264	CI 9445::IRGC 2081-1	IRIS_313-9767	indx	1	2	9
426	251	ARC 15873::IRGC 43250-1	IRIS_313-9634	indx	1	2	9
427	250	PESAGRO 102::IRGC 78703-1	IRIS_313-9623	indx	1	2	9
428	247	ARC 10594::IRGC 12524-1	IRIS_313-9609	indx	1	2	9
429	245	RPA 5929 (K 45)::IRGC 33963-1	IRIS_313-9604	indx	1	2	9
430	244	HTA 22::IRGC 45827-1	IRIS_313-9602	indx	1	2	9
431	243	E LONG MAH::IRGC 47946-1	IRIS_313-9600	indx	1	2	9
432	242	ASHI BINNI::IRGC 77216-1	IRIS_313-9594	indx	1	2	9
433	241	ARC 15088::IRGC 41934-1	IRIS_313-9593	indx	1	2	9
434	239	ASU::IRGC 62154-1	IRIS_313-9572	indx	1	2	9
435	238	NX 3533::IRGC 63796-1	IRIS_313-9570	indx	1	2	9
436	235	ARC 11857::IRGC 40972-1	IRIS_313-9560	indx	1	2	9
437	230	RPW 9-4 (SS 1)::IRGC 50690-1	IRIS_313-9522	indx	1	2	9
438	228	CHNNOR::IRGC 67485-1	IRIS_313-9484	indx	1	2	9
439	226	H 6::IRGC 157-1	IRIS_313-9472	indx	1	2	9
440	223	PAMAH S 18::IRGC 61322-1	IRIS_313-9451	indx	1	2	9
441	222	ARC 18092::IRGC 42256-1	IRIS_313-9427	indx	1	2	9
442	215	ARC 13778::IRGC 41216-1	IRIS_313-9347	indx	1	2	9
443	212	VEN THAP::IRGC 56138-1	IRIS_313-9317	indx	1	2	9
444	211	ARC 10799::IRGC 12631-1	IRIS_313-9313	indx	1	2	9
445	207	PALEPYU::IRGC 33549-1	IRIS_313-9285	indx	1	2	9
446	201	GALWAKA HANDERAN::IRGC 31381-1	IRIS_313-9256	indx	1	2	9
447	190	KHAO MON::IRGC 60764-1	IRIS_313-9182	indx	1	2	9
448	182	LEUANG 28-1-87::IRGC 874-1	IRIS_313-9114	indx	1	2	9
449	175	CR 60-10::IRGC 15777-1	IRIS_313-9023	indx	1	2	9
450	173	PING SHAN TA TSWEN KU::IRGC 1563-1	IRIS_313-9017	indx	1	2	9
451	170	ARC 14064::IRGC 41377-1	IRIS_313-8994	indx	1	2	9
452	168	ARC 10754::IRGC 12603-1	IRIS_313-8986	indx	1	2	9
453	166	ARC 18112::IRGC 42274-1	IRIS_313-8982	indx	1	2	9
454	163	ARC 12576::IRGC 22163-1	IRIS_313-8967	indx	1	2	9
455	160	ARC 11524::IRGC 42672-1	IRIS_313-8946	indx	1	2	9
456	155	E 2040::IRGC 67968-1	IRIS_313-8914	indx	1	2	9
457	152	LU MAO ZHAN::IRGC 68159-1	IRIS_313-8889	indx	1	2	9
458	151	PAGAIYAHAN	IRIS_313-8880	indx	1	2	9
459	137	BAZAIL::IRGC 27526-1	IRIS_313-8717	indx	1	2	9
460	133	YA THAY SAN::IRGC 58245-1	IRIS_313-8659	indx	1	2	9
461	125	ARC 12884::IRGC 22417-1	IRIS_313-8603	indx	1	2	9
462	123	ARC 11901::IRGC 21727-1	IRIS_313-8585	indx	1	2	9
463	117	ARC 18175::IRGC 42316-1	IRIS_313-8458	indx	1	2	9
464	115	ARC 18597::IRGC 43299-1	IRIS_313-8453	indx	1	2	9
465	113	IRRIBINI::IRGC 49094-1	IRIS_313-8437	indx	1	2	9
466	110	FEI GAI 122::IRGC 63599-1	IRIS_313-8412	indx	1	2	9
467	106	MENTIK TJERE BELUT::IRGC 18254-1	IRIS_313-8368	indx	1	2	9
468	103	BAT DO::IRGC 7014-1	IRIS_313-8341	indx	1	2	9
469	101	K 479-2-3::IRGC 117346-1	IRIS_313-10404	indx	1	2	9
470	100	IRGA 659-1-2-2-2::IRGC 117345-1	IRIS_313-10403	indx	1	2	9
471	97	CT 9737-6-1-1-2-2P-M::IRGC 117330-1	IRIS_313-10352	indx	1	2	9
472	96	CSR-89 IR-15::IRGC 117326-1	IRIS_313-10348	indx	1	2	9
473	94	B 6149 F-MR-7::IRGC 117314-1	IRIS_313-10337	indx	1	2	9
474	93	CT 9506-18-7-1T-2::IRGC 116973-1	IRIS_313-10300	indx	1	2	9
475	86	NAZIRA SAIL::IRGC 77284-1	IRIS_313-9696	indx	1	2	9
476	84	ARC 5840::IRGC 12144-1	IRIS_313-9424	indx	1	2	9
477	76	JIN JUN DAO::IRGC 59710-1	IRIS_313-8405	indx	1	2	9
478	65	PUTTU NELLU::IRGC 55346-1	IRIS_313-9969	indx	1	2	9
479	64	CHUA DAU::IRGC 4785-1	IRIS_313-9555	indx	1	2	9
480	48	IR 73571-3B-11-3-K2::G1	IRIS_313-15906	indx	1	2	9
481	47	IAC 165::IRGC 82775-2	IRIS_313-15903	indx	1	2	9
482	45	IR 07F287::G1	IRIS_313-15900	indx	1	2	9
483	43	SANHUANGZHAN NO 2::G1	IRIS_313-15897	indx	1	2	9
484	44	IR 45427-2B-2-2B-1-1::G1	IRIS_313-15899	indx	1	2	9
485	1755	INNMAYEBAW	CX71	ind3	1	2	9
486	1671	RASI	CX23	ind3	1	2	9
487	1650	KHAO DAWK MALI 105	CX154	ind3	1	2	9
488	1646	SRI RAJA	CX148	ind3	1	2	9
489	1643	PADI SIAM KUNING	CX141	ind3	1	2	9
490	1625	TUN SART	CX107	ind3	1	2	9
491	1491	A 28-6::IRGC 49409-2	IRIS_313-11406	ind3	1	2	9
492	1487	TODULI::IRGC 48942-2	IRIS_313-11398	ind3	1	2	9
493	1486	INDO NO 13075::IRGC 48665-1	IRIS_313-11395	ind3	1	2	9
494	1484	SAWNG RUANG::IRGC 48458-2	IRIS_313-11393	ind3	1	2	9
495	1483	SA MER::IRGC 48454-2	IRIS_313-11392	ind3	1	2	9
496	1482	NIAW DAM::IRGC 48387-2	IRIS_313-11391	ind3	1	2	9
497	1481	NAH MOI::IRGC 48353-2	IRIS_313-11390	ind3	1	2	9
498	1480	LEUANG PRA TAHN::IRGC 48292-2	IRIS_313-11389	ind3	1	2	9
499	1479	GLAM::IRGC 47978-2	IRIS_313-11388	ind3	1	2	9
500	1478	SAHM RUANG NAK::IRGC 47818-1	IRIS_313-11387	ind3	1	2	9
501	1477	KHAO DAWK MALI TIA::IRGC 47773-2	IRIS_313-11386	ind3	1	2	9
502	1472	LINANGAN::IRGC 47255-2	IRIS_313-11381	ind3	1	2	9
503	1444	SAMON::IRGC 44735-2	IRIS_313-11344	ind3	1	2	9
504	1443	PURTOK (MALAGKIT)::IRGC 44707-2	IRIS_313-11343	ind3	1	2	9
505	1441	MINDANAO::IRGC 44642-2	IRIS_313-11341	ind3	1	2	9
506	1436	DINGRAS::IRGC 44402-1	IRIS_313-11334	ind3	1	2	9
507	1435	AMPIPIT::IRGC 44272-2	IRIS_313-11331	ind3	1	2	9
508	1434	JAO' HAWN MAE JAN::IRGC 44022-2	IRIS_313-11327	ind3	1	2	9
509	1428	MAYAS PUTIH::IRGC 43727-2	IRIS_313-11320	ind3	1	2	9
510	1427	TUBU::IRGC 43677-2	IRIS_313-11318	ind3	1	2	9
511	1426	SI RANTING::IRGC 43645-2	IRIS_313-11317	ind3	1	2	9
512	1425	RANTAT::IRGC 43563-1	IRIS_313-11316	ind3	1	2	9
513	1424	PENDEK LAYUNG::IRGC 43542-2	IRIS_313-11315	ind3	1	2	9
514	1423	PADI HITAM::IRGC 43496-1	IRIS_313-11312	ind3	1	2	9
515	1391	TAMBA PERAK::IRGC 35534-2	IRIS_313-11181	ind3	1	2	9
516	1386	TIEN SOM::IRGC 40759-2	IRIS_313-11254	ind3	1	2	9
517	1376	SI OMPAN LAMA::IRGC 35481-1	IRIS_313-11179	ind3	1	2	9
518	1372	LIONG ORN::IRGC 38875-2	IRIS_313-11236	ind3	1	2	9
519	1368	RUJAK DANAN::IRGC 35446-2	IRIS_313-11178	ind3	1	2	9
520	1340	DICULA::IRGC 36729-2	IRIS_313-11196	ind3	1	2	9
521	1339	KHAO PAH 8-5-38::IRGC 36587-1	IRIS_313-11194	ind3	1	2	9
522	1338	GAHB AWY 2-1::IRGC 36549-2	IRIS_313-11193	ind3	1	2	9
523	1337	BKN 7130-1017-2::IRGC 36531-2	IRIS_313-11192	ind3	1	2	9
524	1335	CEMPO CINA::IRGC 35581-2	IRIS_313-11182	ind3	1	2	9
525	1330	SRAU KHSAI::IRGC 29896-2	IRIS_313-11088	ind3	1	2	9
526	1323	B 38::IRGC 34409-1	IRIS_313-11160	ind3	1	2	9
527	1322	PONG SANG A::IRGC 29881-2	IRIS_313-11087	ind3	1	2	9
528	1319	E 21::IRGC 33929-2	IRIS_313-11151	ind3	1	2	9
529	1318	ZEINGYI::IRGC 33923-2	IRIS_313-11150	ind3	1	2	9
530	1317	YODAYA::IRGC 33901-2	IRIS_313-11149	ind3	1	2	9
531	1316	YEBAW::IRGC 33875-2	IRIS_313-11148	ind3	1	2	9
532	1311	SHWEPULAY::IRGC 33696-2	IRIS_313-11142	ind3	1	2	9
533	1309	PADAN::IRGC 33544-2	IRIS_313-11140	ind3	1	2	9
534	1306	NGASEIN THEEDAT (C 30)::IRGC 33504-2	IRIS_313-11138	ind3	1	2	9
535	1305	MAUNG NYO::IRGC 33351-2	IRIS_313-11135	ind3	1	2	9
536	1303	LWANKHAN::IRGC 33330-1	IRIS_313-11133	ind3	1	2	9
537	1299	KABIN::IRGC 29752-1	IRIS_313-11084	ind3	1	2	9
538	1293	EA TIA::IRGC 29713-2	IRIS_313-11083	ind3	1	2	9
539	1292	SOC NAU (BIEN THE)::IRGC 32074-1	IRIS_313-11118	ind3	1	2	9
540	1286	EA DAM HANG DOK::IRGC 29698-2	IRIS_313-11082	ind3	1	2	9
541	1283	THAO LOUANG::IRGC 29688-2	IRIS_313-11081	ind3	1	2	9
542	1282	KOLUBA::IRGC 30463-1	IRIS_313-11098	ind3	1	2	9
543	1280	CADUNG SO BLOC 1::IRGC 30231-1	IRIS_313-11096	ind3	1	2	9
544	1279	MAK EA NAM::IRGC 30131-2	IRIS_313-11095	ind3	1	2	9
545	1277	KEO LAI::IRGC 29969-2	IRIS_313-11090	ind3	1	2	9
546	1276	SRAU THMOR::IRGC 29904-1	IRIS_313-11089	ind3	1	2	9
547	1275	PHAN PHAE::IRGC 29652-2	IRIS_313-11079	ind3	1	2	9
548	1273	LAI NOK KHA::IRGC 29604-2	IRIS_313-11076	ind3	1	2	9
549	1272	ASE BAKKA LOMPO::IRGC 26988-2	IRIS_313-10995	ind3	1	2	9
550	1271	CHAO LEP NOK::IRGC 29451-2	IRIS_313-11072	ind3	1	2	9
551	1255	BENGKA KERSEK::IRGC 28666-1	IRIS_313-11043	ind3	1	2	9
552	1229	PULUT PUTIH::IRGC 27426-1	IRIS_313-11010	ind3	1	2	9
553	1228	PULU RENNI::IRGC 27386-1	IRIS_313-11006	ind3	1	2	9
554	1226	MAIRUL::IRGC 27170-1	IRIS_313-11000	ind3	1	2	9
555	1224	CEMPO MANGGAR::IRGC 27107-1	IRIS_313-10997	ind3	1	2	9
556	1218	KAMPING POUY::IRGC 22876-2	IRIS_313-10902	ind3	1	2	9
557	1208	DAMNOEUB THPOIL HING::IRGC 22856-2	IRIS_313-10901	ind3	1	2	9
558	1206	NANG SAU DO::IRGC 26243-1	IRIS_313-10970	ind3	1	2	9
559	1200	DAMNOEUB POR HING::IRGC 22841-2	IRIS_313-10900	ind3	1	2	9
560	1199	TARING PELUNDUK::IRGC 25821-2	IRIS_313-10961	ind3	1	2	9
561	1198	PADI PUYUH::IRGC 25532-1	IRIS_313-10955	ind3	1	2	9
562	1197	DAMNOEUB KHSE SAUT::IRGC 22819-2	IRIS_313-10899	ind3	1	2	9
563	1196	JENDA ABANG::IRGC 25413-2	IRIS_313-10951	ind3	1	2	9
564	1195	SIPULUT SUBANG::IRGC 24824-2	IRIS_313-10944	ind3	1	2	9
565	1194	ANG KANG K P::IRGC 22716-2	IRIS_313-10898	ind3	1	2	9
566	1193	BANDANG BUNGKUAKLAN::IRGC 24697-2	IRIS_313-10942	ind3	1	2	9
567	1191	SITANDANG::IRGC 24681-1	IRIS_313-10940	ind3	1	2	9
568	1190	SIGUPAI::IRGC 24642-2	IRIS_313-10938	ind3	1	2	9
569	1189	PULUT WAJIT::IRGC 24624-1	IRIS_313-10937	ind3	1	2	9
570	1188	BRONDOL PUTIH::IRGC 24541-1	IRIS_313-10935	ind3	1	2	9
571	1187	PAH PIANG::IRGC 24452-2	IRIS_313-10934	ind3	1	2	9
572	1186	ARC 13373::IRGC 22691-1	IRIS_313-10897	ind3	1	2	9
573	1182	KHAO' SIM::IRGC 24094-1	IRIS_313-10928	ind3	1	2	9
574	1176	PHCAR SLA KI::IRGC 23169-2	IRIS_313-10915	ind3	1	2	9
575	1175	PHAT PRORMOL::IRGC 23143-1	IRIS_313-10913	ind3	1	2	9
576	1174	NEANG SAATH K 45::IRGC 23109-2	IRIS_313-10912	ind3	1	2	9
577	1173	NEANG NARY::IRGC 23084-1	IRIS_313-10911	ind3	1	2	9
578	1172	NEANG MAC::IRGC 23071-1	IRIS_313-10910	ind3	1	2	9
579	1171	NEANG CHAN::IRGC 23034-1	IRIS_313-10909	ind3	1	2	9
580	1170	MOROM::IRGC 23016-2	IRIS_313-10908	ind3	1	2	9
581	1169	KUOL DAUN THNONG::IRGC 22986-1	IRIS_313-10905	ind3	1	2	9
582	1152	RADEN DJAWA (GUNDIL)::IRGC 18558-1	IRIS_313-10806	ind3	1	2	9
583	1139	HOING CANTEL::IRGC 19282-2	IRIS_313-10824	ind3	1	2	9
584	1138	UNGGAS::IRGC 19176-2	IRIS_313-10822	ind3	1	2	9
585	1137	TJ PERAK::IRGC 19141-1	IRIS_313-10821	ind3	1	2	9
586	1136	TJERE MANGGA::IRGC 19116-2	IRIS_313-10820	ind3	1	2	9
587	1135	TJERE ENER::IRGC 19103-1	IRIS_313-10819	ind3	1	2	9
588	1134	TJEMPO PENDEK UNTUNG::IRGC 19055-2	IRIS_313-10818	ind3	1	2	9
589	1133	SIAM BARABAI::IRGC 18800-2	IRIS_313-10813	ind3	1	2	9
590	1132	SERUNEN::IRGC 18789-1	IRIS_313-10812	ind3	1	2	9
591	1130	SEGON BENGGALA::IRGC 18724-1	IRIS_313-10810	ind3	1	2	9
592	1129	NARUN::IRGC 18320-2	IRIS_313-10797	ind3	1	2	9
593	1127	MATIANG::IRGC 18220-1	IRIS_313-10792	ind3	1	2	9
594	1126	MANGSUR::IRGC 18187-1	IRIS_313-10791	ind3	1	2	9
595	1123	KETAN NARIS::IRGC 17925-2	IRIS_313-10782	ind3	1	2	9
596	1122	KERAN DUKUH::IRGC 17822-2	IRIS_313-10779	ind3	1	2	9
597	1121	KENTJANA MAHANG::IRGC 17818-1	IRIS_313-10778	ind3	1	2	9
598	1120	KAMAS::IRGC 17785-1	IRIS_313-10777	ind3	1	2	9
599	1117	GOJOT::IRGC 17669-1	IRIS_313-10772	ind3	1	2	9
600	1115	GADABUNG (GUNDIL)::IRGC 17569-2	IRIS_313-10768	ind3	1	2	9
601	1114	BANDI::IRGC 17214-1	IRIS_313-10762	ind3	1	2	9
602	1113	ATJEH::IRGC 17174-1	IRIS_313-10760	ind3	1	2	9
603	1111	NEP BA BONG TO::IRGC 17005-2	IRIS_313-10755	ind3	1	2	9
604	1107	TRANG LUA::IRGC 16781-1	IRIS_313-10750	ind3	1	2	9
605	1106	MINH SOC (CAMBODIA)::IRGC 16731-2	IRIS_313-10749	ind3	1	2	9
606	1104	MAMAS::IRGC 16503-1	IRIS_313-10742	ind3	1	2	9
607	1095	KOUPENEDOU KOUBOURY::IRGC 16011-1	IRIS_313-10727	ind3	1	2	9
608	1094	POTO BALA::IRGC 15986-2	IRIS_313-10726	ind3	1	2	9
609	1092	MOUSOIR::IRGC 15866-1	IRIS_313-10724	ind3	1	2	9
610	1085	ANAK DIDEK::IRGC 14491-1	IRIS_313-10707	ind3	1	2	9
611	1084	ANAK CHINA::IRGC 14479-1	IRIS_313-10706	ind3	1	2	9
612	1083	JAROM EMAS::IRGC 14272-1	IRIS_313-10702	ind3	1	2	9
613	1082	RADIN EBOS 35::IRGC 14204-1	IRIS_313-10701	ind3	1	2	9
614	1081	CHANTEK 145::IRGC 14045-1	IRIS_313-10700	ind3	1	2	9
615	1080	BUJANG::IRGC 14040-1	IRIS_313-10699	ind3	1	2	9
616	1079	RADIN GOI::IRGC 13969-1	IRIS_313-10698	ind3	1	2	9
617	1078	SIAM ER 16::IRGC 13910-2	IRIS_313-10697	ind3	1	2	9
618	1077	TOLIL 14::IRGC 13836-2	IRIS_313-10695	ind3	1	2	9
619	1076	HAJI HARUN 38::IRGC 13827-2	IRIS_313-10694	ind3	1	2	9
620	1075	RANDAH SASAK::IRGC 13652-2	IRIS_313-10692	ind3	1	2	9
621	1074	LARONDJAWI::IRGC 13571-2	IRIS_313-10690	ind3	1	2	9
622	1073	PADI TIMBUN::IRGC 13451-1	IRIS_313-10688	ind3	1	2	9
623	1072	PADI PULUT::IRGC 13444-1	IRIS_313-10687	ind3	1	2	9
624	1071	BONGOLON::IRGC 13094-1	IRIS_313-10684	ind3	1	2	9
625	1070	NGAN TIA::IRGC 13010-1	IRIS_313-10683	ind3	1	2	9
626	1069	PA KHENG::IRGC 12996-1	IRIS_313-10682	ind3	1	2	9
627	1068	KHAN THAI DO::IRGC 12990-1	IRIS_313-10681	ind3	1	2	9
628	1067	MAK NAM::IRGC 12940-2	IRIS_313-10680	ind3	1	2	9
629	1055	LONG MA::IRGC 11867-1	IRIS_313-10659	ind3	1	2	9
630	1053	KA SAEN::IRGC 11642-1	IRIS_313-10654	ind3	1	2	9
631	1052	CHAO PEUAK DENG::IRGC 11602-1	IRIS_313-10652	ind3	1	2	9
632	1050	NAHNG PRAYAH 132::IRGC 11470-1	IRIS_313-10650	ind3	1	2	9
633	1049	PREAH SIHANOUK::IRGC 11328-2	IRIS_313-10648	ind3	1	2	9
634	1026	BANDANG PUTIH 680::IRGC 6133-2	IRIS_313-10525	ind3	1	2	9
635	1020	KHAO BAI SRI::IRGC 6110-2	IRIS_313-10524	ind3	1	2	9
636	1014	KONG MARETH 4 T 1::IRGC 7248-1	IRIS_313-10557	ind3	1	2	9
637	1013	LUA DEN MUA::IRGC 7185-1	IRIS_313-10556	ind3	1	2	9
638	1012	LUA HUONG T 1::IRGC 7082-2	IRIS_313-10555	ind3	1	2	9
639	1011	BONG SEN::IRGC 7011-1	IRIS_313-10554	ind3	1	2	9
640	996	SIPOT::IRGC 5825-1	IRIS_313-10517	ind3	1	2	9
641	992	MACAN SAPAC::IRGC 5212-2	IRIS_313-10511	ind3	1	2	9
642	990	AMBARIKORI::IRGC 5132-1	IRIS_313-10509	ind3	1	2	9
643	989	PARN A 191::IRGC 4932-1	IRIS_313-10506	ind3	1	2	9
644	978	BINOLAYANGUN::IRGC 791-2	IRIS_313-10448	ind3	1	2	9
645	977	SERAUP 50::IRGC 14-1	IRIS_313-10428	ind3	1	2	9
646	974	DO KHAW::IRGC 106977-1	IRIS_313-12334	ind3	1	2	9
647	970	SANPATONG NYAY::IRGC 99050-1	IRIS_313-12309	ind3	1	2	9
648	969	SAM SI::IRGC 99020-1	IRIS_313-12308	ind3	1	2	9
649	968	KHIE TOM::IRGC 95601-1	IRIS_313-12263	ind3	1	2	9
650	967	PA KHENG KHAW::IRGC 98779-1	IRIS_313-12305	ind3	1	2	9
651	965	LG 4153::IRGC 98528-1	IRIS_313-12302	ind3	1	2	9
652	961	SABALINE::IRGC 98059-1	IRIS_313-12296	ind3	1	2	9
653	960	EMAHTAKYAN::IRGC 97789-1	IRIS_313-12292	ind3	1	2	9
654	957	NGWE TOE KYE::IRGC 97530-1	IRIS_313-12288	ind3	1	2	9
655	956	EA TOM::IRGC 95276-1	IRIS_313-12261	ind3	1	2	9
656	955	KAUK HNYINGWA::IRGC 97487-1	IRIS_313-12287	ind3	1	2	9
657	954	EKAYIN SAW::IRGC 97468-2	IRIS_313-12286	ind3	1	2	9
658	949	EA KHAW NGAN::IRGC 95176-2	IRIS_313-12260	ind3	1	2	9
659	943	EA NOUAN::IRGC 95147-1	IRIS_313-12259	ind3	1	2	9
660	942	RUS RUSSEI::IRGC 94341-1	IRIS_313-12251	ind3	1	2	9
661	941	DAMNOUEB PHDAU PEN::IRGC 94176-1	IRIS_313-12249	ind3	1	2	9
662	940	DAMNOEUB KRAMOUM::IRGC 94084-2	IRIS_313-12247	ind3	1	2	9
663	939	BANGKOUY::IRGC 94037-1	IRIS_313-12246	ind3	1	2	9
664	938	PULUT MINYAK::IRGC 93615-1	IRIS_313-12240	ind3	1	2	9
665	933	TOUN::IRGC 92291-2	IRIS_313-12231	ind3	1	2	9
666	932	TAM::IRGC 92253-1	IRIS_313-12229	ind3	1	2	9
667	931	PA LAT NGAN::IRGC 91983-1	IRIS_313-12225	ind3	1	2	9
668	930	NOON SOUNG::IRGC 91956-1	IRIS_313-12224	ind3	1	2	9
669	929	LAM BOUN::IRGC 91525-1	IRIS_313-12222	ind3	1	2	9
670	928	EA LOUY::IRGC 91220-1	IRIS_313-12221	ind3	1	2	9
671	924	EA POUAK::IRGC 89748-1	IRIS_313-12194	ind3	1	2	9
672	923	DO NOUAN::IRGC 89648-1	IRIS_313-12193	ind3	1	2	9
673	921	CHAO DO::IRGC 89430-1	IRIS_313-12188	ind3	1	2	9
674	914	PA PHA EA::IRGC 87751-1	IRIS_313-12161	ind3	1	2	9
675	913	DAMM NOEB THNGORN'::IRGC 87428-1	IRIS_313-12152	ind3	1	2	9
676	912	DAMNOEUB KRACHAK SESS::IRGC 87380-1	IRIS_313-12151	ind3	1	2	9
677	911	ARN'-SAR THNGORN'::IRGC 87205-1	IRIS_313-12148	ind3	1	2	9
678	910	ARNG'-KAR PHAR ONG::IRGC 87196-1	IRIS_313-12147	ind3	1	2	9
679	908	SRAU KHGNAERNG::IRGC 87073-1	IRIS_313-12143	ind3	1	2	9
680	907	ATT CHHMOUS::IRGC 87030-1	IRIS_313-12142	ind3	1	2	9
681	902	TAP KHOUAY::IRGC 86373-1	IRIS_313-12133	ind3	1	2	9
682	900	LG 944::IRGC 86000-1	IRIS_313-12131	ind3	1	2	9
683	899	KHAO PA::IRGC 85972-1	IRIS_313-12130	ind3	1	2	9
684	898	HMA GNENG::IRGC 85751-1	IRIS_313-12128	ind3	1	2	9
685	897	INPONG::IRGC 85524-1	IRIS_313-12127	ind3	1	2	9
686	896	CHA LIENG::IRGC 84920-1	IRIS_313-12121	ind3	1	2	9
687	894	ARITH::IRGC 84347-2	IRIS_313-12109	ind3	1	2	9
688	893	SOK SOV::IRGC 83966-1	IRIS_313-12102	ind3	1	2	9
689	892	SAMRONG 2::IRGC 83951-1	IRIS_313-12101	ind3	1	2	9
690	891	NEANG MINH::IRGC 83897-1	IRIS_313-12097	ind3	1	2	9
691	890	NEANG CHEK::IRGC 83894-1	IRIS_313-12096	ind3	1	2	9
692	884	MARAMAY::IRGC 82628-1	IRIS_313-12066	ind3	1	2	9
693	881	KUL REUSEI::IRGC 82308-1	IRIS_313-12058	ind3	1	2	9
694	876	MAE HANG::IRGC 81615-2	IRIS_313-12049	ind3	1	2	9
695	874	LIMA::IRGC 81487-1	IRIS_313-12048	ind3	1	2	9
696	873	LEMAK RUSA::IRGC 81486-1	IRIS_313-12047	ind3	1	2	9
697	872	KUJAM KURIT::IRGC 81477-1	IRIS_313-12046	ind3	1	2	9
698	871	SAR SIEM::IRGC 81386-2	IRIS_313-12044	ind3	1	2	9
699	870	SAMBOK ANGKRANG::IRGC 81375-1	IRIS_313-12043	ind3	1	2	9
700	869	PHCAR KABAS::IRGC 81357-1	IRIS_313-12042	ind3	1	2	9
701	868	NOU::IRGC 81352-1	IRIS_313-12041	ind3	1	2	9
702	867	NEANG LAU::IRGC 81328-1	IRIS_313-12040	ind3	1	2	9
703	866	NEANG AN::IRGC 81315-1	IRIS_313-12039	ind3	1	2	9
704	865	MUOY KUM::IRGC 81314-1	IRIS_313-12038	ind3	1	2	9
705	863	CHAN LEUY::IRGC 81223-1	IRIS_313-12036	ind3	1	2	9
[truncated: 1,026 more rows]

## Sheet: MOC1
Table S3 Haplotype analysis of the key genes governing the target traits across the 3K RG panel
clust_order	orig_order	variety	iris_id	pop	mismatch	snps	Haplotype	Haplotype frequency (%)
2857	1309	TGMS29	CX93	indx	1	2	1	1.59
2858	1308	Q5	CX87	indx	1	2	1
2859	1301	BABAOMI	CX51	indx	1	2	1
2860	1292	SARD	CX392	indx	1	2	1
2861	1284	HUA 565	CX341	indx	1	2	1
2862	1276	IRAT144	CX247	indx	1	2	1
2863	1262	CO43	CX146	indx	1	2	1
2864	1249	MOMI	B238	indx	1	2	1
2865	1247	BIWUSHENG	B203	indx	1	2	1
2866	1159	ARC 18434::IRGC 42429-2	IRIS_313-11288	indx	1	2	1
2867	1107	THEEDAT NGASEIN::IRGC 33779-2	IRIS_313-11146	indx	1	2	1
2868	1104	NWACHI MANINE::IRGC 33531-2	IRIS_313-11139	indx	1	2	1
2869	1101	HTAWPATT::IRGC 33125-2	IRIS_313-11130	indx	1	2	1
2870	952	KOTHMALLI KARUPPAN::IRGC 7842-1	IRIS_313-10572	indx	1	2	1
2871	908	LI TOU ZHAN::IRGC 78550-1	IRIS_313-11985	indx	1	2	1
2872	887	KANATO::IRGC 75306-2	IRIS_313-11934	indx	1	2	1
2873	790	TAN NONG::IRGC 56126-1	IRIS_313-11521	indx	1	2	1
2874	781	TAUNG LWIN::IRGC 58222-1	IRIS_313-11548	indx	1	2	1
2875	756	MERLE::GERVEX 1685-C1	IRIS_313-8215	indx	1	2	1
2876	739	SONA::IRGC 26971-C1	IRIS_313-7780	indx	1	2	1
2877	726	WAR 87-7-A10-2-B-B-B-1::IRGC 117362-1	IRIS_313-10422	indx	1	2	1
2878	653	ARC 18092::IRGC 42256-1	IRIS_313-9427	indx	1	2	1
2879	648	ARC 13778::IRGC 41216-1	IRIS_313-9347	indx	1	2	1
2880	570	SOM NGHE AN::IRGC 60751-1	IRIS_313-8409	indx	1	2	1
2881	597	KAAKARAN::IRGC 27138-1	IRIS_313-9314	indx	1	2	1
2882	1115	SRAU KHSAI::IRGC 29896-2	IRIS_313-11088	ind3	1	2	1
2883	1091	KEO LAI::IRGC 29969-2	IRIS_313-11090	ind3	1	2	1
2884	1030	PADI PUYUH::IRGC 25532-1	IRIS_313-10955	ind3	1	2	1
2885	927	PA PHA EA::IRGC 87751-1	IRIS_313-12161	ind3	1	2	1
2886	921	KHAO PA::IRGC 85972-1	IRIS_313-12130	ind3	1	2	1
2887	897	PA LOSSES 3::IRGC 77810-1	IRIS_313-11975	ind3	1	2	1
2888	876	ESCONDE CACHO::IRGC 74305-1	IRIS_313-11912	ind3	1	2	1
2889	864	KHAO NAHNG PRUNG::IRGC 71220-1	IRIS_313-11837	ind3	1	2	1
2890	777	PAH DI MI RAHK::IRGC 57398-1	IRIS_313-11535	ind3	1	2	1
2891	714	KETAN KUNANG KUNENG::IRGC 48730-1	IRIS_313-8831	ind3	1	2	1
2892	621	RELLY::IRGC 14623-1	IRIS_313-8812	ind3	1	2	1
2893	702	KUNENG::IRGC 71545-1	IRIS_313-8492	ind3	1	2	1
2894	1280	MR185	CX30	ind1B	1	2	1
2895	1098	IR 1813-694-2::IRGC 32656-2	IRIS_313-11122	ind1B	1	2	1
2896	1141	SPR 7284-57-5::IRGC 38649-1	IRIS_313-11233	ind1B	1	2	1
2897	1082	AUS 308::IRGC 29096-1	IRIS_313-11057	aus	1	2	1
2898	1058	BEGMI 135::IRGC 27845-1	IRIS_313-11024	aus	1	2	1
2899	1068	421::IRGC 28458-1	IRIS_313-11037	aus	1	2	1
2900	1113	DUBRAJ::IRGC 34904-1	IRIS_313-11167	ind2	1	2	1
2901	616	SADAJIRA 19-287::IRGC 38320-1	IRIS_313-8737	ind2	1	2	1
2902	651	KALABAIL::IRGC 25877-1	IRIS_313-9391	ind2	1	2	1
2903	1099	DHALA AMAN 973::IRGC 32861-1	IRIS_313-11125	admix	1	2	1
2904	1252	MAMAGU	B260	ind1A	1	2	1
3016	548	YZX2	CX363	indx	1	2	2	0.3
3017	545	XIANGGU	B108	indx	1	2	2
3018	540	ARC 15063::IRGC 41909-2	IRIS_313-11276	indx	1	2	2
3019	542	SANTIANNUO	B044	indx	1	2	2
3020	543	QIUQIANBAI	B072	ind1A	1	2	2
3021	544	QITOUGU	B093	ind1A	1	2	2
3022	536	MAK EA NAM::IRGC 30131-2	IRIS_313-11095	ind3	1	2	2
3023	525	BARAMANJ::IRGC 52067-1	IRIS_313-11448	ind2	1	2	2
3024	535	TELURIKAN::IRGC 27478-1	IRIS_313-11012	admix	1	2	2
2929	2539	TANBAUNG::IRGC 33732-2	IRIS_313-11143	indx	0	2	3	0.13
2930	2839	SEBERANG	CX147	indx	0	2	3
2931	1473	NCS 840::IRGC 62530-1	IRIS_313-9516	ind2	0	2	3
2932	1505	PUTTIGE::IRGC 52588-1	IRIS_313-8921	temp	0	2	3
1	2990	LEMONT	CX77	trop	0	2	4	52.18
2	2947	NERICA 9	CX374	trop	0	2	4
3	2946	NERICA 8	CX373	trop	0	2	4
4	2945	NERICA 2	CX372	trop	0	2	4
5	2944	NERICA 1	CX371	trop	0	2	4
6	2940	HAOGELAO	CX367	trop	0	2	4
7	2935	YUNLU 103	CX359	trop	0	2	4
8	2931	YUNLU 102	CX355	trop	0	2	4
9	2928	BD007	CX352	trop	0	2	4
10	2900	NONGLINNUO	CX285	trop	0	2	4
11	2888	IAC165	CX269	trop	0	2	4
12	2885	DINORADO	CX266	trop	0	2	4
13	2884	IAC3	CX262	trop	0	2	4
14	2880	KINANDANGPATONG	CX248	trop	0	2	4
15	2879	IR47686-6-2-1-1	CX243	trop	0	2	4
16	2877	IAC47	CX241	trop	0	2	4
17	2865	IRAT109	CX220	trop	0	2	4
18	2861	BRAZIL NUODAO	CX214	trop	0	2	4
19	2842	AZUCENA	CX151	trop	0	2	4
20	2830	AP423	CX132	trop	0	2	4
21	2828	MOLOK	CX129	trop	0	2	4
22	2818	BINIAPAN	CX113	trop	0	2	4
23	2816	GIZA14	CX111	trop	0	2	4
24	2812	SAL BUI BAO	CX106	trop	0	2	4
25	2760	TAIDONGLUDAO	B196	trop	0	2	4
26	2758	80A60YR71009-1-5	B191	trop	0	2	4
27	2757	ITA 221	B190	trop	0	2	4
28	2756	IRAT 669	B189	trop	0	2	4
29	2755	IRAT 36	B188	trop	0	2	4
30	2662	80050YR72136-43	B054	trop	0	2	4
31	2661	80A97YR303-304-1-3	B053	trop	0	2	4
32	2655	YR 83-23-11	B043	trop	0	2	4
33	2652	NANOAY P.A	B037	trop	0	2	4
34	2642	AMERICAN HUANGKEDAO	B018	trop	0	2	4
35	2630	GEM OU BRAZIL::IRGC 50470-1	IRIS_313-11427	trop	0	2	4
36	2629	CHATAO::IRGC 50456-1	IRIS_313-11426	trop	0	2	4
37	2627	SINAPLED::IRGC 50402-1	IRIS_313-11424	trop	0	2	4
38	2619	CADIDIT (GLUT)::IRGC 47161-1	IRIS_313-11379	trop	0	2	4
39	2618	TOS 7536::IRGC 46985-2	IRIS_313-11376	trop	0	2	4
40	2602	MINANOK::IRGC 44637-2	IRIS_313-11340	trop	0	2	4
41	2600	LAWA AN::IRGC 44544-2	IRIS_313-11337	trop	0	2	4
42	2597	PADI JALAI BELA::IRGC 44084-1	IRIS_313-11329	trop	0	2	4
43	2596	PADI BURIH::IRGC 44081-1	IRIS_313-11328	trop	0	2	4
44	2594	PELAU::IRGC 43538-2	IRIS_313-11314	trop	0	2	4
45	2593	PADI RENDAH::IRGC 43515-1	IRIS_313-11313	trop	0	2	4
46	2592	CICIH KAPUK::IRGC 43377-1	IRIS_313-11311	trop	0	2	4
47	2576	NIAW KHAMIN::IRGC 40222-1	IRIS_313-11248	trop	0	2	4
48	2570	IAC 1132::IRGC 39052-1	IRIS_313-11238	trop	0	2	4
49	2553	KETAN LEMBAYUNGAN::IRGC 35745-2	IRIS_313-11183	trop	0	2	4
50	2551	SADU::IRGC 34514-2	IRIS_313-11161	trop	0	2	4
51	2550	HYB 5-2-1-1-4::IRGC 34283-2	IRIS_313-11159	trop	0	2	4
52	2529	GBRA::IRGC 32474-2	IRIS_313-11121	trop	0	2	4
53	2527	KAYELI KUNING::IRGC 31974-1	IRIS_313-11117	trop	0	2	4
54	2524	B 106::IRGC 31352-1	IRIS_313-11109	trop	0	2	4
55	2523	ZANTON::IRGC 31248-1	IRIS_313-11107	trop	0	2	4
56	2522	D 4-193::IRGC 31083-2	IRIS_313-11106	trop	0	2	4
57	2521	D 3-130::IRGC 30986-2	IRIS_313-11105	trop	0	2	4
58	2520	D 3-102::IRGC 30972-1	IRIS_313-11104	trop	0	2	4
59	2519	D 1-147::IRGC 30894-2	IRIS_313-11103	trop	0	2	4
60	2518	D 1-39::IRGC 30868-1	IRIS_313-11102	trop	0	2	4
61	2516	MAMON::IRGC 30792-1	IRIS_313-11100	trop	0	2	4
62	2499	PANGETAN::IRGC 26942-1	IRIS_313-10994	trop	0	2	4
63	2497	LANNAB::IRGC 26936-2	IRIS_313-10993	trop	0	2	4
64	2496	LALANGIT::IRGC 28715-1	IRIS_313-11046	trop	0	2	4
65	2495	PILIT TAPUL::IRGC 26887-1	IRIS_313-10992	trop	0	2	4
66	2494	BUKU::IRGC 28683-2	IRIS_313-11044	trop	0	2	4
67	2490	GINATOS::IRGC 26876-1	IRIS_313-10991	trop	0	2	4
68	2482	PULUT BONGO::IRGC 27397-2	IRIS_313-11007	trop	0	2	4
69	2481	PULU LOTONG::IRGC 27380-2	IRIS_313-11005	trop	0	2	4
70	2479	LANDEO::IRGC 27164-1	IRIS_313-10999	trop	0	2	4
71	2473	SUNGKAI::IRGC 25812-1	IRIS_313-10960	trop	0	2	4
72	2472	SITABO TABO::IRGC 25798-1	IRIS_313-10959	trop	0	2	4
73	2471	RENIK BELITI::IRGC 25648-1	IRIS_313-10958	trop	0	2	4
74	2470	RANGKAI KEPEL::IRGC 25640-1	IRIS_313-10957	trop	0	2	4
75	2469	PUTUS TOLO::IRGC 25636-2	IRIS_313-10956	trop	0	2	4
76	2468	PADI ABUNG KUNING::IRGC 25469-1	IRIS_313-10953	trop	0	2	4
77	2467	KILANG MEDU::IRGC 25442-1	IRIS_313-10952	trop	0	2	4
78	2466	ASE PULU BOLONG::IRGC 25171-1	IRIS_313-10950	trop	0	2	4
79	2463	MANGGE::IRGC 25019-1	IRIS_313-10946	trop	0	2	4
80	2462	BULAK::IRGC 24884-1	IRIS_313-10945	trop	0	2	4
81	2459	KETAN GUNDIL::IRGC 24568-1	IRIS_313-10936	trop	0	2	4
82	2449	PINIDWA QAN QIPUGO QELEK::IRGC 23360-1	IRIS_313-10920	trop	0	2	4
83	2448	PINIDWA QAN QIPUGO PINGKITAN::IRGC 23359-1	IRIS_313-10919	trop	0	2	4
84	2447	T Q QI QINYUHAYUHA::IRGC 23342-1	IRIS_313-10918	trop	0	2	4
85	2431	RANTE::IRGC 18608-2	IRIS_313-10808	trop	0	2	4
86	2417	PULO::IRGC 18519-1	IRIS_313-10805	trop	0	2	4
87	2413	KETAN NANGKA::IRGC 19961-2	IRIS_313-10841	trop	0	2	4
88	2404	MALASAY::IRGC 19456-1	IRIS_313-10832	trop	0	2	4
89	2403	MALANDI 2::IRGC 19454-2	IRIS_313-10831	trop	0	2	4
90	2402	INAPORAONAN::IRGC 19418-1	IRIS_313-10830	trop	0	2	4
91	2401	PLAMPEYAN::IRGC 18494-1	IRIS_313-10803	trop	0	2	4
92	2400	INAMBOG::IRGC 19415-1	IRIS_313-10829	trop	0	2	4
93	2399	IKOGAN::IRGC 19412-1	IRIS_313-10828	trop	0	2	4
94	2398	BINARITOS::IRGC 19391-1	IRIS_313-10827	trop	0	2	4
95	2397	PEUTEUJ::IRGC 18484-1	IRIS_313-10802	trop	0	2	4
96	2395	SLAMET::IRGC 18900-1	IRIS_313-10817	trop	0	2	4
97	2394	SIDJERO GUNDIL::IRGC 18829-2	IRIS_313-10816	trop	0	2	4
98	2393	SIDJANGGUK::IRGC 18826-2	IRIS_313-10815	trop	0	2	4
99	2392	PARE BUWUN::IRGC 18456-2	IRIS_313-10801	trop	0	2	4
100	2391	PALOTAN MELATI::IRGC 18426-2	IRIS_313-10800	trop	0	2	4
101	2390	PAE ONGGA::IRGC 18418-1	IRIS_313-10799	trop	0	2	4
102	2389	NOGO BELE 2::IRGC 18328-2	IRIS_313-10798	trop	0	2	4
103	2388	MOLOG::IRGC 18282-1	IRIS_313-10796	trop	0	2	4
104	2387	MLATI::IRGC 18278-1	IRIS_313-10795	trop	0	2	4
105	2386	MENDUNGAN::IRGC 18245-1	IRIS_313-10794	trop	0	2	4
106	2385	MELIK::IRGC 18238-2	IRIS_313-10793	trop	0	2	4
107	2384	LOLAWAJI::IRGC 18131-1	IRIS_313-10790	trop	0	2	4
108	2383	LENGGANG GENUK BULU::IRGC 18119-1	IRIS_313-10789	trop	0	2	4
109	2382	LEMUNGSIR::IRGC 18116-1	IRIS_313-10788	trop	0	2	4
110	2380	KETAN SLAWI::IRGC 17963-1	IRIS_313-10785	trop	0	2	4
111	2379	KETAN SAPI::IRGC 17954-2	IRIS_313-10784	trop	0	2	4
112	2378	KETAN OSOG::IRGC 17929-1	IRIS_313-10783	trop	0	2	4
113	2377	KETAN MLANTING::IRGC 17916-1	IRIS_313-10781	trop	0	2	4
114	2376	KETAN LALER::IRGC 17897-1	IRIS_313-10780	trop	0	2	4
115	2375	KABADOKA::IRGC 17775-2	IRIS_313-10776	trop	0	2	4
116	2374	HAWARA DJEDAH::IRGC 17728-1	IRIS_313-10773	trop	0	2	4
117	2373	GANDAMANA::IRGC 17593-2	IRIS_313-10770	trop	0	2	4
118	2371	DJANGGOT::IRGC 17491-2	IRIS_313-10767	trop	0	2	4
119	2370	DJALAWARA::IRGC 17471-1	IRIS_313-10766	trop	0	2	4
120	2369	CERE KAWAT::IRGC 17401-2	IRIS_313-10765	trop	0	2	4
121	2367	BALIK SEMAH::IRGC 17201-2	IRIS_313-10761	trop	0	2	4
122	2366	ANDEL::IRGC 17153-2	IRIS_313-10759	trop	0	2	4
123	2365	AEN METAN::IRGC 17142-1	IRIS_313-10758	trop	0	2	4
124	2364	KOTO OURA S 5::IRGC 15155-1	IRIS_313-10712	trop	0	2	4
125	2362	O. SATIVA::IRGC 16898-1	IRIS_313-10752	trop	0	2	4
126	2359	TJOKRON::IRGC 16653-2	IRIS_313-10747	trop	0	2	4
127	2358	7 AC::IRGC 14860-2	IRIS_313-10711	trop	0	2	4
128	2356	SLOBOK::IRGC 16571-1	IRIS_313-10745	trop	0	2	4
129	2355	SIPON::IRGC 16570-1	IRIS_313-10744	trop	0	2	4
130	2354	SERAJU::IRGC 16565-1	IRIS_313-10743	trop	0	2	4
131	2353	KETAN PELERN::IRGC 16468-1	IRIS_313-10741	trop	0	2	4
132	2352	KETAN PAPAH AREN::IRGC 16467-1	IRIS_313-10740	trop	0	2	4
133	2349	PINDE GOGO WIERIE::IRGC 14795-2	IRIS_313-10710	trop	0	2	4
134	2347	NANIBRE::IRGC 16102-2	IRIS_313-10730	trop	0	2	4
135	2346	B 6311 A 5553-16-2::IRGC 14541-1	IRIS_313-10708	trop	0	2	4
136	2345	GODAWEL::IRGC 15750-1	IRIS_313-10722	trop	0	2	4
137	2343	PADI DARAWAL::IRGC 14373-1	IRIS_313-10704	trop	0	2	4
138	2342	PADI ADONG DUMARAT::IRGC 14356-1	IRIS_313-10703	trop	0	2	4
139	2340	SEREH::IRGC 13732-2	IRIS_313-10693	trop	0	2	4
140	2338	SIKEP BATU::IRGC 13514-2	IRIS_313-10689	trop	0	2	4
141	2335	R 27::IRGC 9498-1	IRIS_313-10620	trop	0	2	4
142	2331	BICCO BRANCO::IRGC 9478-1	IRIS_313-10619	trop	0	2	4
143	2321	RACION 1::IRGC 11340-1	IRIS_313-10649	trop	0	2	4
144	2320	LENKIBE-N::IRGC 11216-1	IRIS_313-10645	trop	0	2	4
145	2319	BUSIYETAN::IRGC 11205-1	IRIS_313-10644	trop	0	2	4
146	2314	QINOGNAS::IRGC 8135-1	IRIS_313-10582	trop	0	2	4
147	2312	PARAY KINARABAW::IRGC 8083-1	IRIS_313-10580	trop	0	2	4
148	2311	PARAY QIKUG KABAYUH::IRGC 8059-1	IRIS_313-10578	trop	0	2	4
149	2310	IFUGAO RICE::IRGC 8052-1	IRIS_313-10577	trop	0	2	4
150	2296	RL GOPHER::IRGC 6934-2	IRIS_313-10552	trop	0	2	4
151	2291	IACA ESCURO::IRGC 6636-1	IRIS_313-10541	trop	0	2	4
152	2281	HSIANG TSENF TAO::IRGC 5008-1	IRIS_313-10507	trop	0	2	4
153	2277	MOROPOTOL::IRGC 3909-1	IRIS_313-10489	trop	0	2	4
154	2276	CATIBOS::IRGC 3762-1	IRIS_313-10485	trop	0	2	4
155	2264	FORTUNA COLORADO::IRGC 703-1	IRIS_313-10444	trop	0	2	4
156	2219	PADI MIAT (KECIL)::IRGC 97366-1	IRIS_313-12285	trop	0	2	4
157	2218	SALAZANA::IRGC 97219-1	IRIS_313-12281	trop	0	2	4
158	2215	MALAGKIT (ITIM)::IRGC 96124-1	IRIS_313-12272	trop	0	2	4
159	2214	BATIBATIKAN::IRGC 96098-1	IRIS_313-12271	trop	0	2	4
160	2206	PINAHULA::IRGC 93937-1	IRIS_313-12244	trop	0	2	4
161	2204	SEMENDANG::IRGC 93633-1	IRIS_313-12241	trop	0	2	4
162	2185	GINAYANGGANG::IRGC 87131-1	IRIS_313-12144	trop	0	2	4
163	2178	PARAI JALEY MASIK::IRGC 84215-1	IRIS_313-12108	trop	0	2	4
164	2174	KASIGNAYAN::IRGC 82788-1	IRIS_313-12073	trop	0	2	4
165	2172	BABELIONG::IRGC 82688-1	IRIS_313-12070	trop	0	2	4
166	2171	PULUT MAS::IRGC 82676-1	IRIS_313-12069	trop	0	2	4
167	2169	PULUT KETAN::IRGC 82674-2	IRIS_313-12068	trop	0	2	4
168	2160	TINOLDO MARANGRAS::IRGC 81758-1	IRIS_313-12051	trop	0	2	4
169	2159	BUYAN::IRGC 81440-1	IRIS_313-12045	trop	0	2	4
170	2155	P T Q QINDONAAL::IRGC 80410-1	IRIS_313-12031	trop	0	2	4
171	2151	ITA 131::IRGC 80025-1	IRIS_313-12021	trop	0	2	4
172	2150	FRENSI GBOI::IRGC 79983-1	IRIS_313-12018	trop	0	2	4
173	2144	PADI HANGIR::IRGC 79507-1	IRIS_313-12006	trop	0	2	4
174	2139	KALINDIG::IRGC 78968-1	IRIS_313-11994	trop	0	2	4
175	2134	PARE LAMBAN BINGKA::IRGC 77601-1	IRIS_313-11971	trop	0	2	4
176	2133	BUNTU DOMBA 1::IRGC 77554-1	IRIS_313-11970	trop	0	2	4
177	2120	BWANGA MOUI::IRGC 76262-1	IRIS_313-11946	trop	0	2	4
178	2112	GILINGAN MARANGRAS::IRGC 75213-1	IRIS_313-11929	trop	0	2	4
179	2111	DAYRON MARANGRAS::IRGC 75209-1	IRIS_313-11928	trop	0	2	4
180	2104	IB 95::IRGC 74677-1	IRIS_313-11915	trop	0	2	4
181	2100	TINAROH::IRGC 73874-1	IRIS_313-11907	trop	0	2	4
182	2099	SULUS BALOK::IRGC 73862-1	IRIS_313-11906	trop	0	2	4
183	2098	KOMPIT::IRGC 73716-1	IRIS_313-11903	trop	0	2	4
184	2073	DUNA AL::IRGC 71842-1	IRIS_313-11851	trop	0	2	4
185	2052	VONBOANGY::IRGC 69947-1	IRIS_313-11792	trop	0	2	4
186	2051	VARIRANGAHY::IRGC 69897-1	IRIS_313-11790	trop	0	2	4
187	2046	K 2 C 45::IRGC 68552-1	IRIS_313-11759	trop	0	2	4
188	2044	BENGALI VAKAHANA 1448::IRGC 68370-1	IRIS_313-11756	trop	0	2	4
189	2043	A 2-257::IRGC 68342-1	IRIS_313-11755	trop	0	2	4
190	2034	NAKPUI::IRGC 67594-1	IRIS_313-11739	trop	0	2	4
191	2032	MALAGKIT (PINELIPE)::IRGC 67444-1	IRIS_313-11736	trop	0	2	4
192	2017	BURI BURING::IRGC 64174-1	IRIS_313-11673	trop	0	2	4
193	2011	YAH YAW::IRGC 61359-1	IRIS_313-11611	trop	0	2	4
194	2008	WULE DASIMA::IRGC 63450-1	IRIS_313-11660	trop	0	2	4
195	2007	TOBOHUN::IRGC 63433-1	IRIS_313-11659	trop	0	2	4
196	2006	MANYALOJOPOIHUN::IRGC 63350-1	IRIS_313-11658	trop	0	2	4
197	1963	PATIE ROUGE::IRGC 57686-1	IRIS_313-11540	trop	0	2	4
198	1962	SP 6 (WC 836)::IRGC 57602-1	IRIS_313-11539	trop	0	2	4
199	1961	J 6 IR 438 (WC 694)::IRGC 57599-1	IRIS_313-11537	trop	0	2	4
200	1959	MARIA GAKIT::IRGC 57070-1	IRIS_313-11532	trop	0	2	4
201	1957	GOLO::IRGC 56856-1	IRIS_313-11527	trop	0	2	4
202	1956	FOSSA (GBE)::IRGC 56767-1	IRIS_313-11526	trop	0	2	4
203	1955	KOUINONEPOU::IRGC 56663-1	IRIS_313-11524	trop	0	2	4
204	1951	WAGASAN (RED)::IRGC 55404-1	IRIS_313-11511	trop	0	2	4
205	1950	MARANHAO BRANCO::IRGC 50503-1	IRIS_313-11428	trop	0	2	4
206	1946	PADI UDANG::IRGC 54295-1	IRIS_313-11499	trop	0	2	4
207	1944	PADI HEDENG (REKET HEDENG)::IRGC 54266-1	IRIS_313-11498	trop	0	2	4
208	1942	BALU PRIA::IRGC 54158-1	IRIS_313-11496	trop	0	2	4
209	1941	ANENOE::IRGC 54140-1	IRIS_313-11495	trop	0	2	4
210	1935	VANKALI::IRGC 53339-1	IRIS_313-11479	trop	0	2	4
211	1932	KINTOMAN (TOD DOY)::IRGC 53146-1	IRIS_313-11473	trop	0	2	4
212	1930	DINORADO::IRGC 52893-1	IRIS_313-11465	trop	0	2	4
213	1929	CARAWI::IRGC 52887-1	IRIS_313-11464	trop	0	2	4
214	1919	NALA::IRGC 51247-1	IRIS_313-11441	trop	0	2	4
215	1918	NIRA PRIETO::IRGC 51145-1	IRIS_313-11439	trop	0	2	4
216	1915	SAKAZELE (538)::IRGC 50880-1	IRIS_313-11436	trop	0	2	4
217	1914	MONMINEUPLEU::IRGC 50873-1	IRIS_313-11435	trop	0	2	4
218	1913	FORTUNA BLANCO (SAN MARCOS)::IRGC 50764-1	IRIS_313-11434	trop	0	2	4
219	1911	MIUDO ROXO::IRGC 50517-1	IRIS_313-11429	trop	0	2	4
220	1909	GRAAL::GERVEX 1682-C1	IRIS_313-8213	trop	0	2	4
221	1897	91 UPLA::GERVEX 155-C1	IRIS_313-8058	trop	0	2	4
222	1896	80 UPLA::GERVEX 164-C1	IRIS_313-8062	trop	0	2	4
223	1895	79 UPLA::GERVEX 154-C1	IRIS_313-8057	trop	0	2	4
224	1893	75 UPLA::GERVEX 161-C1	IRIS_313-8061	trop	0	2	4
225	1892	32 UPLA::GERVEX 176-C1	IRIS_313-8064	trop	0	2	4
226	1891	104 UPLA::GERVEX 167-C1	IRIS_313-8063	trop	0	2	4
227	1890	IR 71525-19-1-1::C1	IRIS_313-7909	trop	0	2	4
228	1889	CT 13582-15-5-M::C1	IRIS_313-7868	trop	0	2	4
229	1888	VARY MADINIKA 3566::GERVEX 8448-C1	IRIS_313-7994	trop	0	2	4
230	1887	IR 71524-44-1-1::C1	IRIS_313-8010	trop	0	2	4
231	1886	IR 63380-16::C1	IRIS_313-7902	trop	0	2	4
232	1885	VARY LAVA 90::GERVEX 8254-C1	IRIS_313-7992	trop	0	2	4
233	1884	GOGO::IRGC 43390-C1	IRIS_313-7885	trop	0	2	4
234	1883	MITSANGANAHIJERY::GERVEX 8316-C1	IRIS_313-7959	trop	0	2	4
235	1882	BODA 148-3::GERVEX 8258-C1	IRIS_313-7850	trop	0	2	4
236	1880	IRAT 104::C1	IRIS_313-7912	trop	0	2	4
237	1878	CNA 7\BO\1\1>33-13-6-1::C1	IRIS_313-7866	trop	0	2	4
238	1877	IRAT 335::C1	IRIS_313-7924	trop	0	2	4
239	1876	VARY LAVA DE BETAFO::GERVEX 8381-C1	IRIS_313-7993	trop	0	2	4
240	1875	IRAT 112::C1	IRIS_313-7914	trop	0	2	4
241	1874	DINORADO::IRTP 12568-C1	IRIS_313-7876	trop	0	2	4
242	1871	CIRAD 403::GERVEX 9039-C1	IRIS_313-7863	trop	0	2	4
243	1869	IR 68704-145-1-1-B::C1	IRIS_313-7907	trop	0	2	4
244	1868	62667::C1	IRIS_313-7838	trop	0	2	4
245	1867	IR 47686-09-01-B-1::C1	IRIS_313-8003	trop	0	2	4
246	1864	IRAT 234::C1	IRIS_313-7922	trop	0	2	4
247	1837	GLADIO::GERVEX 1652-C1	IRIS_313-8185	trop	0	2	4
248	1833	REXMONT::GERVEX 1669-C1	IRIS_313-8202	trop	0	2	4
249	1831	LACASSINE::GERVEX 1660-C1	IRIS_313-8193	trop	0	2	4
250	1826	BLUE BONNET::GERVEX 669-C1	IRIS_313-8102	trop	0	2	4
251	1824	L 205::GERVEX 1659-C1	IRIS_313-8192	trop	0	2	4
252	1815	DREW::GERVEX 1650-C1	IRIS_313-8183	trop	0	2	4
253	1814	CENTURY PATNA::GERVEX 477-C1	IRIS_313-8072	trop	0	2	4
254	1811	DELLMONT::GERVEX 1647-C1	IRIS_313-8180	trop	0	2	4
255	1808	GOLFO::GERVEX 118-C1	IRIS_313-8044	trop	0	2	4
256	1800	A 201::GERVEX 1638-C1	IRIS_313-8173	trop	0	2	4
257	1786	PELDE::GERVEX 502-C1	IRIS_313-8076	trop	0	2	4
258	1769	SAMBA::GERVEX 186-C1	IRIS_313-8065	trop	0	2	4
259	1764	GOOLARAH::GERVEX 500-C1	IRIS_313-8074	trop	0	2	4
260	1761	JACINTO::GERVEX 1653-C1	IRIS_313-8186	trop	0	2	4
261	1754	ALEXANDROS::GERVEX 1678-C1	IRIS_313-8209	trop	0	2	4
262	1750	CAROLINO BLANCO::IRGC 117249-1	IRIS_313-10327	trop	0	2	4
263	1749	LOHAMBITRO::IRGC 69857-1	IRIS_313-9742	trop	0	2	4
264	1748	KEREN FENHO::IRGC 56735-1	IRIS_313-8687	trop	0	2	4
265	1745	BOCAO::IRGC 50384-1	IRIS_313-8431	trop	0	2	4
266	1744	MANONGAZATO::IRGC 77876-1	IRIS_313-10099	trop	0	2	4
267	1743	GOBYERNO::IRGC 47216-1	IRIS_313-9929	trop	0	2	4
268	1742	SAHULO FACHE SOYO::IRGC 66630-1	IRIS_313-9470	trop	0	2	4
269	1741	ANGKARONG::IRGC 71493-1	IRIS_313-9050	trop	0	2	4
270	1740	SIGAE::IRGC 66645-1	IRIS_313-8998	trop	0	2	4
271	1739	PADI SEPAH::IRGC 48803-1	IRIS_313-8865	trop	0	2	4
272	1738	TEXAS PATNA::IRGC 1797-1	IRIS_313-8803	trop	0	2	4
273	1737	TRES MESES::IRGC 6464-1	IRIS_313-8694	trop	0	2	4
274	1734	PRELUDE::IRGC 1790-1	IRIS_313-8627	trop	0	2	4
275	1732	ONOY::IRGC 55418-1	IRIS_313-8572	trop	0	2	4
276	1730	PIKTO MAMAS::IRGC 18487-1	IRIS_313-8436	trop	0	2	4
277	1729	PURAK SIRIBA::IRGC 71598-1	IRIS_313-8381	trop	0	2	4
278	1728	REXARK ROGUE::IRGC 1972-1	IRIS_313-8323	trop	0	2	4
279	1727	SAWAH::IRGC 71612-1	IRIS_313-8279	trop	0	2	4
280	1722	GAWICHAL::IRGC 77653-1	IRIS_313-10094	trop	0	2	4
281	1721	KYUUSHUU::IRGC 74558-1	IRIS_313-10082	trop	0	2	4
282	1720	HIRAKAWA OKUTE::IRGC 74554-1	IRIS_313-10080	trop	0	2	4
283	1719	DANGO MOCHI::IRGC 74551-1	IRIS_313-10079	trop	0	2	4
284	1718	YOSHINO MOCHI::IRGC 74550-1	IRIS_313-10078	trop	0	2	4
285	1717	SHINA MOCHI::IRGC 74523-1	IRIS_313-10076	trop	0	2	4
286	1716	SANGOKU::IRGC 74518-1	IRIS_313-10075	trop	0	2	4
287	1715	RIKU AIKOKU::IRGC 74514-1	IRIS_313-10074	trop	0	2	4
288	1714	OWARI MOCHI::IRGC 74513-1	IRIS_313-10073	trop	0	2	4
289	1713	CHIYODA WASE::IRGC 74467-1	IRIS_313-10071	trop	0	2	4
290	1712	JEONBUKGUNGWEONNA::IRGC 73055-1	IRIS_313-10067	trop	0	2	4
291	1711	JAERAERYUKDO::IRGC 73053-1	IRIS_313-10065	trop	0	2	4
292	1710	REA::IRGC 73031-1	IRIS_313-10062	trop	0	2	4
293	1706	BIKYAT::IRGC 26276-1	IRIS_313-9897	trop	0	2	4
294	1705	GOGOWIERIE::IRGC 14791-1	IRIS_313-9851	trop	0	2	4
295	1704	KAHEI::IRGC 7691-1	IRIS_313-9800	trop	0	2	4
296	1703	RIKUTO TAUKI MOCHI 27::IRGC 5726-1	IRIS_313-9789	trop	0	2	4
297	1702	VARY MALADY::IRGC 69911-1	IRIS_313-9745	trop	0	2	4
298	1701	SIFARASI::IRGC 66644-1	IRIS_313-9691	trop	0	2	4
299	1700	VEGOLD::IRGC 7756-1	IRIS_313-9550	trop	0	2	4
300	1697	BLUE BELLE::IRGC 51125-1	IRIS_313-9491	trop	0	2	4
301	1696	B 505 A 1-28-7-1-2::IRGC 6741-1	IRIS_313-9452	trop	0	2	4
302	1695	AGUYOD::IRGC 67423-1	IRIS_313-9423	trop	0	2	4
303	1694	INGSA BELANAK::IRGC 43402-1	IRIS_313-9405	trop	0	2	4
304	1693	KINANDANG BUSIKSIK::IRGC 74607-1	IRIS_313-9389	trop	0	2	4
305	1692	PULUTAN::IRGC 71596-1	IRIS_313-9375	trop	0	2	4
306	1690	KORR::IRGC 30751-1	IRIS_313-9297	trop	0	2	4
307	1687	SKY BONNET::IRGC 66759-1	IRIS_313-8976	trop	0	2	4
308	1686	BLUEBONNET::IRGC 1799-1	IRIS_313-8960	trop	0	2	4
309	1685	LASAT PUTIH::IRGC 44076-1	IRIS_313-8955	trop	0	2	4
310	1684	LEKATAN::IRGC 71554-1	IRIS_313-8894	trop	0	2	4
311	1682	DELITUS::IRGC 5769-1	IRIS_313-8876	trop	0	2	4
312	1679	SUP BLUE ROSE::IRGC 1739-1	IRIS_313-8778	trop	0	2	4
313	1678	MOROFIN::IRGC 56698-1	IRIS_313-8768	trop	0	2	4
314	1677	BANJANG::IRGC 44069-1	IRIS_313-8626	trop	0	2	4
315	1675	TEBONNET::IRGC 66760-1	IRIS_313-8434	trop	0	2	4
316	1674	RIKUTO NORIN MOCHI 20::IRGC 410-1	IRIS_313-8400	trop	0	2	4
317	1672	BOND::IRGC 66755-1	IRIS_313-8339	trop	0	2	4
318	1671	KATY::IRGC 77140-1	IRIS_313-8285	trop	0	2	4
319	1670	K 2 C 14::IRGC 68549-1	IRIS_313-8277	trop	0	2	4
320	1621	NONGLIMNA 1::IRGC 58347-1	IRIS_313-9995	trop	0	2	4
321	1618	CALIFORNIA BELLE::IRGC 66836-1	IRIS_313-8923	trop	0	2	4
322	1582	B 6144-MR-6-0-0::IRGC 117371-1	IRIS_313-10336	trop	0	2	4
323	1569	GUO DI HEI::IRGC 72697-1	IRIS_313-10196	trop	0	2	4
324	1521	ARC 6044::IRGC 12190-1	IRIS_313-9201	trop	0	2	4
325	1484	BEUREUM MEULIT::IRGC 35563-1	IRIS_313-8314	trop	0	2	4
326	1467	TSIVIMBININA::IRGC 69890-1	IRIS_313-10051	trop	0	2	4
327	1462	RIMBUN::IRGC 43741-1	IRIS_313-9239	trop	0	2	4
328	1457	BLICCA::IRGC 47151-1	IRIS_313-8356	trop	0	2	4
329	1455	INITLOG DALAG::IRGC 67436-1	IRIS_313-9616	trop	0	2	4
330	1454	KETAN DONGGO::IRGC 54201-1	IRIS_313-9301	trop	0	2	4
331	1453	OS 4	IRIS_313-8523	trop	0	2	4
332	1438	SD 120 SELN (CI 12320)::IRGC 1667-1	IRIS_313-8745	trop	0	2	4
333	1436	LIMBAYAN::IRGC 71556-1	IRIS_313-9558	trop	0	2	4
334	1435	DEO KITAN::IRGC 47197-1	IRIS_313-9928	trop	0	2	4
335	1432	MAYBELLE::IRGC 78629-1	IRIS_313-9363	trop	0	2	4
336	1431	CHIRGUA 1 I 22::IRGC 3408-1	IRIS_313-9267	trop	0	2	4
337	1429	MINATANDA::IRGC 74613-1	IRIS_313-8594	trop	0	2	4
338	1420	IR 62266-42-6-2	IRIS_313-8232	trop	0	2	4
339	1418	BOTOHAVANA MENA::IRGC 69349-1	IRIS_313-10041	trop	0	2	4
340	1415	PANNITHI::IRGC 51049-1	IRIS_313-9949	trop	0	2	4
341	1412	SITORU::IRGC 66669-1	IRIS_313-8664	trop	0	2	4
342	1408	KOSAGI::IRGC 57692-1	IRIS_313-8769	trop	0	2	4
343	1406	KETAN MENAH::IRGC 48733-1	IRIS_313-10152	trop	0	2	4
344	1405	WANICA::IRGC 3394-1	IRIS_313-9519	trop	0	2	4
345	1388	INIA TACUARI::G1	IRIS_313-15907	trop	0	2	4
346	1390	CYPRESS::IRTP 19532-G1	IRIS_313-15910	trop	0	2	4
347	3023	CX578	CX578	temp	0	2	4
348	3021	CX429	CX429	temp	0	2	4
349	3020	CX428	CX428	temp	0	2	4
350	3019	CX427	CX427	temp	0	2	4
351	2991	M401	CX78	temp	0	2	4
352	2977	GIZA159	CX58	temp	0	2	4
353	2976	ZHONGCHAO 123	CX57	temp	0	2	4
354	2975	YUNGUANG 8	CX56	temp	0	2	4
355	2971	TONGNIAN 1	CX534	temp	0	2	4
356	2969	NAN-29-2	CX49	temp	0	2	4
357	2968	DIANGENG	CX47	temp	0	2	4
358	2961	NANGENG 46 (SOFT RICE)	CX397	temp	0	2	4
359	2960	GUANDONG 194 (SOFT RICE)	CX396	temp	0	2	4
360	2958	YJ30	CX391	temp	0	2	4
361	2957	JINYUAN 85	CX389	temp	0	2	4
362	2954	FENGZA	CX384	temp	0	2	4
363	2953	HONGZA	CX383	temp	0	2	4
364	2951	YANDAO 9	CX380	temp	0	2	4
365	2932	YANDAO 8	CX356	temp	0	2	4
366	2927	053A-3	CX351	temp	0	2	4
367	2926	WUYUGENG 20	CX350	temp	0	2	4
368	2922	YUNGENG 23	CX345	temp	0	2	4
369	2921	HEXI 41	CX344	temp	0	2	4
370	2919	YUEGUANG	CX330	temp	0	2	4
371	2918	JINCHUANYIHAO	CX329	temp	0	2	4
372	2913	MR19	CX317	temp	0	2	4
373	2911	ZIDAO	CX315	temp	0	2	4
374	2907	MONGOLIA RICE	CX306	temp	0	2	4
375	2902	C52	CX287	temp	0	2	4
376	2882	XUDAO 4	CX251	temp	0	2	4
377	2860	CHENNONG 89366	CX213	temp	0	2	4
378	2859	NONGKEN 58	CX212	temp	0	2	4
379	2858	M3122	CX211	temp	0	2	4
380	2851	WUYUGENG 3	CX165	temp	0	2	4
381	2848	YUAN JING 7	CX16	temp	0	2	4
382	2835	NIPPONBARE	CX140	temp	0	2	4
383	2834	CHENNONG 265	CX14	temp	0	2	4
384	2821	WUDADAOZHONG	CX116	temp	0	2	4
385	2806	YUEFU	B269	temp	0	2	4
386	2803	WEIGUO	B263	temp	0	2	4
387	2800	XINGGUO	B258	temp	0	2	4
388	2795	ANNONGWANGENG B	B250	temp	0	2	4
389	2788	ZHENGDAO 5	B240	temp	0	2	4
390	2786	JINDAO 1	B236	temp	0	2	4
391	2785	ZHONGHUA 8	B235	temp	0	2	4
392	2777	HEIMANGDAO	B226	temp	0	2	4
393	2776	GUANTUIBAIHE 1	B225	temp	0	2	4
394	2775	CUNGUNUO	B223	temp	0	2	4
395	2773	WUZIDUI	B218	temp	0	2	4
396	2771	HONGQI 5	B215	temp	0	2	4
397	2769	CHIKENUO	B212	temp	0	2	4
398	2766	LONGHUAMAOHU	B204	temp	0	2	4
399	2762	HONGMISANDAN	B199	temp	0	2	4
400	2752	QINGNUO KYOHATAMOCHI	B183	temp	0	2	4
401	2751	CHIMAO	B182	temp	0	2	4
402	2749	KELUODUO B	B179	temp	0	2	4
403	2746	HONGSE 90	B170	temp	0	2	4
404	2745	AILUYU	B169	temp	0	2	4
405	2744	ZHUYUAN	B168	temp	0	2	4
406	2743	QINGJINZAOSHENG	B167	temp	0	2	4
407	2742	JIANGHUADAO	B166	temp	0	2	4
408	2741	BAIGEDAO	B162	temp	0	2	4
409	2740	YELICANGHUA	B161	temp	0	2	4
410	2739	SHUIYUAN 300LI	B160	temp	0	2	4
411	2733	LIMING B	B154	temp	0	2	4
412	2732	ZAOSHUNONGHU 6	B152	temp	0	2	4
413	2723	76--1	B143	temp	0	2	4
414	2713	GENG 87-304	B124	temp	0	2	4
415	2711	LIAOGENG 287	B122	temp	0	2	4
416	2706	LIXINGENG	B117	temp	0	2	4
417	2701	ZIMANGFEIE	B111	temp	0	2	4
418	2700	HUANGPINUO	B110	temp	0	2	4
419	2696	MAGUZI	B102	temp	0	2	4
420	2695	HONGKEZHENUO	B100	temp	0	2	4
421	2683	YIZHIXIANG	B077	temp	0	2	4
422	2679	MUXIQIU	B071	temp	0	2	4
423	2676	GAOYANGDIANDAO DAHONGMANG	B068	temp	0	2	4
424	2674	GUANGKEXIANGNUO	B066	temp	0	2	4
425	2665	XIUSHUI 115	B057	temp	0	2	4
426	2664	TIEGANWU	B056	temp	0	2	4
427	2663	YR196	B055	temp	0	2	4
428	2658	ZHENFU 8	B047	temp	0	2	4
429	2657	QIUTIANXIAOTING	B046	temp	0	2	4
430	2656	GONGCHENGXIANG	B045	temp	0	2	4
431	2653	NABATED A SMAR	B038	temp	0	2	4
432	2649	ALBANIA RICE	B034	temp	0	2	4
433	2644	GAOLIQIU	B023	temp	0	2	4
434	2641	AERJITUO	B017	temp	0	2	4
435	2640	AOMIERTE 168	B016	temp	0	2	4
436	2636	BAXIANG	B008	temp	0	2	4
437	2635	WANSHI	B005	temp	0	2	4
438	2634	QIUGUANGTENGXI 104	B004	temp	0	2	4
439	2632	SANSUIJIN	B002	temp	0	2	4
440	2631	HEIBIAO	B001	temp	0	2	4
441	2599	IREQUIN::IRGC 44476-2	IRIS_313-11336	temp	0	2	4
442	2575	7516-14::IRGC 40090-3	IRIS_313-11246	temp	0	2	4
443	2561	4583::IRGC 36894-2	IRIS_313-11202	temp	0	2	4
444	2560	CHING HSI 15::IRGC 36852-1	IRIS_313-11201	temp	0	2	4
445	2558	K 78-13::IRGC 36794-2	IRIS_313-11198	temp	0	2	4
446	2545	K 113::IRGC 34107-1	IRIS_313-11155	temp	0	2	4
447	2544	CT 45::IRGC 34027-2	IRIS_313-11153	temp	0	2	4
448	2474	IAS 22-8 PALMAR::IRGC 26058-1	IRIS_313-10967	temp	0	2	4
449	2445	SRAU SLAP::IRGC 23267-2	IRIS_313-10916	temp	0	2	4
450	2412	YE ZO::IRGC 19888-1	IRIS_313-10840	temp	0	2	4
451	2410	TAE GU NA::IRGC 19875-2	IRIS_313-10839	temp	0	2	4
452	2409	SSAL BYEO::IRGC 19867-2	IRIS_313-10838	temp	0	2	4
453	2408	BACK KYUNG ZO::IRGC 19698-2	IRIS_313-10837	temp	0	2	4
454	2332	DEWAMINORI::IRGC 12743-1	IRIS_313-10677	temp	0	2	4
455	2329	CHINES::IRGC 9316-1	IRIS_313-10618	temp	0	2	4
456	2322	KARA SHALI::IRGC 9293-1	IRIS_313-10617	temp	0	2	4
457	2318	SACHIKAZE::IRGC 10891-1	IRIS_313-10642	temp	0	2	4
458	2317	SHINCHIKU IKU 97::IRGC 10429-1	IRIS_313-10631	temp	0	2	4
459	2315	TSAO SIAO PEH TAO::IRGC 8265-2	IRIS_313-10583	temp	0	2	4
460	2308	CHUSEI HONEN::IRGC 7777-1	IRIS_313-10570	temp	0	2	4
461	2307	BEN KEI::IRGC 7769-1	IRIS_313-10569	temp	0	2	4
462	2305	OITA MII 120::IRGC 7696-1	IRIS_313-10568	temp	0	2	4
463	2303	250 KUNGANI 1::IRGC 7370-1	IRIS_313-10564	temp	0	2	4
464	2302	SHA TIAO TSAO::IRGC 7339-1	IRIS_313-10563	temp	0	2	4
465	2299	FI LAI FENG::IRGC 7288-1	IRIS_313-10559	temp	0	2	4
466	2297	LITCHIKIANG::IRGC 7287-1	IRIS_313-10558	temp	0	2	4
467	2274	KINUGASAWASE::IRGC 2609-1	IRIS_313-10469	temp	0	2	4
468	2273	GINMASARI::IRGC 242-1	IRIS_313-10430	temp	0	2	4
469	2270	TAICHUNG 150::IRGC 80-1	IRIS_313-10429	temp	0	2	4
470	2263	NAGKAYAT::IRGC 584-1	IRIS_313-10440	temp	0	2	4
471	2262	NORIN 21::IRGC 493-1	IRIS_313-10437	temp	0	2	4
472	2195	WEONJU 8::IRGC 90845-1	IRIS_313-12217	temp	0	2	4
473	2166	YUNLEN 13::IRGC 82402-1	IRIS_313-12061	temp	0	2	4
474	2164	LIGEN 2::IRGC 82398-1	IRIS_313-12059	temp	0	2	4
475	2162	HUA 24::IRGC 82127-1	IRIS_313-12054	temp	0	2	4
476	2157	BLAU BLA::IRGC 78460-1	IRIS_313-11984	temp	0	2	4
477	2145	TAICHUNG 188::IRGC 78209-1	IRIS_313-11981	temp	0	2	4
478	2142	GYEONGSAN 1::IRGC 79404-1	IRIS_313-12003	temp	0	2	4
479	2135	NOINJO::IRGC 77669-1	IRIS_313-11973	temp	0	2	4
480	2117	C 722323::IRGC 73147-1	IRIS_313-11890	temp	0	2	4
481	2114	PEI ZAO 15::IRGC 75247-1	IRIS_313-11931	temp	0	2	4
482	2101	DUAN SHEN ZI::IRGC 73962-1	IRIS_313-11908	temp	0	2	4
483	2089	FAN GENG 6::IRGC 70243-1	IRIS_313-11800	temp	0	2	4
484	2087	CHUBU 17::IRGC 72505-1	IRIS_313-11875	temp	0	2	4
485	2064	MUNJI::IRGC 70928-1	IRIS_313-11829	temp	0	2	4
486	2054	MAO ZHA NUO::IRGC 70335-1	IRIS_313-11803	temp	0	2	4
487	2033	CN 1067::IRGC 65680-1	IRIS_313-11702	temp	0	2	4
488	2025	ZUIHOU::IRGC 66982-1	IRIS_313-11725	temp	0	2	4
489	2020	DECHANGBYEO::IRGC 64858-1	IRIS_313-11689	temp	0	2	4
490	2016	RAI MANULA::IRGC 64138-1	IRIS_313-11672	temp	0	2	4
491	2009	91-382::IRGC 63464-1	IRIS_313-11661	temp	0	2	4
492	2005	SI WAN 14::IRGC 63019-1	IRIS_313-11655	temp	0	2	4
493	2004	PL 3165::IRGC 62827-1	IRIS_313-11654	temp	0	2	4
494	2003	MA SHE 8::IRGC 62750-1	IRIS_313-11653	temp	0	2	4
495	2002	GONG SHE 9::IRGC 62693-1	IRIS_313-11652	temp	0	2	4
496	2001	FEI ZHAO 12::IRGC 62683-1	IRIS_313-11651	temp	0	2	4
497	1987	36037-1::IRGC 60177-2	IRIS_313-11586	temp	0	2	4
498	1985	YI SUI QI::IRGC 60088-1	IRIS_313-11584	temp	0	2	4
499	1984	WAN GENG BAI DAO TOU::IRGC 59948-1	IRIS_313-11582	temp	0	2	4
500	1982	LUAN DAO::IRGC 59762-1	IRIS_313-11578	temp	0	2	4
501	1979	HONG PI NUO::IRGC 59638-1	IRIS_313-11575	temp	0	2	4
502	1978	HEI TOU HONG::IRGC 59595-1	IRIS_313-11574	temp	0	2	4
503	1975	BAI MANG AI ZHONG::IRGC 59408-1	IRIS_313-11571	temp	0	2	4
504	1960	WIR 2091::IRGC 57536-1	IRIS_313-11536	temp	0	2	4
505	1945	T 757::GERVEX 1316-C1	IRIS_313-8147	temp	0	2	4
506	1938	SANGHAI::GERVEX 1264-C1	IRIS_313-8140	temp	0	2	4
507	1934	SAKHA 103::GERVEX 1688-C1	IRIS_313-8218	temp	0	2	4
508	1931	SAKHA 102::GERVEX 1687-C1	IRIS_313-8217	temp	0	2	4
509	1926	RPC 12::GERVEX 1505-C1	IRIS_313-8162	temp	0	2	4
510	1923	PRECOZ 2 F A::GERVEX 1182-C1	IRIS_313-8128	temp	0	2	4
511	1905	CT 58::GERVEX 1491-C1	IRIS_313-8160	temp	0	2	4
512	1901	CIGALON::GERVEX 1514-C1	IRIS_313-8165	temp	0	2	4
513	1832	YRM 6-2::GERVEX 1508-C1	IRIS_313-8164	temp	0	2	4
514	1830	RUBI::GERVEX 1247-C1	IRIS_313-8132	temp	0	2	4
515	1828	PLOVDIV 22::GERVEX 1167-C1	IRIS_313-8125	temp	0	2	4
516	1827	LOMELLINO::GERVEX 83-C1	IRIS_313-8033	temp	0	2	4
517	1823	SR 113::GERVEX 553-C1	IRIS_313-8096	temp	0	2	4
518	1820	CHIPKA::GERVEX 837-C1	IRIS_313-8112	temp	0	2	4
519	1817	LUSITO IRRADIADO 859-85-2::GERVEX 1676-C1	IRIS_313-8208	temp	0	2	4
520	1813	HARRA::GERVEX 501-C1	IRIS_313-8075	temp	0	2	4
521	1810	AUZGUSTA::GERVEX 1634-C1	IRIS_313-8171	temp	0	2	4
522	1807	JUBILIENI::GERVEX 992-C1	IRIS_313-8119	temp	0	2	4
523	1805	S 102::GERVEX 1671-C1	IRIS_313-8204	temp	0	2	4
524	1804	MARENY::GERVEX 535-C1	IRIS_313-8090	temp	0	2	4
525	1803	SAEDINENIE::GERVEX 1255-C1	IRIS_313-8135	temp	0	2	4
526	1802	FLIPPER::GERVEX 597-C1	IRIS_313-8099	temp	0	2	4
527	1801	TIMICH 108::GERVEX 1325-C1	IRIS_313-8148	temp	0	2	4
528	1798	MIARA::GERVEX 129-C1	IRIS_313-8050	temp	0	2	4
529	1797	MUGA::GERVEX 1099-C1	IRIS_313-8123	temp	0	2	4
530	1796	RODINA::GERVEX 1234-C1	IRIS_313-8129	temp	0	2	4
531	1793	PIEMONTE::GERVEX 81-C1	IRIS_313-8032	temp	0	2	4
532	1791	OPALE::GERVEX 1667-C1	IRIS_313-8200	temp	0	2	4
533	1790	TOPAZIO::GERVEX 1332-C1	IRIS_313-8149	temp	0	2	4
534	1789	VALTEJO::GERVEX 1355-C1	IRIS_313-8151	temp	0	2	4
535	1788	FRANCES::GERVEX 527-C1	IRIS_313-8087	temp	0	2	4
536	1787	THAIPERLA::GERVEX 696-C1	IRIS_313-8105	temp	0	2	4
537	1785	SALOIO::GERVEX 1259-C1	IRIS_313-8138	temp	0	2	4
538	1784	SHSS 53::GERVEX 550-C1	IRIS_313-8095	temp	0	2	4
539	1783	SAFARI::GERVEX 1256-C1	IRIS_313-8136	temp	0	2	4
540	1782	SMERALDO::GERVEX 138-C1	IRIS_313-8052	temp	0	2	4
541	1781	RIBE 253::GERVEX 54-C1	IRIS_313-8024	temp	0	2	4
542	1780	CLOT::GERVEX 523-C1	IRIS_313-8085	temp	0	2	4
543	1779	CARRICO::GERVEX 828-C1	IRIS_313-8111	temp	0	2	4
544	1778	LOTO::GERVEX 104-C1	IRIS_313-8039	temp	0	2	4
545	1776	SETTANTUNO::GERVEX 1279-C1	IRIS_313-8142	temp	0	2	4
546	1773	POLIZESTI 28::GERVEX 1170-C1	IRIS_313-8127	temp	0	2	4
547	1772	SELN 244 A 6-20::GERVEX 1273-C1	IRIS_313-8141	temp	0	2	4
548	1771	PLOVDIV 24::GERVEX 1168-C1	IRIS_313-8126	temp	0	2	4
549	1767	SUPER::GERVEX 1304-C1	IRIS_313-8145	temp	0	2	4
550	1766	IBO 400::GERVEX 943-C1	IRIS_313-8118	temp	0	2	4
551	1765	ULLAL::GERVEX 556-C1	IRIS_313-8097	temp	0	2	4
552	1763	ITALPATNA 48::GERVEX 60-C1	IRIS_313-8025	temp	0	2	4
553	1762	CAMPINO::GERVEX 824-C1	IRIS_313-8109	temp	0	2	4
554	1757	ESCARLATE::GERVEX 887-C1	IRIS_313-8113	temp	0	2	4
555	1755	FAISCA::GERVEX 900-C1	IRIS_313-8114	temp	0	2	4
556	1753	GIOVANNI MARCHETTI::GERVEX 62-C1	IRIS_313-8026	temp	0	2	4
557	1752	S 102/2::GERVEX 1251-C1	IRIS_313-8134	temp	0	2	4
558	1726	HAN NUO::IRGC 82350-1	IRIS_313-10228	temp	0	2	4
559	1724	GALSAEGSSAL SHAREI::IRGC 82881-1	IRIS_313-10124	temp	0	2	4
560	1699	TEXAS PATNA 49::IRGC 6077-1	IRIS_313-9539	temp	0	2	4
561	1673	FU LI HONG::IRGC 70250-1	IRIS_313-8387	temp	0	2	4
562	1669	IR 68333-R-R-B-19::IRGC 117381-1	IRIS_313-10373	temp	0	2	4
563	1668	BERGREIS::IRGC 3150-1	IRIS_313-9771	temp	0	2	4
564	1667	H 305-84::IRGC 116988-1	IRIS_313-10242	temp	0	2	4
565	1666	DAN YAN NUO::IRGC 4860-1	IRIS_313-8481	temp	0	2	4
566	1665	IR 73688-57-2::IRGC 117383-1	IRIS_313-10379	temp	0	2	4
567	1664	HAN NUO::IRGC 59591-1	IRIS_313-10164	temp	0	2	4
568	1661	MAEKJO::IRGC 77666-1	IRIS_313-10097	temp	0	2	4
569	1660	CHEONJUDO::IRGC 77644-1	IRIS_313-10093	temp	0	2	4
570	1659	CHALBYEO::IRGC 77639-1	IRIS_313-10092	temp	0	2	4
571	1658	KALIN::IRGC 77312-1	IRIS_313-10089	temp	0	2	4
572	1657	SENIA::IRGC 74582-1	IRIS_313-10084	temp	0	2	4
573	1656	BETIS::IRGC 74581-1	IRIS_313-10083	temp	0	2	4
574	1655	DACHEONGBYEO::IRGC 72533-1	IRIS_313-10059	temp	0	2	4
575	1653	SANT ANDREA::IRGC 65732-1	IRIS_313-10014	temp	0	2	4
576	1652	SUWEON 295::IRGC 58368-1	IRIS_313-9996	temp	0	2	4
577	1651	HEUKSANJO::IRGC 55536-1	IRIS_313-9974	temp	0	2	4
578	1650	WIR 1951::IRGC 51643-1	IRIS_313-9964	temp	0	2	4
579	1649	ROCCA::IRGC 50351-1	IRIS_313-9937	temp	0	2	4
580	1648	YONG AN HUK::IRGC 19891-1	IRIS_313-9891	temp	0	2	4
581	1647	WA BANG::IRGC 19880-1	IRIS_313-9890	temp	0	2	4
582	1646	JEUK DO::IRGC 19775-1	IRIS_313-9887	temp	0	2	4
583	1645	HUK ZO::IRGC 19760-1	IRIS_313-9886	temp	0	2	4
584	1644	FUKUSHIMA MOCHI (GLUT)::IRGC 19296-1	IRIS_313-9884	temp	0	2	4
585	1643	O. SATIVA::IRGC 12876-1	IRIS_313-9839	temp	0	2	4
586	1642	TEPUKE::IRGC 12872-1	IRIS_313-9838	temp	0	2	4
587	1641	SZANISZLO 2::IRGC 9353-1	IRIS_313-9813	temp	0	2	4
588	1640	JAPONES BALILLA::IRGC 5785-1	IRIS_313-9790	temp	0	2	4
589	1639	BENLLOK::IRGC 3404-1	IRIS_313-9782	temp	0	2	4
590	1637	MURASAHITSUTSURI::IRGC 2493-1	IRIS_313-9769	temp	0	2	4
591	1636	DA DAO TOU::IRGC 59499-1	IRIS_313-9725	temp	0	2	4
592	1635	TAICHUNG 179::IRGC 85-1	IRIS_313-9702	temp	0	2	4
593	1634	TAICHUNG 65::IRGC 79-1	IRIS_313-9701	temp	0	2	4
594	1633	JO SANG DAE YA::IRGC 90852-1	IRIS_313-9698	temp	0	2	4
595	1632	NONG KE::IRGC 59807-1	IRIS_313-9468	temp	0	2	4
596	1631	CI 1600::IRGC 16305-1	IRIS_313-9463	temp	0	2	4
597	1630	CI 9498::IRGC 2134-1	IRIS_313-9410	temp	0	2	4
598	1629	HWANGJO::IRGC 55547-1	IRIS_313-9379	temp	0	2	4
599	1628	HOKUSETSU::IRGC 65705-1	IRIS_313-9228	temp	0	2	4
600	1626	KOTOBUKI MOCHI	IRIS_313-9002	temp	0	2	4
601	1625	S 201::IRGC 55230-1	IRIS_313-8856	temp	0	2	4
602	1624	NORIN 6::IRGC 2633-1	IRIS_313-8755	temp	0	2	4
603	1622	M 7::IRGC 34281-1	IRIS_313-8665	temp	0	2	4
604	1592	KANU DAM::IRGC 29755-1	IRIS_313-9249	temp	0	2	4
605	1463	BULI INIA::IRGC 116961-1	IRIS_313-10258	temp	0	2	4
606	1461	TAKAO MOCHI::IRGC 2564-1	IRIS_313-9081	temp	0	2	4
607	1452	KOPANCSI KEREK::IRGC 9305-1	IRIS_313-9811	temp	0	2	4
608	1451	RAZZA 77::IRGC 3130-1	IRIS_313-9770	temp	0	2	4
609	1427	PI 282203::IRGC 16292-1	IRIS_313-9880	temp	0	2	4
610	1426	OEIRAS::IRGC 286-1	IRIS_313-9759	temp	0	2	4
611	1425	AI DA ZHONG::IRGC 59348-1	IRIS_313-9724	temp	0	2	4
612	1424	7507-137::IRGC 40081-1	IRIS_313-9438	temp	0	2	4
613	1410	81 A 32::IRGC 60162-1	IRIS_313-9140	temp	0	2	4
614	1402	AMARELO::IRGC 9389-1	IRIS_313-9814	temp	0	2	4
615	1401	SHINCHIKU IKU 103::IRGC 10430-1	IRIS_313-9346	temp	0	2	4
616	1400	WIR 1072::IRGC 57496-1	IRIS_313-8890	temp	0	2	4
617	1385	JINBUBYEO::G1	IRIS_313-15904	temp	0	2	4
618	1399	68-2::IRGC 14546-1	IRIS_313-8399	temp	0	2	4
619	2999	M202	CX89	indx	0	2	4
620	2997	C71	CX85	indx	0	2	4
621	2996	X23	CX84	indx	0	2	4
622	2993	CHENGHUI 448	CX8	indx	0	2	4
623	2986	MR77(SEBERANG )	CX70	indx	0	2	4
624	2973	ZHONGJIAN 100	CX548	indx	0	2	4
625	2972	LINYITANGDAO	CX54	indx	0	2	4
626	2970	DIANDUN 502	CX52	indx	0	2	4
627	2963	93072	CX4	indx	0	2	4
628	2956	NPT-114	CX386	indx	0	2	4
629	2939	GANWANXIAN 37 (926)	CX366	indx	0	2	4
630	2925	KCD1	CX349	indx	0	2	4
631	2923	SAGCï¼7	CX347	indx	0	2	4
632	2920	WANXIAN 77	CX343	indx	0	2	4
633	2915	MENGGUANDAMAGU	CX319	indx	0	2	4
634	2914	HEIHEAIHUI	CX318	indx	0	2	4
635	2906	LUYIN 46	CX304	indx	0	2	4
636	2905	LX2007	CX303	indx	0	2	4
637	2903	IR74	CX296	indx	0	2	4
638	2896	IR68	CX278	indx	0	2	4
639	2893	IR34	CX275	indx	0	2	4
640	2892	IR26	CX274	indx	0	2	4
641	2891	NONA BOKRA	CX273	indx	0	2	4
642	2887	ARROZVERMELHO	CX268	indx	0	2	4
643	2886	IET1444	CX267	indx	0	2	4
644	2876	TKM 9	CX24	indx	0	2	4
645	2872	NSIC RC9 (APO)	CX235	indx	0	2	4
646	2871	IR62266-42-6-2	CX234	indx	0	2	4
647	2870	IR55419-04	CX232	indx	0	2	4
648	2869	IR52561-UBN-1-1-2	CX231	indx	0	2	4
649	2866	ZHONGYOUZAO 81	CX221	indx	0	2	4
650	2863	FL478	CX219	indx	0	2	4
651	2854	ZIHUI 100	CX20	indx	0	2	4
652	2853	SLG1	CX182	indx	0	2	4
653	2846	PTB33	CX157	indx	0	2	4
654	2845	MR84	CX156	indx	0	2	4
655	2838	HTA7204	CX144	indx	0	2	4
656	2826	TKM6	CX120	indx	0	2	4
657	2825	HUAGENGXIAN 74	CX12	indx	0	2	4
658	2824	P59279	CX119	indx	0	2	4
659	2823	YETUOZAI	CX118	indx	0	2	4
660	2822	IR65600-27-1-2-2	CX117	indx	0	2	4
661	2820	YUN HUI 72	CX115	indx	0	2	4
662	2805	NON SPECIFIED	B267	indx	0	2	4
663	2799	DIANRUI 409B	B255	indx	0	2	4
664	2798	JINGHU3 B	B254	indx	0	2	4
665	2797	JIANGNONGZAO 1 B	B253	indx	0	2	4
666	2796	XIANGAI B	B252	indx	0	2	4
667	2792	LAOZAOGU	B246	indx	0	2	4
668	2783	XIANGWANXIAN 1	B233	indx	0	2	4
669	2780	MENJIADING 2	B229	indx	0	2	4
670	2778	MENJIAGAO 1	B227	indx	0	2	4
671	2774	HAOLAI	B219	indx	0	2	4
672	2765	BAOXIE 123B	B202	indx	0	2	4
673	2754	RP 1570-44-1	B187	indx	0	2	4
674	2753	SLK 2-18-2	B185	indx	0	2	4
675	2748	BRC 25-146-2-1	B176	indx	0	2	4
676	2738	TAIZHONGZAILAI 1/TAIZHONG65	B159	indx	0	2	4
677	2725	TEQINGXUANHUI	B145	indx	0	2	4
678	2720	IR 661-1	B139	indx	0	2	4
679	2716	SIBEITIZHAO 6	B128	indx	0	2	4
680	2712	ZAOSHUXIANGHEIMI	B123	indx	0	2	4
681	2709	HONGWAN 1	B120	indx	0	2	4
682	2707	ERGANGAI	B118	indx	0	2	4
683	2703	CHENWAN 3	B113	indx	0	2	4
684	2694	JIIENUO	B097	indx	0	2	4
685	2693	MOWANGGUNEIZA	B095	indx	0	2	4
686	2689	QITOUBAIGU3	B089	indx	0	2	4
687	2688	SAN**QISHILUO	B088	indx	0	2	4
688	2682	JINBAOYIN	B075	indx	0	2	4
689	2680	JINXIBAI2	B073	indx	0	2	4
690	2673	HUANGSIGUIZHAN	B065	indx	0	2	4
691	2672	XIANGZAOXIAN 7	B064	indx	0	2	4
692	2660	GZ 1368-5-4	B051	indx	0	2	4
693	2654	K 24	B040	indx	0	2	4
694	2650	AMERICAN RICE	B035	indx	0	2	4
695	2647	JAIBATTEY	B030	indx	0	2	4
696	2646	IR 10179-23-1-3	B028	indx	0	2	4
697	2626	C 1016-1::IRGC 50368-1	IRIS_313-11423	indx	0	2	4
698	2622	RAYDHAN 1::IRGC 49127-2	IRIS_313-11399	indx	0	2	4
699	2621	CHIEM NGAN::IRGC 47488-1	IRIS_313-11383	indx	0	2	4
700	2620	HONDERAWALA::IRGC 47372-1	IRIS_313-11382	indx	0	2	4
701	2614	KHIRPULI::IRGC 46143-1	IRIS_313-11364	indx	0	2	4
702	2605	WAGWAG RAOIS::IRGC 44805-1	IRIS_313-11347	indx	0	2	4
703	2604	WAGWAG::IRGC 44802-1	IRIS_313-11345	indx	0	2	4
704	2603	PODAO::IRGC 44701-1	IRIS_313-11342	indx	0	2	4
705	2601	LOBANG (WHITE)::IRGC 44548-2	IRIS_313-11338	indx	0	2	4
706	2595	BLM 70::IRGC 43989-1	IRIS_313-11325	indx	0	2	4
707	2590	ARC 15373::IRGC 43166-2	IRIS_313-11305	indx	0	2	4
708	2589	ARC 14299::IRGC 42889-2	IRIS_313-11299	indx	0	2	4
709	2584	ARC 15743::IRGC 42127-2	IRIS_313-11283	indx	0	2	4
710	2579	ADR 52::IRGC 40638-2	IRIS_313-11252	indx	0	2	4
711	2574	RP 20-12::IRGC 40031-2	IRIS_313-11245	indx	0	2	4
712	2573	W 1014-162::IRGC 39871-1	IRIS_313-11244	indx	0	2	4
713	2571	CR 157-392-4::IRGC 39247-2	IRIS_313-11240	indx	0	2	4
714	2567	LIGUNGTUNG::IRGC 38786-1	IRIS_313-11234	indx	0	2	4
715	2559	SYNTHETIC SATIVA::IRGC 36842-2	IRIS_313-11199	indx	0	2	4
716	2557	K 17-9-1-1::IRGC 36778-1	IRIS_313-11197	indx	0	2	4
717	2540	TYB 11::IRGC 33821-2	IRIS_313-11147	indx	0	2	4
718	2538	SHWENI::IRGC 33686-2	IRIS_313-11141	indx	0	2	4
719	2536	KHAO HAE::IRGC 29773-3	IRIS_313-11085	indx	0	2	4
720	2534	KALALAN::IRGC 33154-2	IRIS_313-11132	indx	0	2	4
721	2533	HAORU::IRGC 33090-2	IRIS_313-11129	indx	0	2	4
722	2517	Y 115::IRGC 30856-2	IRIS_313-11101	indx	0	2	4
723	2515	KALAGNON::IRGC 30335-1	IRIS_313-11097	indx	0	2	4
724	2511	KHAO NON::IRGC 30051-1	IRIS_313-11091	indx	0	2	4
725	2509	NON HAI::IRGC 29636-2	IRIS_313-11078	indx	0	2	4
726	2503	CHAO HAI::IRGC 29450-2	IRIS_313-11071	indx	0	2	4
727	2493	KAVIVARI SAMBA::IRGC 28597-2	IRIS_313-11040	indx	0	2	4
728	2488	BALIBUD::IRGC 26871-1	IRIS_313-10990	indx	0	2	4
729	2478	BAKASI::IRGC 27074-1	IRIS_313-10996	indx	0	2	4
730	2450	KHAO PHAE HOM::IRGC 23518-2	IRIS_313-10921	indx	0	2	4
731	2446	T Q QI HAYUQBABA::IRGC 23318-1	IRIS_313-10917	indx	0	2	4
732	2436	ARC 12690::IRGC 22257-1	IRIS_313-10887	indx	0	2	4
733	2420	ARC 10939::IRGC 21150-2	IRIS_313-10859	indx	0	2	4
734	2415	ARC 6015::IRGC 20314-2	IRIS_313-10847	indx	0	2	4
735	2372	GAJA BARU::IRGC 17586-1	IRIS_313-10769	indx	0	2	4
736	2361	LUA CHUM::IRGC 16840-1	IRIS_313-10751	indx	0	2	4
737	2351	GOGO::IRGC 16418-1	IRIS_313-10739	indx	0	2	4
738	2344	HEENDIKWEE::IRGC 15587-2	IRIS_313-10720	indx	0	2	4
739	2325	EA HOUM::IRGC 11783-1	IRIS_313-10655	indx	0	2	4
740	2316	MATHOLUWA::IRGC 8901-1	IRIS_313-10609	indx	0	2	4
741	2309	KAYANGYA D 402::IRGC 7927-2	IRIS_313-10575	indx	0	2	4
742	2298	PTB 18::IRGC 6105-1	IRIS_313-10523	indx	0	2	4
743	2294	C 34-13::IRGC 6797-2	IRIS_313-10547	indx	0	2	4
744	2286	KHAYANGYA D 34-181::IRGC 5861-2	IRIS_313-10518	indx	0	2	4
745	2283	LUBANG PUTI::IRGC 5429-1	IRIS_313-10513	indx	0	2	4
746	2282	MAGSIING::IRGC 5211-1	IRIS_313-10510	indx	0	2	4
747	2261	NASAENG::IRGC 107819-1	IRIS_313-12355	indx	0	2	4
748	2241	CHAO DO::IRGC 106666-1	IRIS_313-12329	indx	0	2	4
749	2229	NGAM KON DAM::IRGC 98486-1	IRIS_313-12300	indx	0	2	4
750	2226	LOUK PASOM::IRGC 98136-1	IRIS_313-12297	indx	0	2	4
751	2223	JON JAN::IRGC 97633-1	IRIS_313-12290	indx	0	2	4
752	2213	MAYATAUNG::IRGC 95957-1	IRIS_313-12268	indx	0	2	4
753	2196	CHAO KHIE KHOUAY::IRGC 90968-1	IRIS_313-12220	indx	0	2	4
754	2194	CHAM TON::IRGC 90600-1	IRIS_313-12210	indx	0	2	4
755	2192	CHAO KHAW NYAO::IRGC 89460-1	IRIS_313-12190	indx	0	2	4
756	2191	CHAM LEK::IRGC 89387-1	IRIS_313-12187	indx	0	2	4
757	2186	AM BEUS::IRGC 87189-1	IRIS_313-12146	indx	0	2	4
758	2170	IR 10120-7-2-1-4::IRGC 78628-1	IRIS_313-11987	indx	0	2	4
759	2168	531::IRGC 82643-1	IRIS_313-12067	indx	0	2	4
760	2161	FACAGRO 406::IRGC 82049-1	IRIS_313-12053	indx	0	2	4
761	2149	EX SANDEMA::IRGC 79964-1	IRIS_313-12017	indx	0	2	4
762	2136	KHAU DANH::IRGC 73201-1	IRIS_313-11893	indx	0	2	4
763	2115	KUNJUKUNJU::IRGC 75448-1	IRIS_313-11937	indx	0	2	4
764	2095	MAHA CHAI::IRGC 73517-1	IRIS_313-11899	indx	0	2	4
765	2061	LETYONE::IRGC 70753-1	IRIS_313-11818	indx	0	2	4
766	2060	KARILETYONE::IRGC 70745-1	IRIS_313-11816	indx	0	2	4
767	2039	L 10833::IRGC 68121-1	IRIS_313-11751	indx	0	2	4
768	2038	E 4197::IRGC 68004-1	IRIS_313-11747	indx	0	2	4
769	2035	UGAGA::IRGC 67604-1	IRIS_313-11740	indx	0	2	4
770	2029	QING TAI AI::IRGC 67273-1	IRIS_313-11731	indx	0	2	4
771	2028	QING ER XIAO 2::IRGC 67255-1	IRIS_313-11730	indx	0	2	4
772	2027	MEI LIU ZAO 5::IRGC 67231-1	IRIS_313-11729	indx	0	2	4
773	2024	KABERI::IRGC 66801-1	IRIS_313-11722	indx	0	2	4
774	2014	F 478::IRGC 63882-1	IRIS_313-11669	indx	0	2	4
775	2012	LONG GE 33::IRGC 63705-1	IRIS_313-11666	indx	0	2	4
776	2010	CUN GU NUO::IRGC 63576-1	IRIS_313-11664	indx	0	2	4
777	1999	NCS 349::IRGC 62257-1	IRIS_313-11639	indx	0	2	4
778	1992	UPRH 265::IRGC 61689-1	IRIS_313-11621	indx	0	2	4
779	1980	JIANG HUI DAO::IRGC 59688-1	IRIS_313-11576	indx	0	2	4
780	1977	GAO LIANG ZAO::IRGC 59563-1	IRIS_313-11573	indx	0	2	4
781	1974	GENG 77-4::IRGC 59321-1	IRIS_313-11570	indx	0	2	4
782	1969	IR 3839-1::IRGC 55946-1	IRIS_313-11516	indx	0	2	4
783	1968	TAUNGYA SABA::IRGC 58226-1	IRIS_313-11549	indx	0	2	4
784	1967	SHWE SABA::IRGC 58206-1	IRIS_313-11547	indx	0	2	4
785	1966	NGA CHAN HMWE::IRGC 58146-1	IRIS_313-11546	indx	0	2	4
786	1964	HOE PHAR THAE::IRGC 57907-1	IRIS_313-11541	indx	0	2	4
787	1952	OYAK PAKANG::IRGC 55422-1	IRIS_313-11512	indx	0	2	4
788	1948	K 15591-4::IRGC 55043-1	IRIS_313-11506	indx	0	2	4
789	1928	KATSIYAM TABAO::IRGC 52855-1	IRIS_313-11463	indx	0	2	4
790	1921	ARC 18533::IRGC 51756-1	IRIS_313-11443	indx	0	2	4
791	1920	ARC 18502::IRGC 51749-2	IRIS_313-11442	indx	0	2	4
792	1917	ZACATEPEC A 79::IRGC 51116-1	IRIS_313-11438	indx	0	2	4
793	1908	GIZA 178::GERVEX 1681-C1	IRIS_313-8212	indx	0	2	4
794	1900	KOGONI 91-1::C1	IRIS_313-7719	indx	0	2	4
795	1873	IR 57924-24::IRTP 16675-C1	IRIS_313-7699	indx	0	2	4
796	1862	UPL RI 7::IRTP 9897-C1	IRIS_313-7797	indx	0	2	4
797	1861	B 6144-MR-6-0-0::C1	IRIS_313-7641	indx	0	2	4
798	1859	SOM CAU 70 A::IRGC 8227-C1	IRIS_313-7778	indx	0	2	4
799	1856	SALUMPIKIT::IRTP 4777-C1	IRIS_313-7769	indx	0	2	4
800	1845	IR 1561-228-3-3::IRGC 32627-C1	IRIS_313-7684	indx	0	2	4
801	1841	DANAU LAUT TAWAR::C1	IRIS_313-7668	indx	0	2	4
802	1839	CT 6510-24-1-2::C1	IRIS_313-7665	indx	0	2	4
803	1777	ORIONE::GERVEX 333-C1	IRIS_313-8068	indx	0	2	4
804	1688	SERIBU::IRGC 71615-1	IRIS_313-8987	indx	0	2	4
805	1615	BR 4973-34-6-6::IRGC 117317-1	IRIS_313-10340	indx	0	2	4
806	1613	EPEAL 102::IRGC 78698-1	IRIS_313-10220	indx	0	2	4
807	1611	PA FADAYA::IRGC 58524-1	IRIS_313-9402	indx	0	2	4
808	1597	IR 67518-B-11-1-B::IRGC 117380-1	IRIS_313-10371	indx	0	2	4
809	1596	IR 57514-PMI 5-B-1-2::IRGC 117372-1	IRIS_313-10360	indx	0	2	4
810	1595	IR 31142-14-1-1-3-1-1-2::IRGC 117378-1	IRIS_313-10355	indx	0	2	4
811	1594	RUSTIC::IRGC 117026-1	IRIS_313-10318	indx	0	2	4
812	1591	MACAN BINUNDOK::IRGC 8245-1	IRIS_313-9243	indx	0	2	4
813	1590	SINNA SITHIRA KALI::IRGC 51064-1	IRIS_313-9091	indx	0	2	4
814	1589	ARC 18202::IRGC 42328-1	IRIS_313-8414	indx	0	2	4
815	1588	ARC 15091::IRGC 43048-1	IRIS_313-8332	indx	0	2	4
816	1587	IR 80340-23-B-12-6-B::IRGC 117309-1	IRIS_313-10396	indx	0	2	4
817	1586	IR 80310-12-B-1-3-B::IRGC 117307-1	IRIS_313-10394	indx	0	2	4
818	1584	IR 69502-6-SRN-3-UBN-1-B::IRGC 117290-1	IRIS_313-10374	indx	0	2	4
819	1583	HP 3319-2WX-6-4-1-B::IRGC 117331-1	IRIS_313-10353	indx	0	2	4
820	1581	INIAP 10::IRGC 117000-1	IRIS_313-10314	indx	0	2	4
821	1580	IRGA 959-1-2-2F-4-1-4A-6-CA-6X::IRGC 117006-1	IRIS_313-10301	indx	0	2	4
822	1578	IR 21015-72-3-3-3-1::IRGC 117004-1	IRIS_313-10294	indx	0	2	4
823	1576	CUYAMEL 3820::IRGC 116975-1	IRIS_313-10263	indx	0	2	4
824	1575	CEA 3::IRGC 116965-1	IRIS_313-10260	indx	0	2	4
825	1573	LIU XU::IRGC 109232-1	IRIS_313-10239	indx	0	2	4
826	1564	MEI FENG 9::IRGC 63735-1	IRIS_313-10168	indx	0	2	4
827	1562	CAUVERY::IRGC 45255-1	IRIS_313-10148	indx	0	2	4
828	1560	EX FOILAEIN (NAPUTO)::IRGC 81675-1	IRIS_313-10113	indx	0	2	4
829	1559	TOC 5430::IRGC 70487-1	IRIS_313-10054	indx	0	2	4
830	1554	TOURBE::IRGC 47066-1	IRIS_313-9926	indx	0	2	4
831	1551	LEAD::IRGC 5805-1	IRIS_313-9791	indx	0	2	4
832	1545	PESAGRO 102::IRGC 78703-1	IRIS_313-9623	indx	0	2	4
833	1543	ARC 10594::IRGC 12524-1	IRIS_313-9609	indx	0	2	4
834	1541	ASHI BINNI::IRGC 77216-1	IRIS_313-9594	indx	0	2	4
835	1540	B 78-S81::IRGC 58415-1	IRIS_313-9574	indx	0	2	4
836	1539	NX 3533::IRGC 63796-1	IRIS_313-9570	indx	0	2	4
837	1536	RPW 9-4 (SS 1)::IRGC 50690-1	IRIS_313-9522	indx	0	2	4
838	1533	BINUHANGIN::IRGC 67429-1	IRIS_313-9503	indx	0	2	4
839	1531	H 6::IRGC 157-1	IRIS_313-9472	indx	0	2	4
840	1518	KHAO MON::IRGC 60764-1	IRIS_313-9182	indx	0	2	4
841	1513	CR 60-10::IRGC 15777-1	IRIS_313-9023	indx	0	2	4
842	1510	ARC 11524::IRGC 42672-1	IRIS_313-8946	indx	0	2	4
843	1504	E 2040::IRGC 67968-1	IRIS_313-8914	indx	0	2	4
844	1503	PAGAIYAHAN	IRIS_313-8880	indx	0	2	4
845	1500	BAZAIL::IRGC 27526-1	IRIS_313-8717	indx	0	2	4
846	1495	ARC 12884::IRGC 22417-1	IRIS_313-8603	indx	0	2	4
847	1494	ARC 11901::IRGC 21727-1	IRIS_313-8585	indx	0	2	4
848	1489	IRRIBINI::IRGC 49094-1	IRIS_313-8437	indx	0	2	4
849	1481	RR 272-17-829::IRGC 117354-1	IRIS_313-10412	indx	0	2	4
850	1480	K 479-2-3::IRGC 117346-1	IRIS_313-10404	indx	0	2	4
851	1479	CT 9737-6-1-1-2-2P-M::IRGC 117330-1	IRIS_313-10352	indx	0	2	4
852	1445	NAZIRA SAIL::IRGC 77284-1	IRIS_313-9696	indx	0	2	4
853	1440	CO 39	IRIS_313-8265	indx	0	2	4
854	1423	IR 53650-2B-10-1-2-1::IRGC 117379-1	IRIS_313-10359	indx	0	2	4
855	1419	YN 1353-3::IRGC 117363-1	IRIS_313-10423	indx	0	2	4
856	1417	GENE::IRGC 67434-1	IRIS_313-8383	indx	0	2	4
857	1416	RAYADA::IRGC 27594-1	IRIS_313-9108	indx	0	2	4
858	1398	NCS 964 C::IRGC 62604-1	IRIS_313-9400	indx	0	2	4
859	1387	IR 73571-3B-11-3-K2::G1	IRIS_313-15906	indx	0	2	4
860	1381	IR 45427-2B-2-2B-1-1::G1	IRIS_313-15899	indx	0	2	4
861	1384	IAC 165::IRGC 82775-2	IRIS_313-15903	indx	0	2	4
862	2974	PENGSHANTIEGANZHAN	CX55	ind1A	0	2	4
863	2917	BAOXUAN 21 B	CX328	ind1A	0	2	4
864	2904	BR24	CX3	ind1A	0	2	4
865	2890	TAICHUNGNATIVE1	CX270	ind1A	0	2	4
866	2852	ZAOXIAN 14	CX18	ind1A	0	2	4
867	2850	TN1	CX162	ind1A	0	2	4
868	2831	ZHENGSHAN97	CX133	ind1A	0	2	4
869	2829	ZALE	CX131	ind1A	0	2	4
870	2827	YU QIU GU	CX123	ind1A	0	2	4
871	2819	GUANG LU AI 4	CX114	ind1A	0	2	4
872	2810	TEK SI CHUT	CX102	ind1A	0	2	4
873	2809	HEI MI CHAN	CX101	ind1A	0	2	4
874	2807	GANG 46B	CX10	ind1A	0	2	4
875	2802	MEIHUANUO	B261	ind1A	0	2	4
876	2801	LEIHUOZHAN	B259	ind1A	0	2	4
877	2794	CHAOYANGYIHAO B	B249	ind1A	0	2	4
878	2793	ZHUZHEN B	B248	ind1A	0	2	4
879	2787	ZHENDAO 232	B239	ind1A	0	2	4
880	2784	AITUOGU 151	B234	ind1A	0	2	4
881	2770	LIUYENIAN	B213	ind1A	0	2	4
882	2768	LUCAIHAO	B208	ind1A	0	2	4
883	2761	JIEFANGXIAN	B198	ind1A	0	2	4
884	2750	71011	B181	ind1A	0	2	4
885	2736	88B	B157	ind1A	0	2	4
886	2735	G ZHENSHAN 97B	B156	ind1A	0	2	4
887	2731	JINNANTE 43B	B151	ind1A	0	2	4
888	2729	HAOXIANG	B149	ind1A	0	2	4
889	2727	BAIKEHANHE	B147	ind1A	0	2	4
890	2717	WANLIXIAN	B130	ind1A	0	2	4
891	2715	DANGYU 5	B127	ind1A	0	2	4
892	2714	ZAOXIAN 240	B126	ind1A	0	2	4
893	2710	LUKE 3	B121	ind1A	0	2	4
894	2708	GUANGLUAI 15-1	B119	ind1A	0	2	4
895	2705	AIMAKANG	B115	ind1A	0	2	4
896	2704	CHENGDUAI 3	B114	ind1A	0	2	4
897	2702	LIUSHA 1	B112	ind1A	0	2	4
898	2698	JIABALA	B104	ind1A	0	2	4
899	2692	ZINUO	B094	ind1A	0	2	4
900	2691	GONGJU 73	B092	ind1A	0	2	4
901	2686	XUGUNUO	B085	ind1A	0	2	4
902	2684	DONGTINGWANXIAN	B083	ind1A	0	2	4
903	2681	TAISHANNUO	B074	ind1A	0	2	4
904	2675	FUNINGZIPIGENGZI	B067	ind1A	0	2	4
905	2671	GUIZHAO 2	B063	ind1A	0	2	4
906	2669	GUANGLUAI 4	B061	ind1A	0	2	4
907	2668	AIJIAONANTE	B060	ind1A	0	2	4
908	2667	NANJING 11	B059	ind1A	0	2	4
909	2639	KAHAMU	B015	ind1A	0	2	4
910	2637	MALAIHONG	B010	ind1A	0	2	4
911	2583	ARC 15505::IRGC 42066-1	IRIS_313-11281	ind1A	0	2	4
912	2548	NAN ERH AI 5::IRGC 34255-1	IRIS_313-11158	ind1A	0	2	4
913	2547	T KAUG PAO::IRGC 34182-1	IRIS_313-11157	ind1A	0	2	4
914	2543	AC 74::IRGC 33967-1	IRIS_313-11152	ind1A	0	2	4
915	2492	KWANG LU AI 4::IRGC 28480-2	IRIS_313-11039	ind1A	0	2	4
916	2491	AI NAN TSAO 39::IRGC 28461-2	IRIS_313-11038	ind1A	0	2	4
917	2475	IH PEN SHIM MING::IRGC 26067-1	IRIS_313-10968	ind1A	0	2	4
918	2457	CHINA 1039 MUTANT (DWARF)::IRGC 24168-2	IRIS_313-10932	ind1A	0	2	4
919	2300	NAN TEO 14::IRGC 7304-1	IRIS_313-10561	ind1A	0	2	4
920	2284	TAICHUNG WOO GEN 2::IRGC 5525-1	IRIS_313-10515	ind1A	0	2	4
921	2279	HSIEH DAU::IRGC 4727-1	IRIS_313-10504	ind1A	0	2	4
922	2278	TON ROO SHUN::IRGC 4572-1	IRIS_313-10502	ind1A	0	2	4
923	2275	PILIT (7480) SELN (CI 12007)::IRGC 3758-1	IRIS_313-10484	ind1A	0	2	4
924	2271	P 168::IRGC 1354-1	IRIS_313-10458	ind1A	0	2	4
925	2268	LING TA 150::IRGC 1106-1	IRIS_313-10452	ind1A	0	2	4
926	2267	CHAN KU::IRGC 1069-1	IRIS_313-10450	ind1A	0	2	4
927	2216	AIJIAONANTE::IRGC 96974-1	IRIS_313-12273	ind1A	0	2	4
928	2203	WUGU::IRGC 93479-1	IRIS_313-12237	ind1A	0	2	4
929	2202	LAOZAOGU::IRGC 93444-1	IRIS_313-12236	ind1A	0	2	4
930	2163	LIANG GUANG::IRGC 78551-1	IRIS_313-11986	ind1A	0	2	4
931	2156	GAO JIAO HONG::IRGC 80920-1	IRIS_313-12033	ind1A	0	2	4
932	2148	ZAO LENG SHUI ZHAN::IRGC 79756-1	IRIS_313-12012	ind1A	0	2	4
933	2147	YAN ZHAN::IRGC 79740-1	IRIS_313-12010	ind1A	0	2	4
934	2132	ZHAO DAN AI::IRGC 77422-1	IRIS_313-11968	ind1A	0	2	4
935	2131	QI GU::IRGC 77381-1	IRIS_313-11966	ind1A	0	2	4
936	2130	GUANG XUAN LIU HAO::IRGC 77341-1	IRIS_313-11965	ind1A	0	2	4
937	2126	XIA HONG GU::IRGC 76803-1	IRIS_313-11954	ind1A	0	2	4
938	2125	QI YUE ZHAN::IRGC 76722-1	IRIS_313-11952	ind1A	0	2	4
939	2124	MIAO ZHAN::IRGC 76691-1	IRIS_313-11951	ind1A	0	2	4
940	2123	MI GU::IRGC 76687-1	IRIS_313-11950	ind1A	0	2	4
941	2122	LIU HE XI HE::IRGC 76661-1	IRIS_313-11949	ind1A	0	2	4
942	2121	HOU LU BAI::IRGC 76582-1	IRIS_313-11948	ind1A	0	2	4
943	2118	I 814::IRGC 76028-1	IRIS_313-11944	ind1A	0	2	4
944	2103	YUN NAN ZHAN::IRGC 74272-1	IRIS_313-11911	ind1A	0	2	4
945	2102	HONG MI JIU GONG JI::IRGC 74031-1	IRIS_313-11909	ind1A	0	2	4
946	2093	YANG WAN XIAN::IRGC 72886-1	IRIS_313-11885	ind1A	0	2	4
947	2092	TIAN DAO DAO::IRGC 72837-1	IRIS_313-11884	ind1A	0	2	4
948	2091	MAN TIAN QING::IRGC 72776-1	IRIS_313-11882	ind1A	0	2	4
949	2090	LIU TIAO XIAN::IRGC 72758-1	IRIS_313-11881	ind1A	0	2	4
950	2088	AN NAN ZAO::IRGC 72576-1	IRIS_313-11877	ind1A	0	2	4
951	2086	E ZI 110::IRGC 70201-1	IRIS_313-11799	ind1A	0	2	4
952	2085	NAN JING XIAO DAO::IRGC 72236-2	IRIS_313-11870	ind1A	0	2	4
953	2084	JIANG ER ZAO::IRGC 72152-1	IRIS_313-11866	ind1A	0	2	4
954	2083	HUO QING::IRGC 72148-1	IRIS_313-11865	ind1A	0	2	4
955	2081	HENG YE ZAO::IRGC 72092-1	IRIS_313-11862	ind1A	0	2	4
956	2080	DONG DU::IRGC 72037-1	IRIS_313-11859	ind1A	0	2	4
957	2079	DA TIE ZHAN::IRGC 72029-1	IRIS_313-11858	ind1A	0	2	4
958	2078	DA LI BAI 63::IRGC 72016-1	IRIS_313-11857	ind1A	0	2	4
959	2077	DA HEI GU::IRGC 72009-1	IRIS_313-11856	ind1A	0	2	4
960	2076	CHI GU::IRGC 71988-1	IRIS_313-11854	ind1A	0	2	4
961	2075	BU ZHI MING::IRGC 71971-1	IRIS_313-11853	ind1A	0	2	4
962	2074	BAI MI ZAI 7::IRGC 71940-1	IRIS_313-11852	ind1A	0	2	4
963	2069	DU GEN CHUAN::IRGC 70083-1	IRIS_313-11796	ind1A	0	2	4
964	2065	DA GU AI 7::IRGC 70075-1	IRIS_313-11795	ind1A	0	2	4
965	2056	XI HONG GU::IRGC 70416-1	IRIS_313-11805	ind1A	0	2	4
966	2055	QUN XUAN ZAO::IRGC 70371-1	IRIS_313-11804	ind1A	0	2	4
967	2053	JIE CAO ZHAN::IRGC 70305-1	IRIS_313-11802	ind1A	0	2	4
968	2041	XIANG CHANG ZAO::IRGC 68268-1	IRIS_313-11753	ind1A	0	2	4
969	2040	M 6034-1::IRGC 68193-1	IRIS_313-11752	ind1A	0	2	4
970	2037	E 2070::IRGC 67981-1	IRIS_313-11746	ind1A	0	2	4
971	2031	SI CHAO 1::IRGC 67335-1	IRIS_313-11734	ind1A	0	2	4
972	2030	SHUANG BAI AI 2::IRGC 67309-1	IRIS_313-11733	ind1A	0	2	4
973	2026	HONG YANG ZAO 3::IRGC 67177-1	IRIS_313-11727	ind1A	0	2	4
974	2013	LUO AI ZAO 3::IRGC 63730-1	IRIS_313-11667	ind1A	0	2	4
975	1995	ANADI WHITE::IRGC 61897-1	IRIS_313-11624	ind1A	0	2	4
976	1993	JUAN YE LAI::IRGC 61825-1	IRIS_313-11622	ind1A	0	2	4
977	1986	ACC 1286::IRGC 60116-1	IRIS_313-11585	ind1A	0	2	4
978	1983	SHAN GU::IRGC 59870-1	IRIS_313-11579	ind1A	0	2	4
979	1981	LANG QIAN CHE::IRGC 59730-1	IRIS_313-11577	ind1A	0	2	4
980	1976	BAI MI TIE QIU::IRGC 59414-1	IRIS_313-11572	ind1A	0	2	4
981	1973	SATHIYA::IRGC 59225-1	IRIS_313-11568	ind1A	0	2	4
982	1568	DA NUO (ZHAN)::IRGC 72025-1	IRIS_313-10189	ind1A	0	2	4
983	1566	YA NONG ZAO 4::IRGC 63908-1	IRIS_313-10171	ind1A	0	2	4
984	1565	MIN ZAO 6::IRGC 63772-1	IRIS_313-10170	ind1A	0	2	4
985	1563	HE GU TSAO::IRGC 51302-1	IRIS_313-10154	ind1A	0	2	4
986	1561	SAN SHIH TSI::IRGC 1038-1	IRIS_313-10129	ind1A	0	2	4
987	1558	EX MARABA GURUKU::IRGC 69582-1	IRIS_313-10047	ind1A	0	2	4
988	1552	CRILLO LA FRIA::IRGC 10793-1	IRIS_313-9822	ind1A	0	2	4
989	1550	I KUNG PAO::IRGC 114-1	IRIS_313-9758	ind1A	0	2	4
990	1549	BA SHI ZAO::IRGC 67903-1	IRIS_313-9730	ind1A	0	2	4
991	1548	NAN TE HAO::IRGC 59797-1	IRIS_313-9727	ind1A	0	2	4
992	1547	AI ZI HUNG::IRGC 51255-1	IRIS_313-9723	ind1A	0	2	4
993	1546	TSAI YUAN CHON::IRGC 126-1	IRIS_313-9708	ind1A	0	2	4
994	1542	NCS 194::IRGC 51932-1	IRIS_313-9605	ind1A	0	2	4
995	1530	TSAO SHENG LI 1::IRGC 1309-1	IRIS_313-9469	ind1A	0	2	4
996	1529	WI BIR SHUN::IRGC 4602-1	IRIS_313-9372	ind1A	0	2	4
997	1528	CHIH SHEN LI::IRGC 1306-1	IRIS_313-9324	ind1A	0	2	4
998	1525	YONG JIN ZAO 3::IRGC 70441-1	IRIS_313-9253	ind1A	0	2	4
999	1515	PAI CHUEH CHIU LIU::IRGC 34259-1	IRIS_313-9065	ind1A	0	2	4
1000	1509	FU ZAO XIAN::IRGC 63619-1	IRIS_313-8940	ind1A	0	2	4
1001	1498	PAI YI PING::IRGC 1368-1	IRIS_313-8645	ind1A	0	2	4
1002	1490	LAI YIP ZIM::IRGC 4955-1	IRIS_313-8454	ind1A	0	2	4
1003	1488	UPRH 233::IRGC 61667-1	IRIS_313-8435	ind1A	0	2	4
1004	1486	SAN CHIAO TSWEN::IRGC 1565-1	IRIS_313-8380	ind1A	0	2	4
1005	1422	XIA ZHI BAI::IRGC 53437-1	IRIS_313-9111	ind1A	0	2	4
1006	1447	HUA LI ZAO::IRGC 80950-1	IRIS_313-10224	ind1A	0	2	4
1007	3022	CX561	CX561	ind1B	0	2	4
1008	3018	CX426	CX426	ind1B	0	2	4
1009	3017	CX422	CX422	ind1B	0	2	4
1010	3016	CX421	CX421	ind1B	0	2	4
1011	3015	CX420	CX420	ind1B	0	2	4
1012	3014	CX419	CX419	ind1B	0	2	4
1013	3013	CX418	CX418	ind1B	0	2	4
1014	3012	CX417	CX417	ind1B	0	2	4
1015	3011	CX416	CX416	ind1B	0	2	4
1016	3010	CX414	CX414	ind1B	0	2	4
1017	3009	CX413	CX413	ind1B	0	2	4
1018	3008	CX411	CX411	ind1B	0	2	4
1019	3007	CX410	CX410	ind1B	0	2	4
1020	3006	CX409	CX409	ind1B	0	2	4
1021	3003	AJAYA	CX96	ind1B	0	2	4
1022	3001	CHHOMROMG	CX90	ind1B	0	2	4
1023	2995	X22	CX83	ind1B	0	2	4
1024	2994	X21	CX82	ind1B	0	2	4
1025	2992	CS94	CX79	ind1B	0	2	4
1026	2980	BASMATI	CX60	ind1B	0	2	4
1027	2966	IR58025B	CX44	ind1B	0	2	4
1028	2965	IR66897B	CX43	ind1B	0	2	4
1029	2964	IR64A	CX403	ind1B	0	2	4
1030	2962	MATATAG2	CX399	ind1B	0	2	4
1031	2955	NPT-100	CX385	ind1B	0	2	4
1032	2952	ADNY 11	CX381	ind1B	0	2	4
1033	2950	NIONOKA	CX379	ind1B	0	2	4
1034	2949	NERICA-L-27	CX377	ind1B	0	2	4
1035	2948	NERICA-L-1	CX375	ind1B	0	2	4
1036	2943	CHENGHUI 727	CX370	ind1B	0	2	4
1037	2942	OM997	CX37	ind1B	0	2	4
1038	2941	IRBB62	CX369	ind1B	0	2	4
1039	2937	42686	CX364	ind1B	0	2	4
1040	2934	PSBRC82	CX358	ind1B	0	2	4
1041	2933	PSBRC80	CX357	ind1B	0	2	4
1042	2924	ZHONGHUA 1	CX348	ind1B	0	2	4
1043	2910	117	CX314	ind1B	0	2	4
1044	2909	HNANKAR	CX31	ind1B	0	2	4
1045	2899	IR68897B	CX281	ind1B	0	2	4
1046	2897	GAYABYEO	CX28	ind1B	0	2	4
1047	2894	IR8192-200-3-3-1-1	CX276	ind1B	0	2	4
1048	2883	AMOL3(SANA)	CX26	ind1B	0	2	4
1049	2881	CISANGGARUNG	CX25	ind1B	0	2	4
1050	2875	BW311-9	CX238	ind1B	0	2	4
1051	2874	B6136-3-TB-0-1-5	CX237	ind1B	0	2	4
1052	2868	IR64-IL	CX230	ind1B	0	2	4
1053	2867	IR06G113	CX226	ind1B	0	2	4
1054	2864	PR106	CX22	ind1B	0	2	4
1055	2862	TYPE3	CX218	ind1B	0	2	4
1056	2856	IR2061-522-6-9	CX206	ind1B	0	2	4
1057	2849	IR42	CX161	ind1B	0	2	4
1058	2843	CISADANE	CX152	ind1B	0	2	4
1059	2841	CHOROFA	CX150	ind1B	0	2	4
1060	2782	XIANGAIZAO 10HAO	B232	ind1B	0	2	4
1061	2772	HONGGU	B217	ind1B	0	2	4
1062	2764	CHENGNONGSHUIJING	B201	ind1B	0	2	4
1063	2763	JINYOU 1	B200	ind1B	0	2	4
1064	2759	ECIA 179-S13	B194	ind1B	0	2	4
1065	2726	JWR 221	B146	ind1B	0	2	4
1066	2666	ERJIUNAN 1	B058	ind1B	0	2	4
1067	2659	CISOKAN	B048	ind1B	0	2	4
1068	2648	BW 293-2	B033	ind1B	0	2	4
1069	2610	CR 579-1-3::IRGC 45443-2	IRIS_313-11357	ind1B	0	2	4
1070	2577	IR 9560-2-6-3::IRGC 40451-1	IRIS_313-11250	ind1B	0	2	4
1071	2569	TAICHUNG SEN YU 214::IRGC 38899-1	IRIS_313-11237	ind1B	0	2	4
1072	2552	SABRAN::IRGC 34630-1	IRIS_313-11162	ind1B	0	2	4
1073	2236	PSBRC 18::IRGC 99639-1	IRIS_313-12319	ind1B	0	2	4
1074	2201	ANLINGWUBAILI::IRGC 93363-1	IRIS_313-12234	ind1B	0	2	4
1075	2138	TAISEN GLUTINOUS YU 1157::IRGC 78750-1	IRIS_313-11990	ind1B	0	2	4
1076	2128	PORONG::IRGC 76983-1	IRIS_313-11960	ind1B	0	2	4
1077	2116	MOUI SAMBA::IRGC 75751-1	IRIS_313-11941	ind1B	0	2	4
1078	2113	ITA 117::IRGC 75235-1	IRIS_313-11930	ind1B	0	2	4
1079	2049	MBEIMBEIHUN::IRGC 69730-1	IRIS_313-11784	ind1B	0	2	4
1080	1970	IR 4432-28-5::IRGC 55952-1	IRIS_313-11517	ind1B	0	2	4
1081	1953	CHATO::IRGC 55825-1	IRIS_313-11513	ind1B	0	2	4
1082	1936	PR 106::IRGC 53418-1	IRIS_313-11480	ind1B	0	2	4
1083	1916	CAMPECHE A 79::IRGC 51102-1	IRIS_313-11437	ind1B	0	2	4
1084	1902	CNA 4081::GERVEX 1494-C1	IRIS_313-8161	ind1B	0	2	4
1085	1865	CICA 8::C1	IRIS_313-7664	ind1B	0	2	4
1086	1863	SAHEL 108::C1	IRIS_313-7766	ind1B	0	2	4
1087	1860	WAS 206-B-B-2-2-1::C1	IRIS_313-7820	ind1B	0	2	4
1088	1858	WAS 21-B-B-20-4-3-3::C1	IRIS_313-7824	ind1B	0	2	4
1089	1857	IR 19746-28-2-2::IRGC 78072-C1	IRIS_313-7685	ind1B	0	2	4
1090	1855	SAMBALA MALO::C1	IRIS_313-7770	ind1B	0	2	4
1091	1854	BOUAKE 189::C1	IRIS_313-7654	ind1B	0	2	4
1092	1853	IR 2307-247-2-2-3::IRGC 77982-C1	IRIS_313-7689	ind1B	0	2	4
1093	1852	SEBERANG MR 77::C1	IRIS_313-7773	ind1B	0	2	4
1094	1851	ADNY 11::C1	IRIS_313-7636	ind1B	0	2	4
1095	1850	WAS 170-B-B-1-1::C1	IRIS_313-7807	ind1B	0	2	4
1096	1849	WAS 199-B-1-2-1::C1	IRIS_313-7816	ind1B	0	2	4
1097	1848	WAS 33-B-B-15-1-4-5::C1	IRIS_313-7826	ind1B	0	2	4
1098	1847	IR 28::IRGC 30411-C1	IRIS_313-7691	ind1B	0	2	4
1099	1846	IR 22::IRGC 11356-C1	IRIS_313-7688	ind1B	0	2	4
1100	1844	WAS 203-B-B-2-4-1::C1	IRIS_313-7819	ind1B	0	2	4
1101	1842	SEQ 93::C1	IRIS_313-7635	ind1B	0	2	4
1102	1840	WAS 173-B-B-6-2-2::C1	IRIS_313-7808	ind1B	0	2	4
1103	1838	WAS 63-22-5-9-10-1::C1	IRIS_313-7832	ind1B	0	2	4
1104	1758	MEDUSA::GERVEX 323-C1	IRIS_313-8067	ind1B	0	2	4
1105	1614	3210::IRGC 116950-1	IRIS_313-10298	ind1B	0	2	4
1106	1585	IR 75870-5-8-5-B-1::IRGC 117297-1	IRIS_313-10385	ind1B	0	2	4
1107	1577	ECIA 24-107-1::IRGC 116978-1	IRIS_313-10293	ind1B	0	2	4
1108	1574	AMISTAD 82::IRGC 116954-1	IRIS_313-10247	ind1B	0	2	4
1109	1572	PSBRC 88::IRGC 99717-1	IRIS_313-10238	ind1B	0	2	4
1110	1571	PSBRC 86::IRGC 99716-1	IRIS_313-10237	ind1B	0	2	4
1111	1556	C 662083::IRGC 62101-1	IRIS_313-10001	ind1B	0	2	4
1112	1537	RP 9-4::IRGC 39735-1	IRIS_313-9566	ind1B	0	2	4
1113	1532	E 2024::IRGC 67958-1	IRIS_313-9482	ind1B	0	2	4
1114	1523	WP 65::IRGC 36526-1	IRIS_313-9227	ind1B	0	2	4
1115	1514	KHAO GRADOOK CHAHNG::IRGC 17111-1	IRIS_313-9032	ind1B	0	2	4
1116	1508	MUKKALA BAZAL::IRGC 77279-1	IRIS_313-8930	ind1B	0	2	4
1117	1501	WP 36::IRGC 55278-1	IRIS_313-8732	ind1B	0	2	4
1118	1497	ARC 11663::IRGC 42695-1	IRIS_313-8621	ind1B	0	2	4
1119	1496	IR 5494 (BPH 1)::IRGC 24484-1	IRIS_313-8616	ind1B	0	2	4
1120	1487	IR 2003-P7-7-4-2::IRGC 32671-1	IRIS_313-8392	ind1B	0	2	4
1121	1482	UPR 1201-1-20-1::IRGC 117357-1	IRIS_313-10417	ind1B	0	2	4
1122	1476	B 6136 E-3-TB-0-1-5::IRGC 117311-1	IRIS_313-10334	ind1B	0	2	4
1123	1475	B 6136-3-TB-0-1-5::IRGC 117312-1	IRIS_313-10333	ind1B	0	2	4
1124	1474	ELONI::IRGC 116980-1	IRIS_313-10290	ind1B	0	2	4
1125	1449	IRGA 370-38-1-1F-C4-2::IRGC 117342-1	IRIS_313-10400	ind1B	0	2	4
1126	1446	BW 295-5::IRGC 63098-1	IRIS_313-10002	ind1B	0	2	4
1127	1442	IR 2071-586-5-6-3::IRGC 39291-1	IRIS_313-9044	ind1B	0	2	4
1128	1383	IRRI 146::G1	IRIS_313-15902	ind1B	0	2	4
1129	1380	FEDEARROZ 50::G1	IRIS_313-15896	ind1B	0	2	4
1130	1382	IR 77298-14-1-2-10::G1	IRIS_313-15901	ind1B	0	2	4
1131	2804	HAOMAKE (K)	B266	subtrop	0	2	4
1132	2791	SHANJIUGU	B245	subtrop	0	2	4
1133	2789	LAMUJIA	B241	subtrop	0	2	4
1134	2718	XISHI 15	B134	subtrop	0	2	4
1135	2556	KHAW KAR 13::IRGC 36711-1	IRIS_313-11195	subtrop	0	2	4
1136	2532	BUBAW::IRGC 32989-2	IRIS_313-11127	subtrop	0	2	4
1137	2514	MAK BOUAP::IRGC 30106-3	IRIS_313-11094	subtrop	0	2	4
1138	2513	KHAO TAM::IRGC 30085-2	IRIS_313-11093	subtrop	0	2	4
1139	2508	LAI HANG HMA::IRGC 29608-2	IRIS_313-11077	subtrop	0	2	4
1140	2504	KHAO DAM::IRGC 29481-3	IRIS_313-11073	subtrop	0	2	4
1141	2453	CHABLI CHABOL GLANG::IRGC 23706-1	IRIS_313-10923	subtrop	0	2	4
1142	2451	R 258::IRGC 23702-2	IRIS_313-10922	subtrop	0	2	4
1143	2444	ARC 13257::IRGC 22608-1	IRIS_313-10895	subtrop	0	2	4
1144	2441	ARC 13156::IRGC 22514-1	IRIS_313-10893	subtrop	0	2	4
1145	2439	ARC 12861::IRGC 22395-1	IRIS_313-10890	subtrop	0	2	4
1146	2438	ARC 12730::IRGC 22291-1	IRIS_313-10889	subtrop	0	2	4
1147	2437	ARC 12726::IRGC 22288-2	IRIS_313-10888	subtrop	0	2	4
1148	2435	ARC 12655::IRGC 22226-2	IRIS_313-10886	subtrop	0	2	4
1149	2434	ARC 12493::IRGC 22098-1	IRIS_313-10884	subtrop	0	2	4
1150	2429	ARC 11946::IRGC 21768-2	IRIS_313-10874	subtrop	0	2	4
1151	2427	ARC 11768::IRGC 21630-1	IRIS_313-10870	subtrop	0	2	4
1152	2424	ARC 11478::IRGC 21418-1	IRIS_313-10866	subtrop	0	2	4
1153	2423	ARC 11424::IRGC 21380-2	IRIS_313-10865	subtrop	0	2	4
1154	2416	ARC 6188::IRGC 20370-1	IRIS_313-10848	subtrop	0	2	4
1155	2406	IARI 11387::IRGC 19573-1	IRIS_313-10834	subtrop	0	2	4
1156	2333	KHAI DO::IRGC 12903-2	IRIS_313-10679	subtrop	0	2	4
1157	2328	LEP HED::IRGC 11917-1	IRIS_313-10660	subtrop	0	2	4
1158	2327	THANGONE::IRGC 11816-1	IRIS_313-10657	subtrop	0	2	4
1159	2326	NOK KOD::IRGC 11784-1	IRIS_313-10656	subtrop	0	2	4
1160	2323	MAK KHEUA::IRGC 11628-1	IRIS_313-10653	subtrop	0	2	4
1161	2260	MOK::IRGC 107804-1	IRIS_313-12353	subtrop	0	2	4
1162	2259	MEE::IRGC 107773-1	IRIS_313-12352	subtrop	0	2	4
1163	2258	KHAO LOUANG::IRGC 107770-1	IRIS_313-12351	subtrop	0	2	4
1164	2257	MAK KHEUA KANG::IRGC 107712-1	IRIS_313-12350	subtrop	0	2	4
1165	2256	MAK KHEUA DENG::IRGC 107709-1	IRIS_313-12349	subtrop	0	2	4
1166	2255	LOUK NOK::IRGC 107599-1	IRIS_313-12348	subtrop	0	2	4
1167	2254	LAI DAM::IRGC 107490-1	IRIS_313-12347	subtrop	0	2	4
1168	2253	LAB::IRGC 107468-1	IRIS_313-12346	subtrop	0	2	4
1169	2251	KHAO::IRGC 107359-1	IRIS_313-12344	subtrop	0	2	4
1170	2250	HAI NA::IRGC 107117-1	IRIS_313-12342	subtrop	0	2	4
1171	2249	NYON::IRGC 107099-1	IRIS_313-12341	subtrop	0	2	4
1172	2248	KAUK PAHLING::IRGC 95823-2	IRIS_313-12266	subtrop	0	2	4
1173	2247	NYAO::IRGC 107091-1	IRIS_313-12340	subtrop	0	2	4
1174	2246	DOK HIEN NOI::IRGC 107021-1	IRIS_313-12337	subtrop	0	2	4
1175	2245	DO LEUANG::IRGC 106990-1	IRIS_313-12336	subtrop	0	2	4
1176	2244	DENG NYAY::IRGC 106907-1	IRIS_313-12332	subtrop	0	2	4
1177	2243	KON SIM::IRGC 95626-1	IRIS_313-12265	subtrop	0	2	4
1178	2242	CHAO PEE::IRGC 106767-1	IRIS_313-12330	subtrop	0	2	4
1179	2240	BER YA::IRGC 99970-1	IRIS_313-12324	subtrop	0	2	4
1180	2239	BAN KEO::IRGC 99953-1	IRIS_313-12323	subtrop	0	2	4
1181	2238	VOK::IRGC 99831-1	IRIS_313-12322	subtrop	0	2	4
1182	2237	LG 10344::IRGC 99789-1	IRIS_313-12321	subtrop	0	2	4
1183	2235	LAI HIN::IRGC 99305-1	IRIS_313-12313	subtrop	0	2	4
1184	2234	TA SENG::IRGC 99176-1	IRIS_313-12312	subtrop	0	2	4
1185	2233	TAM::IRGC 99161-1	IRIS_313-12311	subtrop	0	2	4
1186	2231	POU::IRGC 98968-1	IRIS_313-12307	subtrop	0	2	4
1187	2228	MUANG TAY::IRGC 98382-1	IRIS_313-12299	subtrop	0	2	4
1188	2227	NYAE::IRGC 95302-1	IRIS_313-12262	subtrop	0	2	4
1189	2222	YARSABA::IRGC 97567-1	IRIS_313-12289	subtrop	0	2	4
1190	2211	DENG PEE::IRGC 94991-1	IRIS_313-12257	subtrop	0	2	4
1191	2210	BAN BONG::IRGC 94565-1	IRIS_313-12254	subtrop	0	2	4
1192	2209	A MOUK::IRGC 94474-1	IRIS_313-12252	subtrop	0	2	4
1193	2205	KHAO KHOT::IRGC 93892-1	IRIS_313-12242	subtrop	0	2	4
1194	2200	SOM::IRGC 92221-1	IRIS_313-12228	subtrop	0	2	4
1195	2199	SET::IRGC 92200-1	IRIS_313-12227	subtrop	0	2	4
1196	2198	PANG::IRGC 91987-1	IRIS_313-12226	subtrop	0	2	4
1197	2193	LEUANG::IRGC 90000-1	IRIS_313-12200	subtrop	0	2	4
1198	2184	THATENG::IRGC 86377-1	IRIS_313-12134	subtrop	0	2	4
1199	2182	MON LAI::IRGC 85857-1	IRIS_313-12129	subtrop	0	2	4
1200	2180	YOI::IRGC 82855-1	IRIS_313-12077	subtrop	0	2	4
1201	2179	HANG::IRGC 82842-1	IRIS_313-12076	subtrop	0	2	4
1202	2173	NIA::IRGC 82728-1	IRIS_313-12071	subtrop	0	2	4
1203	2167	XIENG KANG::IRGC 82533-1	IRIS_313-12063	subtrop	0	2	4
1204	2153	CHAO MEO::IRGC 80273-1	IRIS_313-12029	subtrop	0	2	4
1205	2129	HO MOK::IRGC 73171-1	IRIS_313-11892	subtrop	0	2	4
1206	2110	SI NAM PUENG::IRGC 75165-1	IRIS_313-11926	subtrop	0	2	4
1207	2109	NAM JAM::IRGC 75069-1	IRIS_313-11924	subtrop	0	2	4
1208	2108	KHAO' NGAW::IRGC 74985-1	IRIS_313-11923	subtrop	0	2	4
1209	2107	KHAO' NAN::IRGC 74981-1	IRIS_313-11922	subtrop	0	2	4
1210	2096	PLE LIA::IRGC 73562-1	IRIS_313-11900	subtrop	0	2	4
1211	2094	PHIT CHZK::IRGC 73317-1	IRIS_313-11897	subtrop	0	2	4
1212	2071	TON TIA GUAY NU::IRGC 71467-1	IRIS_313-11846	subtrop	0	2	4
1213	2070	SING SAI::IRGC 71442-2	IRIS_313-11845	subtrop	0	2	4
1214	2068	BUENG MONG LENG WE::IRGC 71088-1	IRIS_313-11834	subtrop	0	2	4
1215	2067	AE WAWNG POO DOO::IRGC 71007-1	IRIS_313-11832	subtrop	0	2	4
1216	2066	KHAO' DAENG HAWM::IRGC 71001-1	IRIS_313-11831	subtrop	0	2	4
1217	2021	SHANGYIPA::IRGC 64928-1	IRIS_313-11691	subtrop	0	2	4
1218	1994	KAO SONG HAI::IRGC 61827-1	IRIS_313-11623	subtrop	0	2	4
1219	1940	IC 25690::IRGC 53973-1	IRIS_313-11494	subtrop	0	2	4
1220	1881	CHA LOY OE::C1	IRIS_313-7856	subtrop	0	2	4
1221	1870	VIETNAM 1::C1	IRIS_313-8011	subtrop	0	2	4
1222	1866	CIRAD 358::C1	IRIS_313-7859	subtrop	0	2	4
1223	1747	BALINGMI::IRGC 62156-1	IRIS_313-8637	subtrop	0	2	4
1224	1746	DAM::IRGC 23710-1	IRIS_313-8580	subtrop	0	2	4
1225	1733	BUE GA WA::IRGC 60824-1	IRIS_313-8599	subtrop	0	2	4
1226	1731	YAHNG LEU::IRGC 78279-1	IRIS_313-8565	subtrop	0	2	4
1227	1725	NAM ROO::IRGC 66996-1	IRIS_313-10176	subtrop	0	2	4
1228	1698	DAGPA BARA::IRGC 64887-1	IRIS_313-9529	subtrop	0	2	4
1229	1683	E WAWNG::IRGC 71140-1	IRIS_313-8884	subtrop	0	2	4
1230	1681	KAMNAM::IRGC 64902-1	IRIS_313-8857	subtrop	0	2	4
1231	1680	JANA (NAM)::IRGC 64897-1	IRIS_313-8815	subtrop	0	2	4
1232	1676	MANDASHERPO::IRGC 64913-1	IRIS_313-8519	subtrop	0	2	4
1233	1654	HOKURIKU 52::IRGC 72491-1	IRIS_313-10056	subtrop	0	2	4
1234	1616	DAGPA MRAS::IRGC 62166-1	IRIS_313-8486	subtrop	0	2	4
1235	1517	LEUANG GLIANG::IRGC 71271-1	IRIS_313-9123	subtrop	0	2	4
1236	1460	TSCHINANANGKA::IRGC 64935-1	IRIS_313-9048	subtrop	0	2	4
1237	1428	KHAU TRA BONG::IRGC 78342-1	IRIS_313-8578	subtrop	0	2	4
1238	1404	NABESHI	IRIS_313-8927	subtrop	0	2	4
1239	1409	ARC 11430 B::IRGC 14567-1	IRIS_313-8999	subtrop	0	2	4
1240	2981	IRAT 352	CX64	ind3	0	2	4
1241	2847	SHWE WAR TUN	CX158	ind3	0	2	4
1242	2623	A 28-6::IRGC 49409-2	IRIS_313-11406	ind3	0	2	4
1243	2582	TAMBA PERAK::IRGC 35534-2	IRIS_313-11181	ind3	0	2	4
1244	2578	SIPULUIK ARANG::IRGC 35488-2	IRIS_313-11180	ind3	0	2	4
1245	2568	LIONG ORN::IRGC 38875-2	IRIS_313-11236	ind3	0	2	4
1246	2555	BKN 7130-1017-2::IRGC 36531-2	IRIS_313-11192	ind3	0	2	4
1247	2549	PONG SANG A::IRGC 29881-2	IRIS_313-11087	ind3	0	2	4
1248	2542	ZEINGYI::IRGC 33923-2	IRIS_313-11150	ind3	0	2	4
1249	2541	YEBAW::IRGC 33875-2	IRIS_313-11148	ind3	0	2	4
1250	2537	PADAN::IRGC 33544-2	IRIS_313-11140	ind3	0	2	4
1251	2535	LWANKHAN::IRGC 33330-1	IRIS_313-11133	ind3	0	2	4
1252	2528	EA TIA::IRGC 29713-2	IRIS_313-11083	ind3	0	2	4
1253	2510	PHAE MEUN LAN::IRGC 29660-1	IRIS_313-11080	ind3	0	2	4
1254	2507	LAI NOK KHA::IRGC 29604-2	IRIS_313-11076	ind3	0	2	4
1255	2506	ASE BAKKA LOMPO::IRGC 26988-2	IRIS_313-10995	ind3	0	2	4
1256	2484	PULUT PUTIH::IRGC 27426-1	IRIS_313-11010	ind3	0	2	4
1257	2480	MAIRUL::IRGC 27170-1	IRIS_313-11000	ind3	0	2	4
1258	2464	NANE::IRGC 25035-1	IRIS_313-10947	ind3	0	2	4
1259	2461	PADI BENOT::IRGC 24757-2	IRIS_313-10943	ind3	0	2	4
1260	2460	BANDANG BUNGKUAKLAN::IRGC 24697-2	IRIS_313-10942	ind3	0	2	4
1261	2455	KHAO' SIM::IRGC 24094-1	IRIS_313-10928	ind3	0	2	4
1262	2443	NEANG MAC::IRGC 23071-1	IRIS_313-10910	ind3	0	2	4
1263	2414	LUBUK LINGGAU::IRGC 20000-2	IRIS_313-10842	ind3	0	2	4
1264	2411	PUAK::IRGC 18512-1	IRIS_313-10804	ind3	0	2	4
1265	2396	TJERE ENER::IRGC 19103-1	IRIS_313-10819	ind3	0	2	4
1266	2381	KETAN URANG::IRGC 17980-1	IRIS_313-10786	ind3	0	2	4
1267	2368	BANDI::IRGC 17214-1	IRIS_313-10762	ind3	0	2	4
1268	2363	NEP BA BONG TO::IRGC 17005-2	IRIS_313-10755	ind3	0	2	4
1269	2360	TRANG LUA::IRGC 16781-1	IRIS_313-10750	ind3	0	2	4
1270	2341	JAROM EMAS::IRGC 14272-1	IRIS_313-10702	ind3	0	2	4
1271	2339	RANDAH SASAK::IRGC 13652-2	IRIS_313-10692	ind3	0	2	4
1272	2337	BONGOLON::IRGC 13094-1	IRIS_313-10684	ind3	0	2	4
1273	2336	NGAN TIA::IRGC 13010-1	IRIS_313-10683	ind3	0	2	4
1274	2334	PA KHENG::IRGC 12996-1	IRIS_313-10682	ind3	0	2	4
1275	2324	KA SAEN::IRGC 11642-1	IRIS_313-10654	ind3	0	2	4
1276	2306	KHAO BAI SRI::IRGC 6110-2	IRIS_313-10524	ind3	0	2	4
1277	2285	SIPOT::IRGC 5825-1	IRIS_313-10517	ind3	0	2	4
1278	2280	PARN A 191::IRGC 4932-1	IRIS_313-10506	ind3	0	2	4
1279	2266	BINOLAYANGUN::IRGC 791-2	IRIS_313-10448	ind3	0	2	4
1280	2265	SERAUP 50::IRGC 14-1	IRIS_313-10428	ind3	0	2	4
1281	2232	SANPATONG NYAY::IRGC 99050-1	IRIS_313-12309	ind3	0	2	4
1282	2230	PA KHENG KHAW::IRGC 98779-1	IRIS_313-12305	ind3	0	2	4
1283	2225	SABALINE::IRGC 98059-1	IRIS_313-12296	ind3	0	2	4
1284	2224	EMAHTAKYAN::IRGC 97789-1	IRIS_313-12292	ind3	0	2	4
1285	2221	NGWE TOE KYE::IRGC 97530-1	IRIS_313-12288	ind3	0	2	4
1286	2220	EKAYIN SAW::IRGC 97468-2	IRIS_313-12286	ind3	0	2	4
1287	2208	DAMNOUEB PHDAU PEN::IRGC 94176-1	IRIS_313-12249	ind3	0	2	4
1288	2207	DAMNOEUB KRAMOUM::IRGC 94084-2	IRIS_313-12247	ind3	0	2	4
1289	2197	LAM BOUN::IRGC 91525-1	IRIS_313-12222	ind3	0	2	4
1290	2189	DAMM NOEB THNGORN'::IRGC 87428-1	IRIS_313-12152	ind3	0	2	4
1291	2188	DAMNOEUB KRACHAK SESS::IRGC 87380-1	IRIS_313-12151	ind3	0	2	4
1292	2187	ARN'-SAR THNGORN'::IRGC 87205-1	IRIS_313-12148	ind3	0	2	4
1293	2183	LG 944::IRGC 86000-1	IRIS_313-12131	ind3	0	2	4
1294	2181	INPONG::IRGC 85524-1	IRIS_313-12127	ind3	0	2	4
1295	2177	SAMRONG 2::IRGC 83951-1	IRIS_313-12101	ind3	0	2	4
1296	2158	SAR SIEM::IRGC 81386-2	IRIS_313-12044	ind3	0	2	4
1297	2152	ACEH (SELECTION)::IRGC 80233-1	IRIS_313-12027	ind3	0	2	4
1298	2141	DAMNOEUB KAUN KHMOM::IRGC 79159-1	IRIS_313-11998	ind3	0	2	4
1299	2097	CEMPO TURI::IRGC 73667-1	IRIS_313-11902	ind3	0	2	4
1300	2072	PULUT SELEMYAM::IRGC 71820-1	IRIS_313-11849	ind3	0	2	4
1301	2059	KIKUBA::IRGC 70722-1	IRIS_313-11814	ind3	0	2	4
1302	2058	PULURE::IRGC 70647-1	IRIS_313-11810	ind3	0	2	4
1303	2048	KATUMANI::IRGC 69695-1	IRIS_313-11779	ind3	0	2	4
1304	2045	BORIZINA 640::IRGC 68382-1	IRIS_313-11757	ind3	0	2	4
1305	2023	SOSSOKA::IRGC 66478-1	IRIS_313-11716	ind3	0	2	4
1306	2022	ITA 245::IRGC 66288-1	IRIS_313-11713	ind3	0	2	4
1307	2019	NIAW KHIAW NGOO::IRGC 64563-1	IRIS_313-11683	ind3	0	2	4
1308	2018	E NAWN KHAO::IRGC 64293-1	IRIS_313-11677	ind3	0	2	4
1309	1991	MANARE (PHOM)::IRGC 61437-1	IRIS_313-11615	ind3	0	2	4
1310	1958	ZO::IRGC 56914-1	IRIS_313-11528	ind3	0	2	4
1311	1912	C 166-135::IRGC 50633-1	IRIS_313-11431	ind3	0	2	4
1312	1612	SERAUP 27::IRGC 1-1	IRIS_313-9699	ind3	0	2	4
1313	1610	KERITING TINGGI::IRGC 19972-1	IRIS_313-9329	ind3	0	2	4
1314	1609	TUMBA::IRGC 66681-1	IRIS_313-9188	ind3	0	2	4
1315	1608	DOC PHUNG D 12::IRGC 10234-1	IRIS_313-9131	ind3	0	2	4
1316	1607	SI MERIA::IRGC 66659-1	IRIS_313-9098	ind3	0	2	4
1317	1606	SIDIK::IRGC 66643-1	IRIS_313-8767	ind3	0	2	4
1318	1604	PULUT BARAYA::IRGC 27393-1	IRIS_313-8725	ind3	0	2	4
1319	1602	SI HAO NDURIA::IRGC 66649-1	IRIS_313-8608	ind3	0	2	4
1320	1601	LEONG ORN 4135::IRGC 14087-1	IRIS_313-8468	ind3	0	2	4
1321	1599	BATU::IRGC 71508-1	IRIS_313-8312	ind3	0	2	4
1322	1593	SADOK::IRGC 13334-1	IRIS_313-9582	ind3	0	2	4
1323	1555	MELEKE::IRGC 56823-1	IRIS_313-9989	ind3	0	2	4
1324	1538	KHAO CHUAN CHOM 452::IRGC 36571-1	IRIS_313-9567	ind3	0	2	4
1325	1527	SIPULUT HITAM PENDEK::IRGC 20154-1	IRIS_313-9320	ind3	0	2	4
1326	1526	LEUANG TAWNG SOOK::IRGC 24394-1	IRIS_313-9286	ind3	0	2	4
1327	1524	JANDA LAOR::IRGC 48552-1	IRIS_313-9251	ind3	0	2	4
1328	1522	KACIK TARAM::IRGC 35310-1	IRIS_313-9208	ind3	0	2	4
1329	1520	KHAO PONG AEV::IRGC 29820-1	IRIS_313-9198	ind3	0	2	4
1330	1519	GABAHSI RASAKI C 90::IRGC 49647-1	IRIS_313-9197	ind3	0	2	4
1331	1512	SRAU SENG::IRGC 30290-1	IRIS_313-8996	ind3	0	2	4
1332	1511	RADEN KARAMUNTING::IRGC 20098-1	IRIS_313-8956	ind3	0	2	4
1333	1499	YEBAWYIN::IRGC 33885-1	IRIS_313-8697	ind3	0	2	4
1334	1493	NG KARAN DE::IRGC 43489-1	IRIS_313-8536	ind3	0	2	4
1335	1491	PAH WEAN::IRGC 78276-1	IRIS_313-8474	ind3	0	2	4
1336	1472	RADIN PAHANG::IRGC 14487-1	IRIS_313-8316	ind3	0	2	4
1337	1437	CARREON	IRIS_313-8292	ind3	0	2	4
1338	1439	BPI 76 NON SENSITIVE (GREEN)::IRGC 9790-1	IRIS_313-8903	ind3	0	2	4
1339	2930	CAU2	CX354	japx	0	2	4
1340	2929	CAU1	CX353	japx	0	2	4
1341	2916	MANAUTHUKHA	CX32	japx	0	2	4
1342	2908	HP121	CX307	japx	0	2	4
1343	2895	02428-IL	CX277	japx	0	2	4
1344	2855	IR69428-6-1-1-3-3	CX205	japx	0	2	4
1345	2836	AI YEH LU	CX142	japx	0	2	4
1346	2833	AMARELES	CX139	japx	0	2	4
1347	2832	QD_441	CX138	japx	0	2	4
1348	2814	GUMEI 2	CX11	japx	0	2	4
1349	2813	DACCA6	CX109	japx	0	2	4
1350	2781	BANJIEMANG2	B230	japx	0	2	4
1351	2779	HAOBAYONG 1	B228	japx	0	2	4
1352	2767	CUNSANLI	B205	japx	0	2	4
1353	2728	LENGSHUINUO	B148	japx	0	2	4
1354	2724	HUHUI 628	B144	japx	0	2	4
1355	2719	YUYANNUO	B136	japx	0	2	4
1356	2699	LENGSHUIGU 2	B109	japx	0	2	4
1357	2678	LAOGUANGTOU 83	B070	japx	0	2	4
1358	2651	JIJUCAS CLARO	B036	japx	0	2	4
1359	2633	ZAOSHENGBAI	B003	japx	0	2	4
1360	2546	KHUDWANI ACC 202::IRGC 34154-1	IRIS_313-11156	japx	0	2	4
1361	2505	KHAO NAM YEN::IRGC 29546-2	IRIS_313-11075	japx	0	2	4
1362	2428	ARC 11802::IRGC 21662-2	IRIS_313-10872	japx	0	2	4
1363	2421	ARC 11281::IRGC 21283-1	IRIS_313-10862	japx	0	2	4
1364	2419	ARC 10028::IRGC 20656-2	IRIS_313-10853	japx	0	2	4
1365	2301	SENG CHUI LIN::IRGC 7313-1	IRIS_313-10562	japx	0	2	4
1366	2272	PI 160862-1::IRGC 1452-1	IRIS_313-10459	japx	0	2	4
1367	2269	LU TAO 2::IRGC 1175-1	IRIS_313-10453	japx	0	2	4
1368	2190	PA YANG NOEUGN::IRGC 87778-1	IRIS_313-12164	japx	0	2	4
1369	2165	LIJIAN 942::IRGC 82399-1	IRIS_313-12060	japx	0	2	4
1370	2050	CANLUBANG::IRGC 69816-1	IRIS_313-11788	japx	0	2	4
1371	1954	XINTUAN HEI GU::IRGC 56159-1	IRIS_313-11522	japx	0	2	4
1372	1910	MEJANES 2::GERVEX 1560-C1	IRIS_313-8170	japx	0	2	4
1373	1906	DELTA::GERVEX 1519-C1	IRIS_313-8167	japx	0	2	4
1374	1904	CT 36::GERVEX 1489-C1	IRIS_313-8159	japx	0	2	4
1375	1903	CT 23::GERVEX 1488-C1	IRIS_313-8158	japx	0	2	4
1376	1899	CALENDAL::GERVEX 1516-C1	IRIS_313-8166	japx	0	2	4
1377	1898	ARLESIENNE::GERVEX 1530-C1	IRIS_313-8168	japx	0	2	4
1378	1872	CUIABANA::IRTP 17401-C1	IRIS_313-7870	japx	0	2	4
1379	1843	SAGRES::GERVEX 1258-C1	IRIS_313-8137	japx	0	2	4
1380	1836	DORELLA::GERVEX 100-C1	IRIS_313-8037	japx	0	2	4
1381	1835	KULON::GERVEX 1473-C1	IRIS_313-8155	japx	0	2	4
1382	1834	SLAVA::GERVEX 1287-C1	IRIS_313-8143	japx	0	2	4
1383	1829	RIZZOTTO 51/1::GERVEX 50-C1	IRIS_313-8023	japx	0	2	4
1384	1825	SANDOCA::GERVEX 1262-C1	IRIS_313-8139	japx	0	2	4
1385	1822	ANSEATICO::GERVEX 67-C1	IRIS_313-8027	japx	0	2	4
1386	1821	FAMILIA 181::GERVEX 901-C1	IRIS_313-8115	japx	0	2	4
1387	1819	AUGUSTO::GERVEX 1643-C1	IRIS_313-8177	japx	0	2	4
1388	1816	GIGANTE VERCELLI::GERVEX 1408-C1	IRIS_313-8154	japx	0	2	4
1389	1812	RONCOLO::GERVEX 124-C1	IRIS_313-8048	japx	0	2	4
1390	1806	RUBINO::GERVEX 80-C1	IRIS_313-8031	japx	0	2	4
1391	1799	GRALDO::GERVEX 108-C1	IRIS_313-8041	japx	0	2	4
1392	1795	LORD::GERVEX 127-C1	IRIS_313-8049	japx	0	2	4
1393	1792	MESTRE::GERVEX 1082-C1	IRIS_313-8121	japx	0	2	4
1394	1774	HAREM::GERVEX 929-C1	IRIS_313-8116	japx	0	2	4
1395	1770	OTA::GERVEX 1145-C1	IRIS_313-8124	japx	0	2	4
1396	1768	RUBIDIO::GERVEX 146-C1	IRIS_313-8053	japx	0	2	4
1397	1760	MELAS::GERVEX 1684-C1	IRIS_313-8214	japx	0	2	4
1398	1759	LUXOR::GERVEX 1662-C1	IRIS_313-8195	japx	0	2	4
1399	1756	GRITNA::GERVEX 71-C1	IRIS_313-8029	japx	0	2	4
1400	1751	SALVO::GERVEX 1672-C1	IRIS_313-8205	japx	0	2	4
1401	1736	NEP HOA VANG	IRIS_313-8690	japx	0	2	4
1402	1735	CP 231::IRGC 34018-1	IRIS_313-8658	japx	0	2	4
1403	1723	JOKJEBICHAL::IRGC 77663-1	IRIS_313-10096	japx	0	2	4
1404	1709	ESTRELA A::IRGC 72918-1	IRIS_313-10061	japx	0	2	4
1405	1707	FORTUNA INIA::IRGC 55865-1	IRIS_313-9980	japx	0	2	4
1406	1691	IMPROVED BLUE ROSE::IRGC 5022-1	IRIS_313-9366	japx	0	2	4
1407	1689	ARC 11359::IRGC 21348-1	IRIS_313-9176	japx	0	2	4
1408	1663	GITANO::IRGC 82424-1	IRIS_313-10119	japx	0	2	4
1409	1662	MOLO::IRGC 81603-1	IRIS_313-10111	japx	0	2	4
1410	1638	EGYPTIAN::IRGC 3217-1	IRIS_313-9774	japx	0	2	4
1411	1627	EAN 4 C 1::IRGC 26016-1	IRIS_313-9193	japx	0	2	4
1412	1623	CALROSE 76::IRGC 34275-1	IRIS_313-8669	japx	0	2	4
1413	1619	RIKUTO KEMOCHI	IRIS_313-9523	japx	0	2	4
1414	1459	571::IRGC 48493-1	IRIS_313-8872	japx	0	2	4
1415	1430	LOMPUG::IRGC 71559-1	IRIS_313-8883	japx	0	2	4
1416	1456	GERDEH	IRIS_313-8256	japx	0	2	4
1417	2988	BASMATI 385	CX72	aro	0	2	4
1418	2984	BINAM	CX67	aro	0	2	4
1419	2983	TAROM MOLAII	CX66	aro	0	2	4
1420	2982	DOMSIAH	CX65	aro	0	2	4
1421	2978	MILAGROSA, ZAWA BANDAY	CX59	aro	0	2	4
1422	2840	KARNAL LOCAL	CX149	aro	0	2	4
1423	2837	KHASAR	CX143	aro	0	2	4
1424	2815	UP15	CX110	aro	0	2	4
1425	2811	SADRI RICE 1	CX104	aro	0	2	4
1426	2617	CODE NO 31225::IRGC 46865-2	IRIS_313-11375	aro	0	2	4
1427	2616	T 3::IRGC 46760-2	IRIS_313-11373	aro	0	2	4
1428	2612	KEYA NUNIA::IRGC 46117-2	IRIS_313-11362	aro	0	2	4
1429	2611	JALADHI 1::IRGC 45858-2	IRIS_313-11360	aro	0	2	4
1430	2607	BAJAL::IRGC 45024-2	IRIS_313-11350	aro	0	2	4
1431	2586	ARC 14398::IRGC 41544-2	IRIS_313-11268	aro	0	2	4
1432	2581	ARC 13515::IRGC 41134-2	IRIS_313-11259	aro	0	2	4
1433	2580	ARC 13502::IRGC 41126-2	IRIS_313-11258	aro	0	2	4
1434	2566	BADSHABHOG 4-60::IRGC 37793-2	IRIS_313-11218	aro	0	2	4
1435	2565	LAL AMAN 207::IRGC 37754-1	IRIS_313-11217	aro	0	2	4
1436	2501	PANKAIT 31::IRGC 29377-1	IRIS_313-11068	aro	0	2	4
1437	2498	BEGUNBICHI 33::IRGC 29260-1	IRIS_313-11062	aro	0	2	4
1438	2489	PALAM PURI BAS 137::IRGC 28084-1	IRIS_313-11032	aro	0	2	4
1439	2487	BASMATI SURKH 161::IRGC 27797-1	IRIS_313-11023	aro	0	2	4
1440	2486	BASMATI SUFAID 100::IRGC 27791-1	IRIS_313-11022	aro	0	2	4
1441	2485	BARA PASHAWARI 390::IRGC 27779-1	IRIS_313-11021	aro	0	2	4
1442	2458	ARC 7281::IRGC 24252-2	IRIS_313-10933	aro	0	2	4
1443	2426	ARC 11571::IRGC 21487-2	IRIS_313-10868	aro	0	2	4
1444	2418	ARC 7296::IRGC 20585-1	IRIS_313-10851	aro	0	2	4
1445	2348	MADHUWA KARIA::IRGC 16138-2	IRIS_313-10732	aro	0	2	4
1446	2330	ARC 10296::IRGC 12421-2	IRIS_313-10670	aro	0	2	4
1447	2290	SANNABATHA::IRGC 5971-1	IRIS_313-10521	aro	0	2	4
1448	2176	KASHA::IRGC 83865-1	IRIS_313-12094	aro	0	2	4
1449	2175	KYAIN WAR ME DONE::IRGC 82819-1	IRIS_313-12074	aro	0	2	4
1450	2063	HIRA NAKHI::IRGC 70840-1	IRIS_313-11826	aro	0	2	4
1451	2062	HANSRAJ::IRGC 70836-1	IRIS_313-11825	aro	0	2	4
1452	2047	P 335::IRGC 69001-1	IRIS_313-11765	aro	0	2	4
1453	2036	CHHOTI MASHINO::IRGC 67830-1	IRIS_313-11743	aro	0	2	4
1454	1998	SETO JHINUWA::IRGC 62043-1	IRIS_313-11632	aro	0	2	4
1455	1997	POHHERLIMASION::IRGC 62025-1	IRIS_313-11630	aro	0	2	4
1456	1996	CHOBO::IRGC 61930-1	IRIS_313-11625	aro	0	2	4
1457	1972	RATO BASMATI::IRGC 59205-1	IRIS_313-11567	aro	0	2	4
1458	1971	HALIDA::IRGC 59005-1	IRIS_313-11564	aro	0	2	4
1459	1924	KALISAL::IRGC 52324-1	IRIS_313-11451	aro	0	2	4
1460	1620	IRAT 118::IRGC 55785-1	IRIS_313-9978	aro	0	2	4
1461	1557	NS 1576::IRGC 68951-1	IRIS_313-10032	aro	0	2	4
1462	1471	ARC 7229::IRGC 12331-1	IRIS_313-9172	aro	0	2	4
1463	1470	TK RED 35-799::IRGC 38535-1	IRIS_313-9682	aro	0	2	4
1464	1469	TK DEEP STRAW 34-786::IRGC 38522-1	IRIS_313-9170	aro	0	2	4
1465	1468	TIMMURAY::IRGC 67857-1	IRIS_313-8765	aro	0	2	4
1466	1464	JC 149	IRIS_313-8385	aro	0	2	4
1467	1414	PANKHARI 203	IRIS_313-9083	aro	0	2	4
1468	1413	JC 1	IRIS_313-8326	aro	0	2	4
1469	1393	JC 157	IRIS_313-9629	aro	0	2	4
1470	1392	SHANKA::IRGC 67848-1	IRIS_313-8814	aro	0	2	4
1471	1389	IET 14720::IRTP 23179-G1	IRIS_313-15909	aro	0	2	4
1472	1391	DOM ZARD	IRIS_313-8747	aro	0	2	4
1473	3024	CX579	CX579	admix	0	2	4
1474	2979	C418	CX6	admix	0	2	4
1475	2967	PUSA(BASMATI 1)	CX46	admix	0	2	4
1476	2959	YSBR1	CX395	admix	0	2	4
1477	2938	COMPACT PLANT TYPE MATERIAL	CX365	admix	0	2	4
1478	2912	MR39	CX316	admix	0	2	4
1479	2901	C349	CX286	admix	0	2	4
1480	2898	MARAVILHA	CX280	admix	0	2	4
1481	2878	IR47686-4-4-B-1	CX242	admix	0	2	4
1482	2817	GINGA	CX112	admix	0	2	4
1483	2737	TAIZHONG 65/TAIZHONGHR539	B158	admix	0	2	4
1484	2722	NINGHUI 21	B142	admix	0	2	4
1485	2721	GENG 7623	B141	admix	0	2	4
1486	2687	MUGUANUO	B086	admix	0	2	4
1487	2685	BAWANGBIAN 1	B084	admix	0	2	4
1488	2643	JINEIYADAO	B020	admix	0	2	4
1489	2628	BRANCO PRECOCE::IRGC 50441-2	IRIS_313-11425	admix	0	2	4
1490	2625	LAWANGAI::IRGC 49850-2	IRIS_313-11417	admix	0	2	4
1491	2588	ARC 13460::IRGC 42732-2	IRIS_313-11297	admix	0	2	4
1492	2587	ARC 11397::IRGC 42664-1	IRIS_313-11295	admix	0	2	4
1493	2572	RATNAGIRI 45-2::IRGC 39709-1	IRIS_313-11243	admix	0	2	4
1494	2512	KHAO PA SIEV::IRGC 30063-1	IRIS_313-11092	admix	0	2	4
1495	2502	TUPA::IRGC 29432-1	IRIS_313-11070	admix	0	2	4
1496	2500	GASMAL 339::IRGC 29333-1	IRIS_313-11066	admix	0	2	4
1497	2452	ARC 13276::IRGC 22622-2	IRIS_313-10896	admix	0	2	4
1498	2442	ARC 13204::IRGC 22558-1	IRIS_313-10894	admix	0	2	4
1499	2433	ARC 12490::IRGC 22095-1	IRIS_313-10883	admix	0	2	4
1500	2432	ARC 12413::IRGC 22044-1	IRIS_313-10881	admix	0	2	4
1501	2430	ARC 12124::IRGC 21929-1	IRIS_313-10879	admix	0	2	4
1502	2422	ARC 11338::IRGC 21329-1	IRIS_313-10864	admix	0	2	4
1503	2350	ANDEL WELUT::IRGC 16339-1	IRIS_313-10738	admix	0	2	4
1504	2289	KALAMON 113::IRGC 6534-1	IRIS_313-10537	admix	0	2	4
1505	2154	DELI 2::IRGC 80313-1	IRIS_313-12030	admix	0	2	4
1506	2143	TANALA::IRGC 79467-1	IRIS_313-12004	admix	0	2	4
1507	2127	JUNGEMARSI::IRGC 76901-1	IRIS_313-11956	admix	0	2	4
1508	2042	AMBOHIMANDAY::IRGC 68330-1	IRIS_313-11754	admix	0	2	4
1509	1988	PULUT MERAH 2::IRGC 60427-1	IRIS_313-11591	admix	0	2	4
1510	1907	FIDJI::GERVEX 1636-C1	IRIS_313-8172	admix	0	2	4
1511	1879	KAKANI 2::IRGC 13373-C1	IRIS_313-7933	admix	0	2	4
1512	1818	FRAGANCE::GERVEX 1651-C1	IRIS_313-8184	admix	0	2	4
1513	1708	KALAPATLE::IRGC 68500-1	IRIS_313-10025	admix	0	2	4
1514	1617	PAOTSUPAGAIAHON::IRGC 17072-1	IRIS_313-8873	admix	0	2	4
1515	1579	PDR 34-2-1-2::IRGC 117020-1	IRIS_313-10295	admix	0	2	4
1516	1535	TIMA::IRGC 67856-1	IRIS_313-9506	admix	0	2	4
1517	1466	KOIYA DIGHA::IRGC 63517-1	IRIS_313-9445	admix	0	2	4
1518	1465	ARC 12536::IRGC 41068-1	IRIS_313-9053	admix	0	2	4
1519	1434	C 1 6-5-2::IRGC 10669-1	IRIS_313-9818	admix	0	2	4
1520	1433	ARC 11626::IRGC 21528-1	IRIS_313-9392	admix	0	2	4
1521	1403	POENOET HITAM::IRGC 8193-1	IRIS_313-8324	admix	0	2	4
1522	1411	NEWREX::IRGC 64657-1	IRIS_313-9648	admix	0	2	4
1523	2624	KALAR KAR::IRGC 49737-2	IRIS_313-11413	aus	0	2	4
1524	2564	KHAMA 1183::IRGC 37685-2	IRIS_313-11216	aus	0	2	4
1525	2554	RANRUWAN::IRGC 36360-1	IRIS_313-11191	aus	0	2	4
1526	2530	BAZAIL 975::IRGC 32816-2	IRIS_313-11123	aus	0	2	4
1527	2526	KORTIK KAIKA::IRGC 31841-1	IRIS_313-11116	aus	0	2	4
1528	2440	ARC 12867::IRGC 22401-1	IRIS_313-10891	aus	0	2	4
1529	2295	RATUA 81::IRGC 6829-1	IRIS_313-10549	aus	0	2	4
1530	1990	PANDRI PAREWA::IRGC 61030-1	IRIS_313-11603	aus	0	2	4
1531	1939	KALU T 139::IRGC 53670-1	IRIS_313-11489	aus	0	2	4
1532	1937	BONGEZA::IRGC 53483-1	IRIS_313-11482	aus	0	2	4
1533	1933	KANPURI::IRGC 53278-1	IRIS_313-11477	aus	0	2	4
1534	1925	LOCAL BHAT::IRGC 52343-1	IRIS_313-11452	aus	0	2	4
1535	1397	HODARAWALA::IRGC 67631-1	IRIS_313-10020	aus	0	2	4
1536	1396	PODI HEENATI::IRGC 36345-1	IRIS_313-9636	aus	0	2	4
1537	1394	ARC 10100::IRGC 20709-1	IRIS_313-9137	aus	0	2	4
1538	1395	DANGAR::IRGC 76296-1	IRIS_313-9610	aus	0	2	4
1539	3005	DODDI	CX99	ind2	0	2	4
1540	3004	DODDABYRANELLA	CX98	ind2	0	2	4
1541	2844	JALMAGNA	CX153	ind2	0	2	4
1542	2613	KHEJURTHUPI::IRGC 46137-2	IRIS_313-11363	ind2	0	2	4
1543	2598	INANUPAN::IRGC 44461-2	IRIS_313-11335	ind2	0	2	4
1544	2591	ARC 15929::IRGC 43269-2	IRIS_313-11310	ind2	0	2	4
1545	2585	ARC 18064::IRGC 42237-1	IRIS_313-11285	ind2	0	2	4
1546	2563	PAIRJAT::IRGC 37252-2	IRIS_313-11207	ind2	0	2	4
1547	2562	GOCHIAGARI::IRGC 37086-2	IRIS_313-11203	ind2	0	2	4
1548	2525	KAL SHULI::IRGC 31665-2	IRIS_313-11113	ind2	0	2	4
1549	2477	MATI CHAL::IRGC 26399-2	IRIS_313-10977	ind2	0	2	4
1550	2476	KALA DIGHA::IRGC 26367-2	IRIS_313-10973	ind2	0	2	4
1551	2407	PERUNEL 0-69-18::IRGC 19581-1	IRIS_313-10835	ind2	0	2	4
1552	2405	EDAKKADAN 0-69-27::IRGC 19560-1	IRIS_313-10833	ind2	0	2	4
1553	2293	DONGREM::IRGC 6688-1	IRIS_313-10544	ind2	0	2	4
1554	2292	BELLO::IRGC 6658-2	IRIS_313-10542	ind2	0	2	4
1555	2288	GAMTI 1-34::IRGC 6479-2	IRIS_313-10536	ind2	0	2	4
1556	2287	ADT 22::IRGC 5901-1	IRIS_313-10519	ind2	0	2	4
1557	2119	MALIKULI::IRGC 76237-1	IRIS_313-11945	ind2	0	2	4
1558	2106	LAKHA KUAR::IRGC 74760-1	IRIS_313-11919	ind2	0	2	4
1559	2105	DILBAKSH::IRGC 74738-1	IRIS_313-11918	ind2	0	2	4
1560	2015	DERAWA::IRGC 64106-1	IRIS_313-11671	ind2	0	2	4
1561	2000	NCS 477::IRGC 62299-1	IRIS_313-11641	ind2	0	2	4
1562	1989	KOTODESHI::IRGC 60982-1	IRIS_313-11600	ind2	0	2	4
1563	1947	K 1074::IRGC 55017-1	IRIS_313-11505	ind2	0	2	4
1564	1943	PADI ARA::IRGC 54252-2	IRIS_313-11497	ind2	0	2	4
1565	1927	VAIKATHARYAN::IRGC 52805-1	IRIS_313-11461	ind2	0	2	4
1566	1922	NCS 102::IRGC 51854-1	IRIS_313-11445	ind2	0	2	4
1567	1605	NOLOS::IRGC 77285-1	IRIS_313-8733	ind2	0	2	4
1568	1603	JOTA BITCHI 1::IRGC 77253-1	IRIS_313-8683	ind2	0	2	4
1569	1598	URAIBOOL::IRGC 52785-1	IRIS_313-8305	ind2	0	2	4
1570	1553	RANGOON SAMBA::IRGC 11940-1	IRIS_313-9832	ind2	0	2	4
1571	1544	HOLDI GIRA::IRGC 31801-1	IRIS_313-9617	ind2	0	2	4
1572	1516	BHOJON KOLPO::IRGC 31727-1	IRIS_313-9067	ind2	0	2	4
1573	1507	KURULUTUDU::IRGC 36304-1	IRIS_313-8925	ind2	0	2	4
1574	1506	KUTTA::IRGC 52184-1	IRIS_313-8924	ind2	0	2	4
1575	1502	CHAKOL::IRGC 77226-1	IRIS_313-8854	ind2	0	2	4
1576	1485	LATA MONA::IRGC 49333-1	IRIS_313-8349	ind2	0	2	4
1577	1441	LARHA MUGAD::IRGC 52339-1	IRIS_313-8568	ind2	0	2	4
1578	1444	NCS 237::IRGC 62202-1	IRIS_313-9492	ind2	0	2	4
2938	1378	C70	CX86	indx	0	2	5	1.82
2939	1377	TOG7291	CX401	indx	0	2	5
2940	1369	YANSHUICHI	B133	indx	0	2	5
2941	1366	MINBEIWANXIAN	B076	indx	0	2	5
2942	1365	IRAT 10	B039	indx	0	2	5
2943	1363	BULEIDA A-75	B019	indx	0	2	5
2944	1357	ARC 18001::IRGC 42195-2	IRIS_313-11284	indx	0	2	5
2945	1356	ARC 15455::IRGC 42040-2	IRIS_313-11279	indx	0	2	5
2946	1352	GOKAUNG::IRGC 33079-2	IRIS_313-11128	indx	0	2	5
2947	1338	KHAOSAING::IRGC 70746-2	IRIS_313-11817	indx	0	2	5
2948	1327	CODE NO 31323::IRGC 46907-1	IRIS_313-9190	indx	0	2	5
2949	1326	PODIWEE::IRGC 11938-1	IRIS_313-9831	indx	0	2	5
2950	1321	ARC 12576::IRGC 22163-1	IRIS_313-8967	indx	0	2	5
2951	1318	CSR-90 IR-2::IRGC 117327-1	IRIS_313-10349	indx	0	2	5
2952	1320	ARC 18061::IRGC 47650-1	IRIS_313-8935	indx	0	2	5
2953	1376	TOG5674	CX400	admix	0	2	5
2954	1374	MILYANG23	CX29	admix	0	2	5
2955	1361	KAUSHI::IRGC 49789-1	IRIS_313-11415	admix	0	2	5
2956	1358	ARC 6579::IRGC 42510-1	IRIS_313-11290	admix	0	2	5
2957	1349	RATRIO::IRGC 28181-1	IRIS_313-11033	admix	0	2	5
2958	1346	ARC 7263::IRGC 20570-2	IRIS_313-10850	admix	0	2	5
2959	1343	SUKAMANDI 1005::IRGC 6065-1	IRIS_313-10522	admix	0	2	5
2960	1342	HR 22::IRGC 6394-1	IRIS_313-10531	admix	0	2	5
2961	1337	KOCHUM::IRGC 64906-1	IRIS_313-11690	admix	0	2	5
2962	1336	GODADANI::IRGC 60944-1	IRIS_313-11598	admix	0	2	5
2963	1335	BETSILAIZINA::GERVEX 8405-C1	IRIS_313-7646	admix	0	2	5
2964	1333	LEK::IRGC 40199-1	IRIS_313-8911	admix	0	2	5
2965	1314	DARAWAL::IRGC 71514-1	IRIS_313-9101	admix	0	2	5
2966	1319	ARC 13252::IRGC 22604-1	IRIS_313-8382	admix	0	2	5
2967	1368	YANGKENUO	B101	temp	0	2	5
2968	1334	GHIBLI::GERVEX 187-C1	IRIS_313-8066	temp	0	2	5
2969	1331	WIR 884::IRGC 51591-1	IRIS_313-9961	temp	0	2	5
2970	1330	CHUNG YI::IRGC 1427-1	IRIS_313-9233	temp	0	2	5
2971	1328	M 203::IRGC 76309-1	IRIS_313-8444	temp	0	2	5
2972	1329	M 102::IRGC 76307-1	IRIS_313-8502	temp	0	2	5
2973	1367	ZHONGNONG 4	B087	ind2	0	2	5
2974	1364	NGATSIN	B031	ind2	0	2	5
2975	1347	DUDA MONOR::IRGC 26335-2	IRIS_313-10972	ind2	0	2	5
2976	1345	MURUNGA::IRGC 15428-1	IRIS_313-10716	ind2	0	2	5
2977	1315	WANGKOD::IRGC 71646-1	IRIS_313-9187	ind2	0	2	5
2978	1325	ROJOFOTSY::IRGC 69402-1	IRIS_313-9740	ind2	0	2	5
2979	1370	FANHAOPI	B221	ind1A	0	2	5
2980	1362	VIETNAM ZAODAO	B009	ind1A	0	2	5
2981	1324	SSANGDUJO::IRGC 55632-1	IRIS_313-9976	ind1A	0	2	5
2982	1339	HEI YAN ZHAN::IRGC 72090-1	IRIS_313-11861	ind1A	0	2	5
2983	1355	OVAL RED 29 B 601::IRGC 38130-2	IRIS_313-11223	aro	0	2	5
2984	1348	MUTANT 12-42::IRGC 28076-1	IRIS_313-11030	aro	0	2	5
2985	1350	TUPA 15-3::IRGC 29416-2	IRIS_313-11069	aro	0	2	5
2986	1353	B 38::IRGC 34409-1	IRIS_313-11160	ind3	0	2	5
2987	1323	BONG BOI::IRGC 32094-1	IRIS_313-9637	ind3	0	2	5
2988	1351	PHAN PHAE::IRGC 29652-2	IRIS_313-11079	ind3	0	2	5
2989	1375	HUA 564	CX340	ind1B	0	2	5
2990	1379	CX408	CX408	ind1B	0	2	5
2991	1317	BEGUM::IRGC 33990-1	IRIS_313-9641	aus	0	2	5
2992	1373	HAN 502	CX284	japx	0	2	5
2839	546	HONGAINUO	B129	indx	1	2	6	0.6
2840	539	ARC 13591::IRGC 41177-2	IRIS_313-11260	indx	1	2	6
2841	537	SXC 216::IRGC 35175-1	IRIS_313-11176	indx	1	2	6
2842	533	HEGAR MANAH::IRGC 17733-1	IRIS_313-10774	indx	1	2	6
2843	532	PADI PULOT MELAYANG::IRGC 14391-2	IRIS_313-10705	indx	1	2	6
2844	530	CASIBON::IRGC 589-2	IRIS_313-10441	indx	1	2	6
2845	529	NASAENG::IRGC 107818-1	IRIS_313-12354	indx	1	2	6
2846	523	IR 4630-22-2-5-1-3::G1	IRIS_313-15898	indx	1	2	6
2847	526	E NOI NAH::IRGC 71138-1	IRIS_313-11835	indx	1	2	6
2848	541	KHAO DAWK MALI TIA::IRGC 47773-2	IRIS_313-11386	ind3	1	2	6
2849	534	PAH PIANG::IRGC 24452-2	IRIS_313-10934	ind3	1	2	6
2850	531	TOLIL 14::IRGC 13836-2	IRIS_313-10695	ind3	1	2	6
2851	527	PULUT BURUNG::IRGC 71655-1	IRIS_313-11848	ind3	1	2	6
2852	528	KAUN TREI::IRGC 79194-1	IRIS_313-11999	ind3	1	2	6
2853	524	PATALASAFED SUNGHAWADO::IRGC 61133-1	IRIS_313-8920	ind2	1	2	6
2854	538	OR 117-8::IRGC 39680-2	IRIS_313-11242	ind2	1	2	6
2855	547	ZIRI	CX108	admix	1	2	6
2856	549	BUDDA	CX97	ind1B	1	2	6
3010	1354	CEMPO CINA::IRGC 35581-2	IRIS_313-11182	ind3	0	2	7	0.2
3011	1360	APYO DAW GYI::IRGC 49386-2	IRIS_313-11405	ind3	0	2	7
3012	1340	I 41::IRGC 75927-1	IRIS_313-11943	ind1A	0	2	7
3013	1332	CHUGOKU 68 HEN::IRGC 72514-1	IRIS_313-10057	temp	0	2	7
3014	1316	ARC 7091::IRGC 20491-1	IRIS_313-8498	aro	0	2	7
3015	1322	PAMAH S 18::IRGC 61322-1	IRIS_313-9451	indx	0	2	7
1971	685	BANTA TIMA::IRGC 69474-1	IRIS_313-10045	indx	1	2	8	0.033
2102	1265	W1263	CX160	ind2	1	2	9	23.08
2103	1264	MADHUKAR	CX155	ind2	1	2	9
2104	1259	CHIPDA	CX130	ind2	1	2	9
2105	1229	J34	B052	ind2	1	2	9
2106	1220	2037(RAJAHAMSAL)	B012	ind2	1	2	9
2107	1215	TULASIBAS::IRGC 50192-2	IRIS_313-11421	ind2	1	2	9
2108	1214	PISINI::IRGC 50035-2	IRIS_313-11420	ind2	1	2	9
2109	1212	MATALI::IRGC 49891-2	IRIS_313-11418	ind2	1	2	9
2110	1211	DONRADAO::IRGC 49604-1	IRIS_313-11411	ind2	1	2	9
2111	1210	CUTTACK 29::IRGC 49573-1	IRIS_313-11409	ind2	1	2	9
2112	1209	CHITRAKALI::IRGC 49524-2	IRIS_313-11408	ind2	1	2	9
2113	1208	BATCHA BHOG (SCENTED)::IRGC 49440-2	IRIS_313-11407	ind2	1	2	9
2114	1207	AMON 4::IRGC 49375-2	IRIS_313-11404	ind2	1	2	9
2115	1197	SUFALDHULA::IRGC 46698-2	IRIS_313-11372	ind2	1	2	9
2116	1195	SACHI::IRGC 46612-2	IRIS_313-11370	ind2	1	2	9
2117	1194	RANACHANDRABHOG::IRGC 46567-2	IRIS_313-11369	ind2	1	2	9
2118	1193	PANIKELASH::IRGC 46500-2	IRIS_313-11368	ind2	1	2	9
2119	1191	KALIKALMA::IRGC 45996-2	IRIS_313-11361	ind2	1	2	9
2120	1190	DAHARNAGRA::IRGC 45465-2	IRIS_313-11359	ind2	1	2	9
2121	1189	DADKHANI::IRGC 45454-2	IRIS_313-11358	ind2	1	2	9
2122	1186	CAC 75::IRGC 45352-2	IRIS_313-11354	ind2	1	2	9
2123	1184	BANCHI::IRGC 45055-2	IRIS_313-11351	ind2	1	2	9
2124	1183	BACHHAIKALMA::IRGC 45003-2	IRIS_313-11349	ind2	1	2	9
2125	1179	ARC 14737::IRGC 41729-2	IRIS_313-11271	ind2	1	2	9
2126	1175	GANDHISAIL::IRGC 43826-2	IRIS_313-11321	ind2	1	2	9
2127	1173	ARC 15403::IRGC 43183-2	IRIS_313-11308	ind2	1	2	9
2128	1168	ARC 14868::IRGC 43009-2	IRIS_313-11301	ind2	1	2	9
2129	1167	ARC 14709::IRGC 42976-2	IRIS_313-11300	ind2	1	2	9
2130	1164	ARC 11245::IRGC 42651-2	IRIS_313-11294	ind2	1	2	9
2131	1156	ARC 14358::IRGC 41523-2	IRIS_313-11267	ind2	1	2	9
2132	1155	ARC 15589::IRGC 42096-2	IRIS_313-11282	ind2	1	2	9
2133	1143	BR 116-3B-53::IRGC 39559-2	IRIS_313-11241	ind2	1	2	9
2134	1139	STRAW 23-471::IRGC 38456-1	IRIS_313-11231	ind2	1	2	9
2135	1138	STRAW 23-438::IRGC 38426-2	IRIS_313-11230	ind2	1	2	9
2136	1137	STRAW 23-428::IRGC 38416-2	IRIS_313-11229	ind2	1	2	9
2137	1136	SADAJIRA 19-339::IRGC 38361-2	IRIS_313-11228	ind2	1	2	9
2138	1135	SADAJIRA 19-317::IRGC 38344-2	IRIS_313-11227	ind2	1	2	9
2139	1134	SADAJIRA 19-258::IRGC 38293-2	IRIS_313-11226	ind2	1	2	9
2140	1133	PATNAI 31-679::IRGC 38149-2	IRIS_313-11224	ind2	1	2	9
2141	1132	CYLINDRICAL 30-605::IRGC 37845-2	IRIS_313-11221	ind2	1	2	9
2142	1131	CHITRAJ 14-134::IRGC 37837-2	IRIS_313-11220	ind2	1	2	9
2143	1130	BLACK 28-564::IRGC 37815-2	IRIS_313-11219	ind2	1	2	9
2144	1127	KADAMSAIL::IRGC 37468-2	IRIS_313-11211	ind2	1	2	9
2145	1125	VADAI::IRGC 37341-1	IRIS_313-11209	ind2	1	2	9
2146	1097	GURULEY::IRGC 32441-1	IRIS_313-11120	ind2	1	2	9
2147	1096	BIRUI SAIL::IRGC 31745-2	IRIS_313-11114	ind2	1	2	9
2148	1093	SAYAM::IRGC 31538-2	IRIS_313-11110	ind2	1	2	9
2149	1069	POONGAR::IRGC 28611-1	IRIS_313-11041	ind2	1	2	9
2150	1046	HALDI JAON::IRGC 26638-2	IRIS_313-10986	ind2	1	2	9
2151	1045	GOBOL SAIL (BALAM)::IRGC 26624-2	IRIS_313-10985	ind2	1	2	9
2152	1044	DUDHSAR::IRGC 26609-2	IRIS_313-10984	ind2	1	2	9
2153	1038	KOLA MUCHI::IRGC 26384-2	IRIS_313-10975	ind2	1	2	9
2154	1037	KAMRANGA::IRGC 26373-2	IRIS_313-10974	ind2	1	2	9
2155	1036	BADAL::IRGC 26290-2	IRIS_313-10971	ind2	1	2	9
2156	1027	KOLONGI BAO::IRGC 24135-2	IRIS_313-10929	ind2	1	2	9
2157	1020	ARC 12180::IRGC 21965-2	IRIS_313-10880	ind2	1	2	9
2158	1012	ARC 11322::IRGC 21315-2	IRIS_313-10863	ind2	1	2	9
2159	1003	VELLA PERUVAZHA 0-68-12::IRGC 19588-1	IRIS_313-10836	ind2	1	2	9
2160	1000	SUDU KARAYAL::IRGC 15348-1	IRIS_313-10715	ind2	1	2	9
2161	999	DAMODAR::IRGC 17038-1	IRIS_313-10756	ind2	1	2	9
2162	990	HALSUDU HEENATI::IRGC 15599-1	IRIS_313-10721	ind2	1	2	9
2163	989	VELLAI KOLOMBAN::IRGC 15517-1	IRIS_313-10719	ind2	1	2	9
2164	987	PERIYA VELLAI::IRGC 15475-1	IRIS_313-10717	ind2	1	2	9
2165	984	MAKALIOKA::IRGC 12781-2	IRIS_313-10678	ind2	1	2	9
2166	978	ARC 7236::IRGC 12335-1	IRIS_313-10667	ind2	1	2	9
2167	976	ARC 6052::IRGC 12196-1	IRIS_313-10664	ind2	1	2	9
2168	975	KAHATAWEE::IRGC 12004-1	IRIS_313-10662	ind2	1	2	9
2169	974	SAMBA::IRGC 11993-1	IRIS_313-10661	ind2	1	2	9
2170	973	SR 26 B::IRGC 10803-2	IRIS_313-10640	ind2	1	2	9
2171	972	O. SATIVA::IRGC 10164-2	IRIS_313-10628	ind2	1	2	9
2172	970	ALAGUSAMBA::IRGC 8944-2	IRIS_313-10610	ind2	1	2	9
2173	963	ADT 12::IRGC 6254-1	IRIS_313-10527	ind2	1	2	9
2174	957	CO 2::IRGC 6186-2	IRIS_313-10526	ind2	1	2	9
2175	954	BAANYALOJOPOIHUN::IRGC 7928-2	IRIS_313-10576	ind2	1	2	9
2176	949	BADAL 76::IRGC 6586-1	IRIS_313-10539	ind2	1	2	9
2177	942	PACHCHAIPERUMAL 2462-11::IRGC 3474-1	IRIS_313-10476	ind2	1	2	9
2178	940	DISSI::IRGC 101346-1	IRIS_313-12325	ind2	1	2	9
2179	939	VARY GONY::IRGC 97308-2	IRIS_313-12284	ind2	1	2	9
2180	935	MENALAVA::IRGC 97122-1	IRIS_313-12278	ind2	1	2	9
2181	919	OVIBENAMPOTAKA + OVIBE + MAKALIOKA::IRGC 84756-1	IRIS_313-12118	ind2	1	2	9
2182	915	SARIN TSIPALA::IRGC 83154-1	IRIS_313-12083	ind2	1	2	9
2183	914	MAVOLATSIKA::IRGC 83137-1	IRIS_313-12082	ind2	1	2	9
2184	907	KERIBAREFOR::IRGC 78454-1	IRIS_313-11983	ind2	1	2	9
2185	904	DOGON IRI::IRGC 79882-1	IRIS_313-12015	ind2	1	2	9
2186	903	ADANKARU::IRGC 79842-1	IRIS_313-12014	ind2	1	2	9
2187	902	RAUSRR 4::IRGC 79785-1	IRIS_313-12013	ind2	1	2	9
2188	896	SHYAMJIRA::IRGC 77522-1	IRIS_313-11969	ind2	1	2	9
2189	885	SINDANO 3::IRGC 75279-1	IRIS_313-11932	ind2	1	2	9
2190	880	MUDALIGA WEE::IRGC 74706-1	IRIS_313-11916	ind2	1	2	9
2191	879	IB 11::IRGC 74420-2	IRIS_313-11914	ind2	1	2	9
2192	862	LALI GURMATIA::IRGC 70854-1	IRIS_313-11828	ind2	1	2	9
2193	861	KARI GURMATIA::IRGC 70850-1	IRIS_313-11827	ind2	1	2	9
2194	860	DHANIYA PHOOL::IRGC 70811-1	IRIS_313-11824	ind2	1	2	9
2195	859	BHU BHUSI::IRGC 70803-1	IRIS_313-11823	ind2	1	2	9
2196	858	BHONDU PAREWA::IRGC 70802-1	IRIS_313-11822	ind2	1	2	9
2197	857	19::IRGC 70786-1	IRIS_313-11821	ind2	1	2	9
2198	856	TSIPALA MENAHAR::IRGC 69979-1	IRIS_313-11794	ind2	1	2	9
2199	852	MOSHI::IRGC 70648-1	IRIS_313-11811	ind2	1	2	9
2200	851	KOMALIOKO::IRGC 69958-1	IRIS_313-11793	ind2	1	2	9
2201	846	VARY LAHY::IRGC 69908-1	IRIS_313-11791	ind2	1	2	9
2202	845	SABORAMANDALOAFO::IRGC 69875-1	IRIS_313-11789	ind2	1	2	9
2203	843	MALAGASY::IRGC 69717-1	IRIS_313-11782	ind2	1	2	9
2204	842	ROJON'NY NTAOLO::IRGC 69410-1	IRIS_313-11772	ind2	1	2	9
2205	838	NS 1515::IRGC 68947-1	IRIS_313-11762	ind2	1	2	9
2206	837	NS 199::IRGC 68864-1	IRIS_313-11761	ind2	1	2	9
2207	836	MENAHARA 505::IRGC 68709-1	IRIS_313-11760	ind2	1	2	9
2208	830	HERATH BANDA::IRGC 67630-1	IRIS_313-11741	ind2	1	2	9
2209	829	PAUNDRI::IRGC 67527-1	IRIS_313-11738	ind2	1	2	9
2210	826	DISSIGBE::IRGC 66916-1	IRIS_313-11723	ind2	1	2	9
2211	815	EX WUKARI (WILD)::IRGC 63214-1	IRIS_313-11657	ind2	1	2	9
2212	814	NCS 901 A::IRGC 62568-1	IRIS_313-11650	ind2	1	2	9
2213	813	NCS 830::IRGC 62518-1	IRIS_313-11648	ind2	1	2	9
2214	812	NCS 809 A::IRGC 62502-1	IRIS_313-11647	ind2	1	2	9
2215	811	NCS 771 A::IRGC 62483-1	IRIS_313-11646	ind2	1	2	9
2216	810	NCS 766::IRGC 62478-1	IRIS_313-11645	ind2	1	2	9
2217	809	NCS 745::IRGC 62466-1	IRIS_313-11644	ind2	1	2	9
2218	807	NCS 599::IRGC 62373-1	IRIS_313-11642	ind2	1	2	9
2219	806	NCS 458::IRGC 62290-1	IRIS_313-11640	ind2	1	2	9
2220	805	NCS 331::IRGC 62247-1	IRIS_313-11638	ind2	1	2	9
2221	799	HOLDIGANTHI::IRGC 61105-1	IRIS_313-11607	ind2	1	2	9
2222	793	BOKDEL::IRGC 61085-1	IRIS_313-11606	ind2	1	2	9
2223	789	BHATA PYAGI::IRGC 60895-1	IRIS_313-11597	ind2	1	2	9
2224	785	KUSUM KATIKI::IRGC 59099-1	IRIS_313-11565	ind2	1	2	9
2225	784	BIJULI BATI::IRGC 58917-1	IRIS_313-11563	ind2	1	2	9
2226	783	NULI::IRGC 58824-1	IRIS_313-11558	ind2	1	2	9
2227	772	BIR BAHADUR::IRGC 53889-1	IRIS_313-11491	ind2	1	2	9
2228	770	LALDIGHA::IRGC 53541-1	IRIS_313-11487	ind2	1	2	9
2229	767	LOCAL::IRGC 53300-1	IRIS_313-11478	ind2	1	2	9
2230	764	SELHI::IRGC 52760-1	IRIS_313-11460	ind2	1	2	9
2231	757	NAPDAI::IRGC 52009-1	IRIS_313-11446	ind2	1	2	9
2232	752	TSIPALA MENA 626::GERVEX 5392-C1	IRIS_313-7795	ind2	1	2	9
2233	749	ROJOKELY::GERVEX 8410-C1	IRIS_313-7758	ind2	1	2	9
2234	747	BOTOHAVANA 139::GERVEX 8237-C1	IRIS_313-7650	ind2	1	2	9
2235	746	BOTRA MAITSO::GERVEX 8389-C1	IRIS_313-7651	ind2	1	2	9
2236	745	LAITRA::GERVEX 8400-C1	IRIS_313-7720	ind2	1	2	9
2237	743	MAMORIAKA 114::GERVEX 5176-C1	IRIS_313-7728	ind2	1	2	9
2238	741	NONA BOKRA::IRGC 22710-C1	IRIS_313-7736	ind2	1	2	9
2239	740	TSIPALA B 160::GERVEX 8378-C1	IRIS_313-7793	ind2	1	2	9
2240	738	VARY LAVA DE MAROVATO::GERVEX 8396-C1	IRIS_313-7799	ind2	1	2	9
2241	737	MADINIKA 1329::GERVEX 8366-C1	IRIS_313-7725	ind2	1	2	9
2242	721	MEKENZIE SMALL::IRGC 49895-1	IRIS_313-9935	ind2	1	2	9
2243	718	BHASAMANIK::IRGC 46954-1	IRIS_313-9360	ind2	1	2	9
2244	717	AUS 78-62::IRGC 69456-1	IRIS_313-9294	ind2	1	2	9
2245	715	AGAI 1::IRGC 24532-1	IRIS_313-8922	ind2	1	2	9
2246	711	T 315::IRGC 54792-1	IRIS_313-8727	ind2	1	2	9
2247	710	DA 7	IRIS_313-8703	ind2	1	2	9
2248	708	MAKALIOKA STANDARD::IRGC 12768-1	IRIS_313-8595	ind2	1	2	9
2249	705	DHOLA AMAN (LOWLAND AMAN)::IRGC 8341-1	IRIS_313-9156	ind2	1	2	9
2250	703	DHANE BURWA::IRGC 10105-1	IRIS_313-8530	ind2	1	2	9
2251	688	FACAGRO 64::IRGC 82059-1	IRIS_313-10114	ind2	1	2	9
2252	684	RIZ TYPE SORGHO::IRGC 69015-1	IRIS_313-10035	ind2	1	2	9
2253	682	KITRANA 1007::IRGC 68517-1	IRIS_313-10026	ind2	1	2	9
2254	680	RACE PERUMAL::IRGC 55347-1	IRIS_313-9970	ind2	1	2	9
2255	676	SITHAIYAN KOTTAI SAMBA::IRGC 50155-1	IRIS_313-9936	ind2	1	2	9
2256	673	MODDAI KARUPPAN::IRGC 15465-1	IRIS_313-9862	ind2	1	2	9
2257	671	MOCHICA::IRGC 11070-1	IRIS_313-9825	ind2	1	2	9
2258	670	HD 10::IRGC 6638-1	IRIS_313-9795	ind2	1	2	9
2259	668	MAMORIAKA::IRGC 68672-1	IRIS_313-9732	ind2	1	2	9
2260	667	MAKALIOKA::IRGC 376-1	IRIS_313-9709	ind2	1	2	9
2261	663	WANGA BARUGULU::IRGC 52261-1	IRIS_313-9611	ind2	1	2	9
2262	659	MULLIKURUVA::IRGC 77529-1	IRIS_313-9557	ind2	1	2	9
2263	658	BENGALY MORIMO::IRGC 10976-1	IRIS_313-9551	ind2	1	2	9
2264	657	LABRA::IRGC 74757-1	IRIS_313-9547	ind2	1	2	9
2265	654	GOKULGANJA::IRGC 45701-1	IRIS_313-9433	ind2	1	2	9
2266	652	BADUIE::IRGC 53715-1	IRIS_313-9403	ind2	1	2	9
2267	649	BK 26::IRGC 45197-1	IRIS_313-9348	ind2	1	2	9
2268	645	SONAMUKHI::IRGC 46693-1	IRIS_313-9287	ind2	1	2	9
2269	644	PURA BINNI::IRGC 26772-1	IRIS_313-9271	ind2	1	2	9
2270	643	JHODI BIRUN::IRGC 31812-1	IRIS_313-9262	ind2	1	2	9
2271	642	G 25::IRGC 45733-1	IRIS_313-9259	ind2	1	2	9
2272	638	KUSHIARA::IRGC 34709-1	IRIS_313-9174	ind2	1	2	9
2273	637	BADAL 1163::IRGC 32796-1	IRIS_313-9148	ind2	1	2	9
2274	636	GOJOL GORIA::IRGC 26629-1	IRIS_313-9139	ind2	1	2	9
2275	635	KHAO LEUANG RAI::IRGC 48168-1	IRIS_313-9121	ind2	1	2	9
2276	633	MUTA GANJE::IRGC 26744-1	IRIS_313-9072	ind2	1	2	9
2277	631	BANIKAT::IRGC 67720-1	IRIS_313-8988	ind2	1	2	9
2278	628	KALU ILANKALAYAN::IRGC 36270-1	IRIS_313-8968	ind2	1	2	9
2279	627	BAM 9::IRGC 6179-1	IRIS_313-8957	ind2	1	2	9
2280	626	ARC 14654::IRGC 41663-1	IRIS_313-8900	ind2	1	2	9
2281	620	DUDH KADAR::IRGC 67707-1	IRIS_313-8796	ind2	1	2	9
2282	618	NIRGUNI::IRGC 61127-1	IRIS_313-8757	ind2	1	2	9
2283	617	TYPE 50::IRGC 74782-1	IRIS_313-8754	ind2	1	2	9
2284	615	NIBARI::IRGC 67742-1	IRIS_313-8731	ind2	1	2	9
2285	612	PERUNEL::IRGC 63113-1	IRIS_313-8647	ind2	1	2	9
2286	611	PATMADHAI 1::IRGC 77292-1	IRIS_313-8632	ind2	1	2	9
2287	610	DUDRE::IRGC 52523-1	IRIS_313-8631	ind2	1	2	9
2288	609	KEERIPALA CHILL PADDY::IRGC 49790-1	IRIS_313-8559	ind2	1	2	9
2289	607	498-2A BR 8::IRGC 5891-1	IRIS_313-8450	ind2	1	2	9
2290	598	XITTO::IRGC 6671-1	IRIS_313-8622	ind2	1	2	9
2291	596	KELIRENY::IRGC 78426-1	IRIS_313-10102	ind2	1	2	9
2292	595	NS 252::IRGC 68878-1	IRIS_313-10030	ind2	1	2	9
2293	588	VARY MALADY MENA::IRGC 51555-1	IRIS_313-9388	ind2	1	2	9
2294	587	PARA NELLU::IRGC 50009-1	IRIS_313-9351	ind2	1	2	9
2295	586	KOTTEYARAN::IRGC 47383-1	IRIS_313-8660	ind2	1	2	9
2296	584	POKKALI::IRGC 8948-1	IRIS_313-8244	ind2	1	2	9
2297	573	GEANT W 7::IRGC 9620-1	IRIS_313-9817	ind2	1	2	9
2298	581	MUTTU SAMBA::IRGC 36333-1	IRIS_313-9039	ind2	1	2	9
2299	1303	JHONA 349	CX63	aus	1	2	9
2300	1287	N22	CX368	aus	1	2	9
2301	1272	KASALATH	CX227	aus	1	2	9
2302	1250	HUHUI 91269	B243	aus	1	2	9
2303	1242	QINGKE	B164	aus	1	2	9
2304	1228	ZACAODAO 13	B049	aus	1	2	9
2305	1198	W 398::IRGC 46787-1	IRIS_313-11374	aus	1	2	9
2306	1196	SATHI::IRGC 46659-1	IRIS_313-11371	aus	1	2	9
2307	1187	ARC 14901::IRGC 41811-1	IRIS_313-11274	aus	1	2	9
2308	1185	CHILE BORO::IRGC 45297-2	IRIS_313-11353	aus	1	2	9
2309	1180	ARC 14756::IRGC 41736-1	IRIS_313-11272	aus	1	2	9
2310	1178	KALABOKRI::IRGC 43872-1	IRIS_313-11324	aus	1	2	9
2311	1177	JHORA::IRGC 43862-1	IRIS_313-11323	aus	1	2	9
2312	1176	JASURE AUS::IRGC 43860-1	IRIS_313-11322	aus	1	2	9
2313	1166	ARC 13544::IRGC 42743-1	IRIS_313-11298	aus	1	2	9
2314	1161	ARC 7425::IRGC 42538-1	IRIS_313-11291	aus	1	2	9
2315	1153	ARC 15129::IRGC 41938-1	IRIS_313-11277	aus	1	2	9
2316	1151	ARC 14150::IRGC 41435-2	IRIS_313-11265	aus	1	2	9
2317	1140	R 146::IRGC 38606-1	IRIS_313-11232	aus	1	2	9
2318	1129	SHITTA AMAN::IRGC 37596-1	IRIS_313-11214	aus	1	2	9
2319	1128	NARIKEL BADI::IRGC 37550-1	IRIS_313-11213	aus	1	2	9
2320	1126	ZARBASAIL::IRGC 37346-1	IRIS_313-11210	aus	1	2	9
2321	1123	SONA AUS::IRGC 35160-1	IRIS_313-11175	aus	1	2	9
2322	1122	SLO 19::IRGC 35157-1	IRIS_313-11174	aus	1	2	9
2323	1120	SADA AUS::IRGC 35117-1	IRIS_313-11173	aus	1	2	9
2324	1119	RANI BHOG::IRGC 35109-1	IRIS_313-11172	aus	1	2	9
2325	1118	M 142::IRGC 35054-1	IRIS_313-11171	aus	1	2	9
2326	1117	LAL TAURA::IRGC 35017-1	IRIS_313-11170	aus	1	2	9
2327	1116	KANAI BASHI::IRGC 34967-1	IRIS_313-11169	aus	1	2	9
2328	1114	KADA CHOPA::IRGC 34954-1	IRIS_313-11168	aus	1	2	9
2329	1112	BHUT MURI::IRGC 34861-1	IRIS_313-11166	aus	1	2	9
2330	1111	BENA JHUPI::IRGC 34850-2	IRIS_313-11165	aus	1	2	9
2331	1110	BAK TULSI::IRGC 34831-1	IRIS_313-11164	aus	1	2	9
2332	1109	NATEL BORO::IRGC 34749-1	IRIS_313-11163	aus	1	2	9
2333	1108	DHARIAL::IRGC 34034-1	IRIS_313-11154	aus	1	2	9
2334	1095	HIJOL DIGA::IRGC 31655-1	IRIS_313-11112	aus	1	2	9
2335	1094	SAITA::IRGC 31618-1	IRIS_313-11111	aus	1	2	9
2336	1090	KALIBORO 600::IRGC 29367-1	IRIS_313-11067	aus	1	2	9
2337	1089	BORO 394::IRGC 29297-2	IRIS_313-11065	aus	1	2	9
2338	1088	BORO 275::IRGC 29294-2	IRIS_313-11064	aus	1	2	9
2339	1087	BORO 70-2::IRGC 29283-1	IRIS_313-11063	aus	1	2	9
2340	1086	AUS 449::IRGC 29230-1	IRIS_313-11061	aus	1	2	9
2341	1085	AUS 359::IRGC 29146-2	IRIS_313-11060	aus	1	2	9
2342	1084	AUS 344::IRGC 29131-1	IRIS_313-11059	aus	1	2	9
2343	1083	AUS 329::IRGC 29116-1	IRIS_313-11058	aus	1	2	9
2344	1081	AUS 301::IRGC 29089-1	IRIS_313-11056	aus	1	2	9
2345	1080	AUS 299::IRGC 29087-1	IRIS_313-11055	aus	1	2	9
2346	1079	AUS 295::IRGC 29083-1	IRIS_313-11054	aus	1	2	9
2347	1078	AUS 282::IRGC 29072-1	IRIS_313-11053	aus	1	2	9
2348	1077	AUS 278::IRGC 29068-1	IRIS_313-11052	aus	1	2	9
2349	1076	AUS 242::IRGC 29040-1	IRIS_313-11051	aus	1	2	9
2350	1075	AUS 233::IRGC 29036-1	IRIS_313-11050	aus	1	2	9
2351	1074	AUS 219::IRGC 29031-1	IRIS_313-11049	aus	1	2	9
2352	1073	AUS 171::IRGC 29004-1	IRIS_313-11048	aus	1	2	9
2353	1072	AUS 84::IRGC 28947-2	IRIS_313-11047	aus	1	2	9
2354	1067	34::IRGC 28371-2	IRIS_313-11036	aus	1	2	9
2355	1065	SANTHI 206::IRGC 28215-1	IRIS_313-11034	aus	1	2	9
2356	1064	NAWAN SATHRA BAGAR 344::IRGC 28079-1	IRIS_313-11031	aus	1	2	9
2357	1063	MUSHKAN 340 A::IRGC 28073-1	IRIS_313-11029	aus	1	2	9
2358	1062	MOTIA::IRGC 28036-1	IRIS_313-11028	aus	1	2	9
2359	1061	JHONA 101::IRGC 27976-1	IRIS_313-11027	aus	1	2	9
2360	1059	DHAN 263::IRGC 27926-2	IRIS_313-11025	aus	1	2	9
2361	1057	BAMLA SUFFAID 320::IRGC 27776-1	IRIS_313-11020	aus	1	2	9
2362	1056	PORANG::IRGC 27577-1	IRIS_313-11019	aus	1	2	9
2363	1055	KACHILON::IRGC 27555-1	IRIS_313-11016	aus	1	2	9
2364	1054	HANPA::IRGC 27547-2	IRIS_313-11015	aus	1	2	9
2365	1053	CHAKILA::IRGC 27540-1	IRIS_313-11014	aus	1	2	9
2366	1047	SUNGA WALA::IRGC 26802-1	IRIS_313-10987	aus	1	2	9
2367	1043	JHUL DIGA::IRGC 26478-1	IRIS_313-10981	aus	1	2	9
2368	1041	BORA DIGA::IRGC 26439-1	IRIS_313-10979	aus	1	2	9
2369	1039	LAKHSMI DIGHA::IRGC 26390-2	IRIS_313-10976	aus	1	2	9
2370	1035	INDIA DULAR (NO ORDEM 7)::IRGC 26070-1	IRIS_313-10969	aus	1	2	9
2371	1033	TILOKCHAN (SONABETHI)::IRGC 25927-1	IRIS_313-10965	aus	1	2	9
2372	1032	SADUMONI::IRGC 25919-1	IRIS_313-10964	aus	1	2	9
2373	1031	KATAKCHIKON::IRGC 25880-1	IRIS_313-10963	aus	1	2	9
2374	1028	PANKHIRAJ::IRGC 24139-1	IRIS_313-10930	aus	1	2	9
2375	1026	SUGA PANKHA::IRGC 24054-1	IRIS_313-10927	aus	1	2	9
2376	1025	KAMULI::IRGC 23928-1	IRIS_313-10925	aus	1	2	9
2377	1023	ARC 12920::IRGC 22450-1	IRIS_313-10892	aus	1	2	9
2378	1021	ARC 12433::IRGC 22064-1	IRIS_313-10882	aus	1	2	9
2379	1019	ARC 12101::IRGC 21907-1	IRIS_313-10878	aus	1	2	9
2380	1018	ARC 12079::IRGC 21888-1	IRIS_313-10877	aus	1	2	9
[truncated: 1,026 more rows]

## Sheet: IPA1
Table S3 Haplotype analysis of the key genes governing the target traits across the 3K RG panel
clust_order	orig_order	variety	iris_id	pop	mismatch	Haplotype	Haplotype frequency (%)
142	454	BAZAIL 980::IRGC 32817-2	IRIS_313-11124	admix	2	1	2.81085
157	465	SADUMONI::IRGC 25919-1	IRIS_313-10964	aus	1.5	1
158	230	BATHURI::IRGC 25838-1	IRIS_313-8963	aus	8.5	1
159	452	ARC 11822::IRGC 21677-1	IRIS_313-10873	aus	2.5	1
160	231	KALIA::IRGC 34699-1	IRIS_313-9626	aus	8.5	1
161	445	QINGKE	B164	aus	3	1
162	436	NARIKEL BADI::IRGC 37550-1	IRIS_313-11213	aus	3	1
163	433	SADA AUS::IRGC 35117-1	IRIS_313-11173	aus	3	1
164	432	LAL TAURA::IRGC 35017-1	IRIS_313-11170	aus	3	1
165	430	KADA CHOPA::IRGC 34954-1	IRIS_313-11168	aus	3	1
166	427	BAZAIL 975::IRGC 32816-2	IRIS_313-11123	aus	3	1
167	425	SAITA::IRGC 31618-1	IRIS_313-11111	aus	3	1
168	419	PORANG::IRGC 27577-1	IRIS_313-11019	aus	3	1
169	417	HANPA::IRGC 27547-2	IRIS_313-11015	aus	3	1
170	409	ARC 12079::IRGC 21888-1	IRIS_313-10877	aus	3	1
171	406	ARC 10145::IRGC 20744-1	IRIS_313-10854	aus	3	1
172	402	LAL SAR::IRGC 16185-1	IRIS_313-10735	aus	3	1
173	401	DEVARASI::IRGC 16173-1	IRIS_313-10734	aus	3	1
174	400	UCP 41::IRGC 8742-1	IRIS_313-10600	aus	3	1
175	380	KANPURI::IRGC 53278-1	IRIS_313-11477	aus	3	1
176	369	KOYRA::IRGC 77267-1	IRIS_313-8283	aus	3	1
177	366	N 22::IRGC 46459-1	IRIS_313-10150	aus	3	1
178	364	SIMUL KHURI::IRGC 35154-1	IRIS_313-8771	aus	3	1
179	363	CHANDARHAT::IRGC 25845-1	IRIS_313-9368	aus	3	1
180	226	N22	CX368	aus	9	1
181	219	HUHUI 91269	B243	aus	9	1
182	215	SATHI::IRGC 46659-1	IRIS_313-11371	aus	9	1
183	208	JHORA::IRGC 43862-1	IRIS_313-11323	aus	9	1
184	207	JASURE AUS::IRGC 43860-1	IRIS_313-11322	aus	9	1
185	200	ARC 7425::IRGC 42538-1	IRIS_313-11291	aus	9	1
186	186	M 142::IRGC 35054-1	IRIS_313-11171	aus	9	1
187	184	NATEL BORO::IRGC 34749-1	IRIS_313-11163	aus	9	1
188	181	KALIBORO 600::IRGC 29367-1	IRIS_313-11067	aus	9	1
189	179	AUS 449::IRGC 29230-1	IRIS_313-11061	aus	9	1
190	175	AUS 308::IRGC 29096-1	IRIS_313-11057	aus	9	1
191	167	AUS 171::IRGC 29004-1	IRIS_313-11048	aus	9	1
192	166	AUS 84::IRGC 28947-2	IRIS_313-11047	aus	9	1
193	163	NAWAN SATHRA BAGAR 344::IRGC 28079-1	IRIS_313-11031	aus	9	1
194	161	MUSHKAN 340 A::IRGC 28073-1	IRIS_313-11029	aus	9	1
195	157	MADISA::IRGC 27568-1	IRIS_313-11018	aus	9	1
196	154	JHUL DIGA::IRGC 26478-1	IRIS_313-10981	aus	9	1
197	146	ARC 12101::IRGC 21907-1	IRIS_313-10878	aus	9	1
198	143	ARC 11276::IRGC 21278-1	IRIS_313-10861	aus	9	1
199	128	DV 110::IRGC 8855-1	IRIS_313-10606	aus	9	1
200	125	UCP 122::IRGC 8794-1	IRIS_313-10603	aus	9	1
201	122	DJ 69::IRGC 8482-1	IRIS_313-10592	aus	9	1
202	117	D 204-1::IRGC 6445-1	IRIS_313-10534	aus	9	1
203	70	IR 73690-7-2-1-1-3-2-2-1::IRGC 117384-1	IRIS_313-10380	aus	9	1
204	43	KURKARUPPAN::IRGC 15449-1	IRIS_313-9861	aus	9	1
205	4	AUS 282::IRGC 29072-1	IRIS_313-11053	aus	21	1
206	37	CHUNGUR BALI::IRGC 25855-1	IRIS_313-9422	aus	9	1
207	438	DELI POCONG::IRGC 35265-1	IRIS_313-11177	indx	3	1
208	367	ARC 13530::IRGC 41146-1	IRIS_313-8401	indx	3	1
209	225	BALA	CX228	indx	9	1
210	196	ARC 13934::IRGC 41325-2	IRIS_313-11264	indx	9	1
211	192	SXC 216::IRGC 35175-1	IRIS_313-11176	indx	9	1
212	189	KARTIKHAMA::IRGC 37149-2	IRIS_313-11204	indx	9	1
213	142	ARC 10939::IRGC 21150-2	IRIS_313-10859	indx	9	1
214	135	ARC 10905::IRGC 12669-1	IRIS_313-10675	indx	9	1
215	120	221 C 391-1-3-3::IRGC 7600-1	IRIS_313-10566	indx	9	1
216	110	YADU BARA::IRGC 86912-1	IRIS_313-12138	indx	9	1
217	55	GALWAKA HANDERAN::IRGC 31381-1	IRIS_313-9256	indx	9	1
218	91	BHAINSA MUNDARIYA::IRGC 60893-1	IRIS_313-11596	indx	9	1
219	426	BIRUI SAIL::IRGC 31745-2	IRIS_313-11114	ind2	3	1
220	368	VARY MALADY MENA::IRGC 51555-1	IRIS_313-9388	ind2	3	1
221	223	W1263	CX160	ind2	9	1
222	199	ARC 18064::IRGC 42237-1	IRIS_313-11285	ind2	9	1
223	190	PAIRJAT::IRGC 37252-2	IRIS_313-11207	ind2	9	1
224	182	SAYAM::IRGC 31538-2	IRIS_313-11110	ind2	9	1
225	148	ARC 12180::IRGC 21965-2	IRIS_313-10880	ind2	9	1
226	47	ARC 14060::IRGC 41374-1	IRIS_313-8844	ind2	9	1
227	76	MAMORIAKA 114::GERVEX 5176-C1	IRIS_313-7728	ind2	9	1
228	411	ARC 13276::IRGC 22622-2	IRIS_313-10896	admix	3	1
229	373	105::IRGC 40896-1	IRIS_313-8783	admix	3	1
230	151	ARC 13204::IRGC 22558-1	IRIS_313-10894	admix	9	1
231	147	ARC 12124::IRGC 21929-1	IRIS_313-10879	admix	9	1
232	39	BERENJ 1277 S::IRGC 3461-1	IRIS_313-9783	admix	9	1
233	77	BETSILAIZINA::GERVEX 8405-C1	IRIS_313-7646	admix	9	1
234	446	BG90-2	CX21	ind1B	3	1
235	378	WAS 198-B-3-1-3::C1	IRIS_313-7815	ind1B	3	1
236	78	IR 72967-12-2-3::C1	IRIS_313-7911	ind1B	9	1
237	227	DHAN4	CX45	ind1B	9	1
238	98	ITA 245::IRGC 66288-1	IRIS_313-11713	ind3	9	1
239	158	BARA PASHAWARI 390::IRGC 27779-1	IRIS_313-11021	aro	9	1
240	159	BASMATI SURKH 161::IRGC 27797-1	IRIS_313-11023	aro	9	1
519	671	PAGAIYAHAN	IRIS_313-8880	indx	0	2	0.198413
1436	1841	SAM SI::IRGC 99020-1	IRIS_313-12308	ind3	0	2
1437	2393	TAMBA PERAK::IRGC 35534-2	IRIS_313-11181	ind3	0	2
1440	487	HAOGELAO	CX367	trop	0.5	2
1441	2224	PAE SANGGULA::IRGC 27297-1	IRIS_313-11004	trop	0	2
1798	404	YE ZO::IRGC 19888-1	IRIS_313-10840	temp	3	2
155	2	NOROI::IRGC 31611-1	IRIS_313-8864	aus	21	3	0.06
156	3	AMBOHIMANDAY::IRGC 68330-1	IRIS_313-11754	admix	21	3
515	339	KHIRPULI::IRGC 46143-1	IRIS_313-11364	indx	6	4	0.198413
516	485	ARC 12757::IRGC 41095-2	IRIS_313-11257	indx	0.5	4
1795	1087	PAMPANGON (H)::IRGC 60392-1	IRIS_313-9568	trop	0	4
1796	2223	PAE MEETO::IRGC 27254-1	IRIS_313-11003	trop	0	4
1797	2380	7516-14::IRGC 40090-3	IRIS_313-11246	temp	0	4
2304	549	XIA ZHI BAI::IRGC 53437-1	IRIS_313-9111	ind1A	0	4
1	2957	ZHONGJIAN 100	CX548	indx	0	5	0.694444
2	2842	ARROZVERMELHO	CX268	indx	0	5
3	2893	BG 94-1	CX35	indx	0	5
4	2432	JAO' HAWN MAE JAN::IRGC 44022-2	IRIS_313-11327	ind3	0	5
5	293	DAMM NOEB THNGORN'::IRGC 87428-1	IRIS_313-12152	ind3	6	5
6	2259	KHAO MAK KHAM::IRGC 29533-1	IRIS_313-11074	ind3	0	5
7	980	O. SATIVA::IRGC 12876-1	IRIS_313-9839	temp	0	5
8	2607	LIXINGENG	B117	temp	0	5
9	2268	KHAO PA SIEV::IRGC 30063-1	IRIS_313-11092	admix	0	5
10	1377	AMAKOYALI::IRGC 60878-1	IRIS_313-11595	aus	0	5
11	568	ARC 7091::IRGC 20491-1	IRIS_313-8498	aro	0	5
12	615	NCS 840::IRGC 62530-1	IRIS_313-9516	ind2	0	5
13	677	PUTTIGE::IRGC 52588-1	IRIS_313-8921	temp	0	5
14	478	KHAGRAI DIGHA::IRGC 53529-1	IRIS_313-11486	admix	1	5
15	428	DHARIAL::IRGC 34034-1	IRIS_313-11154	aus	3	5
16	370	BEGUM::IRGC 33990-1	IRIS_313-9641	aus	3	5
17	160	DHAN 263::IRGC 27926-2	IRIS_313-11025	aus	9	5
18	211	CHILE BORO::IRGC 45297-2	IRIS_313-11353	aus	9	5
19	450	INDEL::IRGC 17748-2	IRIS_313-10775	indx	2.5	5
20	40	WAR 72-2-1-1::IRGC 117361-1	IRIS_313-10421	indx	9	5
21	443	JAIBATTEY	B030	indx	3	5
490	2733	WUKEZHAN	B265	indx	0	6	0.462963
491	2704	MENJIADING 2	B229	indx	0	6
492	2584	QITOUBAIGU3	B089	indx	0	6
493	2412	ARC 14899::IRGC 43016-1	IRIS_313-11302	indx	0	6
494	7	TOG7291	CX401	indx	13	6
495	1553	E NOI NAH::IRGC 71138-1	IRIS_313-11835	indx	0	6
496	1988	LARONDJAWI::IRGC 13571-2	IRIS_313-10690	ind3	0	6
497	2086	SIBORAS::IRGC 18816-2	IRIS_313-10814	ind3	0	6
498	5	TOG5674	CX400	admix	14	6
499	1919	SUKAMANDI 1005::IRGC 6065-1	IRIS_313-10522	admix	0	6
500	2155	T Q QI QINYUHAYUHA::IRGC 23342-1	IRIS_313-10918	trop	0	6
501	3000	DODDI	CX99	ind2	0	6
504	466	RATRIO::IRGC 28181-1	IRIS_313-11033	admix	1.5	6
505	469	ARC 15319::IRGC 42007-1	IRIS_313-11278	indx	1.5	6
517	796	TOURBE::IRGC 47066-1	IRIS_313-9926	indx	0	7	0.132275
518	1058	TAMASHIRO HIKARI::IRGC 74534-1	IRIS_313-10077	indx	0	7
2068	2288	KALA MUNA::IRGC 31832-2	IRIS_313-11115	ind2	0	7
2491	486	HUA 564	CX340	ind1B	0.5	7
22	2988	C70	CX86	indx	0	8	4.36508
23	2982	CHENGHUI 448	CX8	indx	0	8
24	2972	MR77(SEBERANG )	CX70	indx	0	8
25	2802	ZIHUI 100	CX20	indx	0	8
26	2686	AIHECHI	B207	indx	0	8
27	2626	GU 154	B138	indx	0	8
28	2583	SAN**QISHILUO	B088	indx	0	8
29	2497	KARUNJEERAGA SAMBA::IRGC 49774-1	IRIS_313-11414	indx	0	8
30	2405	ARC 18371::IRGC 42423-2	IRIS_313-11287	indx	0	8
31	2392	ARC 13785::IRGC 41218-2	IRIS_313-11261	indx	0	8
32	2302	HTAWPATT::IRGC 33125-2	IRIS_313-11130	indx	0	8
33	1924	PTB 18::IRGC 6105-1	IRIS_313-10523	indx	0	8
34	1905	O. SATIVA::IRGC 5779-1	IRIS_313-10516	indx	0	8
35	1775	CHAM LEK::IRGC 89387-1	IRIS_313-12187	indx	0	8
36	1773	AE NOUA::IRGC 89308-1	IRIS_313-12185	indx	0	8
37	1721	LI TOU ZHAN::IRGC 78550-1	IRIS_313-11985	indx	0	8
38	1366	JIANG HUI DAO::IRGC 59688-1	IRIS_313-11576	indx	0	8
39	1233	IR 57924-24::IRTP 16675-C1	IRIS_313-7699	indx	0	8
40	1212	SALUMPIKIT::IRTP 4777-C1	IRIS_313-7769	indx	0	8
41	1209	IR 55411-50::IRTP 16682-C1	IRIS_313-7696	indx	0	8
42	1192	IR 1561-228-3-3::IRGC 32627-C1	IRIS_313-7684	indx	0	8
43	1190	H 15-23-DA::C1	IRIS_313-7681	indx	0	8
44	498	IR 73571-3B-11-3-K2::G1	IRIS_313-15906	indx	0	8
45	484	MONOLAYA	CX265	indx	1	8
46	331	ARC 18434::IRGC 42429-2	IRIS_313-11288	indx	6	8
47	350	BIWUSHENG	B203	indx	6	8
48	2973	INNMAYEBAW	CX71	ind3	0	8
49	2783	SRI RAJA	CX148	ind3	0	8
50	2492	A 28-6::IRGC 49409-2	IRIS_313-11406	ind3	0	8
51	2323	YODAYA::IRGC 33901-2	IRIS_313-11149	ind3	0	8
52	2321	YEBAW::IRGC 33875-2	IRIS_313-11148	ind3	0	8
53	2187	DAMNOEUB KHSE SAUT::IRGC 22819-2	IRIS_313-10899	ind3	0	8
54	2162	KHAO' SIM::IRGC 24094-1	IRIS_313-10928	ind3	0	8
55	2115	INDO NO 7505::IRGC 20162-2	IRIS_313-10844	ind3	0	8
56	2091	TJERE ENER::IRGC 19103-1	IRIS_313-10819	ind3	0	8
57	2090	TJEMPO PENDEK UNTUNG::IRGC 19055-2	IRIS_313-10818	ind3	0	8
58	2056	KAMAS::IRGC 17785-1	IRIS_313-10777	ind3	0	8
59	2038	NEP BA BONG TO::IRGC 17005-2	IRIS_313-10755	ind3	0	8
60	2034	TRANG LUA::IRGC 16781-1	IRIS_313-10750	ind3	0	8
61	1840	KHIE TOM::IRGC 95601-1	IRIS_313-12263	ind3	0	8
62	1712	CHAN LEUY::IRGC 81223-1	IRIS_313-12036	ind3	0	8
63	1683	CHAO LAO SOUNG::IRGC 78799-1	IRIS_313-11992	ind3	0	8
64	1618	ESCONDE CACHO::IRGC 74305-1	IRIS_313-11912	ind3	0	8
65	1348	FELEGBASEH::IRGC 58443-1	IRIS_313-11551	ind3	0	8
66	899	SIAM ER 32::IRGC 13917-1	IRIS_313-8591	ind3	0	8
67	893	SARA::IRGC 66631-1	IRIS_313-8457	ind3	0	8
68	589	MAE YEU::IRGC 64509-1	IRIS_313-9575	ind3	0	8
69	572	ARANG	IRIS_313-8791	ind3	0	8
70	300	LUA HUONG T 1::IRGC 7082-2	IRIS_313-10555	ind3	6	8
71	336	DINGRAS::IRGC 44402-1	IRIS_313-11334	ind3	6	8
72	2958	PENGSHANTIEGANZHAN	CX55	ind1A	0	8
73	2770	ZHENGSHAN97	CX133	ind1A	0	8
74	2768	ZALE	CX131	ind1A	0	8
75	2738	GANG 46B	CX10	ind1A	0	8
76	2720	ZHUZHEN B	B248	ind1A	0	8
77	2712	ZHENDAO 232	B239	ind1A	0	8
78	2663	71011	B181	ind1A	0	8
79	2639	JINNANTE 43B	B151	ind1A	0	8
80	2596	JIABALA	B104	ind1A	0	8
81	2330	T KAUG PAO::IRGC 34182-1	IRIS_313-11157	ind1A	0	8
82	1581	HENG YE ZAO::IRGC 72092-1	IRIS_313-11862	ind1A	0	8
83	1580	HEI YAN ZHAN::IRGC 72090-1	IRIS_313-11861	ind1A	0	8
84	670	E ZI 96::IRGC 70188-1	IRIS_313-8859	ind1A	0	8
85	1570	BAI MI ZAI 7::IRGC 71940-1	IRIS_313-11852	ind1A	0	8
86	2670	IRAT 669	B189	trop	0	8
87	2531	DJANDA MANDJA	B025	trop	0	8
88	2290	KAYELI KUNING::IRGC 31974-1	IRIS_313-11117	trop	0	8
89	2191	RANGKAI KEPEL::IRGC 25640-1	IRIS_313-10957	trop	0	8
90	2074	MLATI::IRGC 18278-1	IRIS_313-10795	trop	0	8
91	2063	KETAN SAPI::IRGC 17954-2	IRIS_313-10784	trop	0	8
92	2042	AEN METAN::IRGC 17142-1	IRIS_313-10758	trop	0	8
93	2017	NANIBRE::IRGC 16102-2	IRIS_313-10730	trop	0	8
94	1417	MANYALOJOPOIHUN::IRGC 63350-1	IRIS_313-11658	trop	0	8
95	497	WAB 56-125::IRTP 19771-G1	IRIS_313-15905	trop	0	8
96	1184	GLADIO::GERVEX 1652-C1	IRIS_313-8185	trop	0	8
97	2960	ZHONGCHAO 123	CX57	temp	0	8
98	2926	FENGZA	CX384	temp	0	8
99	2895	053A-3	CX351	temp	0	8
100	2731	WEIGUO	B263	temp	0	8
101	1925	FI LAI FENG::IRGC 7288-1	IRIS_313-10559	temp	0	8
102	1519	MAO ZHA NUO::IRGC 70335-1	IRIS_313-11803	temp	0	8
103	1144	MIARA::GERVEX 129-C1	IRIS_313-8050	temp	0	8
104	972	TAICHUNG 179::IRGC 85-1	IRIS_313-9702	temp	0	8
105	592	KOPANCSI KEREK::IRGC 9305-1	IRIS_313-9811	temp	0	8
106	968	CI 1600::IRGC 16305-1	IRIS_313-9463	temp	0	8
107	2969	BINAM	CX67	aro	0	8
108	2487	MOTANGA::IRGC 49242-2	IRIS_313-11401	aro	0	8
109	2451	CR 44-1::IRGC 45397-1	IRIS_313-11356	aro	0	8
110	2354	LAL AMAN 207::IRGC 37754-1	IRIS_313-11217	aro	0	8
111	2255	TUPA 15-3::IRGC 29416-2	IRIS_313-11069	aro	0	8
112	1543	HIRA NAKHI::IRGC 70840-1	IRIS_313-11826	aro	0	8
113	533	CHAWAL::IRGC 73090-1	IRIS_313-9601	aro	0	8
114	567	CHHOTE DHAN	IRIS_313-8268	aro	0	8
115	2993	CHHOMROMG	CX90	ind1B	0	8
116	2992	FENGAIZHAN	CX9	ind1B	0	8
117	2951	AI ZI DAO	CX50	ind1B	0	8
118	1846	PSBRC 18::IRGC 99639-1	IRIS_313-12319	ind1B	0	8
119	1103	MEDUSA::GERVEX 323-C1	IRIS_313-8067	ind1B	0	8
120	1264	CNA 4081::GERVEX 1494-C1	IRIS_313-8161	ind1B	0	8
121	2493	BATCHA BHOG (SCENTED)::IRGC 49440-2	IRIS_313-11407	ind2	0	8
122	2456	KALIKALMA::IRGC 45996-2	IRIS_313-11361	ind2	0	8
123	2353	KALOBONA::IRGC 37478-2	IRIS_313-11212	ind2	0	8
124	645	KEERIPALA CHILL PADDY::IRGC 49790-1	IRIS_313-8559	ind2	0	8
125	2234	GUTTI AKKULLU::IRGC 26850-2	IRIS_313-10989	ind2	0	8
126	2258	KHAO DAM::IRGC 29481-3	IRIS_313-11073	subtrop	0	8
127	1864	VIENG::IRGC 107375-2	IRIS_313-12345	subtrop	0	8
128	1859	NYAO::IRGC 107091-1	IRIS_313-12340	subtrop	0	8
129	520	NABESHI	IRIS_313-8927	subtrop	0	8
130	1563	SING SAI::IRGC 71442-2	IRIS_313-11845	subtrop	0	8
131	2636	LENGSHUINUO	B148	japx	0	8
132	2599	LENGSHUIGU 2	B109	japx	0	8
133	599	571::IRGC 48493-1	IRIS_313-8872	japx	0	8
134	1158	RONCOLO::GERVEX 124-C1	IRIS_313-8048	japx	0	8
135	667	STRAW 23-400::IRGC 38390-1	IRIS_313-8822	aus	0	8
136	29	SANTHI 206::IRGC 28215-1	IRIS_313-11034	aus	10	8
137	314	PANKHIRAJ::IRGC 24139-1	IRIS_313-10930	aus	6	8
138	2126	ARC 11338::IRGC 21329-1	IRIS_313-10864	admix	0	8
139	1975	ARC 10916::IRGC 12673-1	IRIS_313-10676	admix	0	8
140	268	UPRH 31::IRGC 61503-1	IRIS_313-11616	admix	6	8
141	1393	KARISHNABELI::IRGC 61979-1	IRIS_313-11628	admix	0	8
143	474	ZIRI	CX108	admix	1.5	8
144	456	NEWREX::IRGC 64657-1	IRIS_313-9648	admix	1.5	8
145	471	ARC 6579::IRGC 42510-1	IRIS_313-11290	admix	1.5	8
146	477	RR2-6	CX542	indx	1.5	8
147	458	AGEPDAUJSECAN::IRGC 49361-1	IRIS_313-9685	indx	1.5	8
148	468	IR 4535-PP 23-6-8-1::IRGC 40402-2	IRIS_313-11249	indx	1.5	8
149	463	ZACATEPEC::IRGC 16901-2	IRIS_313-10753	ind1B	1.5	8
150	476	NERICA-L-1	CX375	ind1B	1.5	8
151	461	VARY LAHY::IRGC 69908-1	IRIS_313-11791	ind2	1.5	8
152	467	OR 117-8::IRGC 39680-2	IRIS_313-11242	ind2	1.5	8
153	232	PANDRI PAREWA::IRGC 61030-1	IRIS_313-11603	aus	7.5	8
154	473	FANHAOPI	B221	ind1A	1.5	8
262	482	ZHONGNONG 4	B087	ind2	1	9	0.03
244	2977	AT354	CX75	indx	0	10	1.78571
245	2844	KHAZAR	CX27	indx	0	10
246	2711	MOMI	B238	indx	0	10
247	2676	PMS 10B	B195	indx	0	10
248	2674	C.MEDIO 7	B193	indx	0	10
249	2668	RP 1570-44-1	B187	indx	0	10
250	2667	SLK 2-18-2	B185	indx	0	10
251	2410	ARC 14299::IRGC 42889-2	IRIS_313-11299	indx	0	10
252	2388	ARC 7056::IRGC 40914-1	IRIS_313-11255	indx	0	10
253	2370	PINILING DANIEL::IRGC 38828-2	IRIS_313-11235	indx	0	10
254	1972	ARC 7255::IRGC 12343-2	IRIS_313-10668	indx	0	10
255	1346	MOE GAUNG PYU::IRGC 58120-1	IRIS_313-11545	indx	0	10
256	1296	KATSIYAM TABAO::IRGC 52855-1	IRIS_313-11463	indx	0	10
257	626	IRGA 346-111-2-1F::IRGC 117341-1	IRIS_313-10399	indx	0	10
258	623	CSR-90 IR-2::IRGC 117327-1	IRIS_313-10349	indx	0	10
259	622	CSR-89 IR-15::IRGC 117326-1	IRIS_313-10348	indx	0	10
260	512	SOM NGHE AN::IRGC 60751-1	IRIS_313-8409	indx	0	10
261	577	CO 39	IRIS_313-8265	indx	0	10
263	2990	HUANYANGNIAN	CX88	ind1A	0	10
264	2798	ZAOXIAN 14	CX18	ind1A	0	10
265	2721	CHAOYANGYIHAO B	B249	ind1A	0	10
266	2571	QIUQIANBAI	B072	ind1A	0	10
267	2561	NANTEHAO	B062	ind1A	0	10
268	1591	TIE ZHONG::IRGC 72321-1	IRIS_313-11872	ind1A	0	10
269	2326	AC 74::IRGC 33967-1	IRIS_313-11152	ind1A	0	10
270	2318	THAKADE THEEDAT::IRGC 33772-2	IRIS_313-11145	ind3	0	10
271	2315	SHWEPULAY::IRGC 33696-2	IRIS_313-11142	ind3	0	10
272	2305	LWANKHAN::IRGC 33330-1	IRIS_313-11133	ind3	0	10
273	1396	KHAO BAWNG::IRGC 61260-1	IRIS_313-11608	ind3	0	10
274	1329	DIAMBARANG::IRGC 56726-1	IRIS_313-11525	ind3	0	10
275	642	PAH WEAN::IRGC 78276-1	IRIS_313-8474	ind3	0	10
276	745	KARANTABA 1::IRGC 15924-1	IRIS_313-9461	ind3	0	10
277	3002	CX408	CX408	ind1B	0	10
278	2939	MATATAG2	CX399	ind1B	0	10
279	2682	CHENGNONGSHUIJING	B201	ind1B	0	10
280	494	IRRI 146::G1	IRIS_313-15902	ind1B	0	10
281	2534	DUMAI	B029	ind1B	0	10
282	2883	YUEGUANG	CX330	temp	0	10
283	2807	M3122	CX211	temp	0	10
284	2653	JIANGHUADAO	B166	temp	0	10
285	2680	HONGMISANDAN	B199	temp	0	10
286	2632	HUHUI 628	B144	japx	0	10
287	2624	YUYANNUO	B136	japx	0	10
288	596	GERDEH	IRIS_313-8256	japx	0	10
289	2260	KHAO NAM YEN::IRGC 29546-2	IRIS_313-11075	japx	0	10
290	2505	SINAPLED::IRGC 50402-1	IRIS_313-11424	trop	0	10
291	566	LIMBAYAN::IRGC 71556-1	IRIS_313-9558	trop	0	10
292	2053	HAWARA DJEDAH::IRGC 17728-1	IRIS_313-10773	trop	0	10
293	569	SOLAY GHAT::IRGC 73121-1	IRIS_313-9695	aus	0	10
294	2341	SLO 19::IRGC 35157-1	IRIS_313-11174	aus	0	10
295	2946	PUSA(BASMATI 1)	CX46	admix	0	10
296	2294	GURULEY::IRGC 32441-1	IRIS_313-11120	ind2	0	10
297	557	KHAU TRA BONG::IRGC 78342-1	IRIS_313-8578	subtrop	0	10
298	604	JC 149	IRIS_313-8385	aro	0	10
514	233	PADISENEMOK	CX263	indx	7	11	0.03
520	3001	B231	B231	indx	0	12	82.4074
521	2996	TGMS29	CX93	indx	0	12
522	2991	M202	CX89	indx	0	12
523	2989	Q5	CX87	indx	0	12
524	2987	C71	CX85	indx	0	12
525	2986	X23	CX84	indx	0	12
526	2971	MR167	CX69	indx	0	12
527	2970	MR106	CX68	indx	0	12
528	2956	LINYITANGDAO	CX54	indx	0	12
529	2954	JIANGXISIMIAO	CX53	indx	0	12
530	2953	DIANDUN 502	CX52	indx	0	12
531	2952	BABAOMI	CX51	indx	0	12
532	2950	108S	CX5	indx	0	12
533	2948	PT60	CX48	indx	0	12
534	2944	DUOXI 1	CX431	indx	0	12
535	2942	IR68552-55-3-2	CX42	indx	0	12
536	2940	93072	CX4	indx	0	12
537	2932	YUELIANGGU	CX390	indx	0	12
538	2928	NPT-114	CX386	indx	0	12
539	2910	GANWANXIAN 37 (926)	CX366	indx	0	12
540	2907	YZX2	CX363	indx	0	12
541	2892	KCD1	CX349	indx	0	12
542	2890	SAGCï¼7	CX347	indx	0	12
543	2889	SAGCï¼4	CX346	indx	0	12
544	2886	WANXIAN 77	CX343	indx	0	12
545	2885	WANXIAN 763	CX342	indx	0	12
546	2884	HUA 565	CX341	indx	0	12
547	2878	MENGGUANDAMAGU	CX319	indx	0	12
548	2877	HEIHEAIHUI	CX318	indx	0	12
549	2872	R106	CX313	indx	0	12
550	2867	LUYIN 46	CX304	indx	0	12
551	2866	LX2007	CX303	indx	0	12
552	2864	IR74	CX296	indx	0	12
553	2863	D15	CX291	indx	0	12
554	2860	D11	CX288	indx	0	12
555	2851	IR68	CX278	indx	0	12
556	2848	IR34	CX275	indx	0	12
557	2847	IR26	CX274	indx	0	12
558	2846	NONA BOKRA	CX273	indx	0	12
559	2841	IET1444	CX267	indx	0	12
560	2832	IRAT144	CX247	indx	0	12
561	2828	CARIJO	CX240	indx	0	12
562	2827	TKM 9	CX24	indx	0	12
563	2824	VANDANA	CX236	indx	0	12
564	2823	NSIC RC9 (APO)	CX235	indx	0	12
565	2822	IR62266-42-6-2	CX234	indx	0	12
566	2821	IR58821-23-1-3-1	CX233	indx	0	12
567	2820	IR55419-04	CX232	indx	0	12
568	2819	IR52561-UBN-1-1-2	CX231	indx	0	12
569	2814	ZHONGYOUZAO 81	CX221	indx	0	12
570	2811	FL478	CX219	indx	0	12
571	2805	GAOZI	CX207	indx	0	12
572	2801	BR11	CX2	indx	0	12
573	2800	ZHONG 413	CX19	indx	0	12
574	2799	SLG1	CX182	indx	0	12
575	2797	YUEXIANGZHAN	CX17	indx	0	12
576	2792	PTB33	CX157	indx	0	12
577	2791	MR84	CX156	indx	0	12
578	2782	SEBERANG	CX147	indx	0	12
579	2781	CO43	CX146	indx	0	12
580	2780	MINGHUI 63	CX145	indx	0	12
581	2779	HTA7204	CX144	indx	0	12
582	2766	R644	CX13	indx	0	12
583	2764	GAJALE	CX128	indx	0	12
584	2761	IR71466-75-3-B-1	CX124	indx	0	12
585	2759	TAI-ZHONG-XIAN 10	CX122	indx	0	12
586	2757	HUAGENGXIAN 74	CX12	indx	0	12
587	2756	P59279	CX119	indx	0	12
588	2755	YETUOZAI	CX118	indx	0	12
589	2754	IR65600-27-1-2-2	CX117	indx	0	12
590	2752	YUN HUI 72	CX115	indx	0	12
591	2736	NANGAOGU	B268	indx	0	12
592	2735	NON SPECIFIED	B267	indx	0	12
593	2726	DIANRUI 409B	B255	indx	0	12
594	2725	JINGHU3 B	B254	indx	0	12
595	2724	JIANGNONGZAO 1 B	B253	indx	0	12
596	2723	XIANGAI B	B252	indx	0	12
597	2719	JINNANTE B	B247	indx	0	12
598	2718	LAOZAOGU	B246	indx	0	12
599	2715	GUI 630	B242	indx	0	12
600	2707	XIANGWANXIAN 1	B233	indx	0	12
601	2702	MENJIAGAO 1	B227	indx	0	12
602	2696	HAOLAI	B219	indx	0	12
603	2683	BAOXIE 123B	B202	indx	0	12
604	2666	CHANH 148	B184	indx	0	12
605	2662	P1790-5-1M-4-5M-1B-3M-B	B180	indx	0	12
606	2660	BRC 25-146-2-1	B176	indx	0	12
607	2652	HAOHUANGLA	B165	indx	0	12
608	2647	TAIZHONGZAILAI 1/TAIZHONG65	B159	indx	0	12
609	2643	BAOXIE-7B	B155	indx	0	12
610	2641	QINGSIAI 16B	B153	indx	0	12
611	2633	TEQINGXUANHUI	B145	indx	0	12
612	2627	IR 661-1	B139	indx	0	12
613	2625	80B	B137	indx	0	12
614	2622	YANSHUICHI	B133	indx	0	12
615	2621	XIAOBAIMI	B132	indx	0	12
616	2620	AIZIZHAN	B131	indx	0	12
617	2618	HONGAINUO	B129	indx	0	12
618	2617	SIBEITIZHAO 6	B128	indx	0	12
619	2614	XIANGWANXIAN 3	B125	indx	0	12
620	2612	ZAOSHUXIANGHEIMI	B123	indx	0	12
621	2608	ERGANGAI	B118	indx	0	12
622	2606	SHUFENG 101	B116	indx	0	12
623	2603	CHENWAN 3	B113	indx	0	12
624	2598	WENXIANGNUO	B106	indx	0	12
625	2597	BAOXUAN 21 A	B105	indx	0	12
626	2591	JIIENUO	B097	indx	0	12
627	2590	MOWANGGUNEIZA	B095	indx	0	12
628	2586	XIAOHONGGU	B091	indx	0	12
629	2585	ZIMI	B090	indx	0	12
630	2575	MINBEIWANXIAN	B076	indx	0	12
631	2574	JINBAOYIN	B075	indx	0	12
632	2572	JINXIBAI2	B073	indx	0	12
633	2564	HUANGSIGUIZHAN	B065	indx	0	12
634	2563	XIANGZAOXIAN 7	B064	indx	0	12
635	2550	GZ 1368-5-4	B051	indx	0	12
636	2546	SANTIANNUO	B044	indx	0	12
637	2544	K 24	B040	indx	0	12
638	2543	IRAT 10	B039	indx	0	12
639	2539	AMERICAN RICE	B035	indx	0	12
640	2533	IR 10179-23-1-3	B028	indx	0	12
641	2528	SELN 244A6-20	B021	indx	0	12
642	2526	BULEIDA A-75	B019	indx	0	12
643	2520	SRI LANKA 1	B013	indx	0	12
644	2515	TIANHANDAO	B007	indx	0	12
645	2514	YIKONG	B006	indx	0	12
646	2504	C 1016-1::IRGC 50368-1	IRIS_313-11423	indx	0	12
647	2500	MUTHA SAMBA::IRGC 49924-2	IRIS_313-11419	indx	0	12
648	2489	AEB 368 RIP P TYPE ADT::IRGC 49359-2	IRIS_313-11403	indx	0	12
649	2488	SUITE JORA::IRGC 49257-2	IRIS_313-11402	indx	0	12
650	2486	RAYDHAN 1::IRGC 49127-2	IRIS_313-11399	indx	0	12
651	2481	INDO NO 13030::IRGC 48630-2	IRIS_313-11394	indx	0	12
652	2473	IR 9747 SEL::IRGC 47695-1	IRIS_313-11385	indx	0	12
653	2472	CHIEM TONG NHAT 1::IRGC 47496-1	IRIS_313-11384	indx	0	12
654	2471	CHIEM NGAN::IRGC 47488-1	IRIS_313-11383	indx	0	12
655	2470	HONDERAWALA::IRGC 47372-1	IRIS_313-11382	indx	0	12
656	2466	AMARILLO::IRGC 47120-1	IRIS_313-11377	indx	0	12
657	2445	WAGWAG RAOIS::IRGC 44805-1	IRIS_313-11347	indx	0	12
658	2443	WAGWAG::IRGC 44802-1	IRIS_313-11345	indx	0	12
659	2441	PODAO::IRGC 44701-1	IRIS_313-11342	indx	0	12
660	2439	LOBANG (WHITE)::IRGC 44548-2	IRIS_313-11338	indx	0	12
661	2431	BR 51-115-4::IRGC 43999-1	IRIS_313-11326	indx	0	12
662	2430	BLM 70::IRGC 43989-1	IRIS_313-11325	indx	0	12
663	2418	ARC 15862::IRGC 43242-1	IRIS_313-11309	indx	0	12
664	2417	ARC 15387::IRGC 43175-2	IRIS_313-11307	indx	0	12
665	2416	ARC 15385::IRGC 43174-1	IRIS_313-11306	indx	0	12
666	2415	ARC 14632::IRGC 41650-2	IRIS_313-11269	indx	0	12
667	2414	ARC 15163::IRGC 43106-1	IRIS_313-11304	indx	0	12
668	2413	ARC 15097::IRGC 43053-1	IRIS_313-11303	indx	0	12
669	2404	ARC 18325::IRGC 42399-1	IRIS_313-11286	indx	0	12
670	2402	ARC 18001::IRGC 42195-2	IRIS_313-11284	indx	0	12
671	2401	ARC 15743::IRGC 42127-2	IRIS_313-11283	indx	0	12
672	2398	ARC 15486::IRGC 42055-1	IRIS_313-11280	indx	0	12
673	2397	ARC 15063::IRGC 41909-2	IRIS_313-11276	indx	0	12
674	2396	ARC 14975::IRGC 41848-1	IRIS_313-11275	indx	0	12
675	2395	ARC 14347::IRGC 41517-2	IRIS_313-11266	indx	0	12
676	2394	ARC 13919::IRGC 41313-2	IRIS_313-11263	indx	0	12
677	2391	ARC 13591::IRGC 41177-2	IRIS_313-11260	indx	0	12
678	2386	SML CAMPONI::IRGC 40642-1	IRIS_313-11253	indx	0	12
679	2381	RP 1153-20-14::IRGC 40131-2	IRIS_313-11247	indx	0	12
680	2379	RP 20-12::IRGC 40031-2	IRIS_313-11245	indx	0	12
681	2378	W 1014-162::IRGC 39871-1	IRIS_313-11244	indx	0	12
682	2375	CR 157-392-4::IRGC 39247-2	IRIS_313-11240	indx	0	12
683	2374	B 737 G-KN-23-1::IRGC 39203-2	IRIS_313-11239	indx	0	12
684	2369	LIGUNGTUNG::IRGC 38786-1	IRIS_313-11234	indx	0	12
685	2352	KUMRI::IRGC 37182-2	IRIS_313-11206	indx	0	12
686	2347	SYNTHETIC SATIVA::IRGC 36842-2	IRIS_313-11199	indx	0	12
687	2345	K 17-9-1-1::IRGC 36778-1	IRIS_313-11197	indx	0	12
688	2320	TYB 11::IRGC 33821-2	IRIS_313-11147	indx	0	12
689	2319	THEEDAT NGASEIN::IRGC 33779-2	IRIS_313-11146	indx	0	12
690	2317	TAUNGDI::IRGC 33746-2	IRIS_313-11144	indx	0	12
691	2316	TANBAUNG::IRGC 33732-2	IRIS_313-11143	indx	0	12
692	2314	SHWENI::IRGC 33686-2	IRIS_313-11141	indx	0	12
693	2312	NWACHI MANINE::IRGC 33531-2	IRIS_313-11139	indx	0	12
694	2311	KHAO HAE::IRGC 29773-3	IRIS_313-11085	indx	0	12
695	2309	NGALONGYI::IRGC 33479-2	IRIS_313-11137	indx	0	12
696	2306	MANSAT 3::IRGC 33341-1	IRIS_313-11134	indx	0	12
697	2304	KALALAN::IRGC 33154-2	IRIS_313-11132	indx	0	12
698	2303	KALAI::IRGC 33151-2	IRIS_313-11131	indx	0	12
699	2300	GOKAUNG::IRGC 33079-2	IRIS_313-11128	indx	0	12
700	2298	ANBAW::IRGC 32932-2	IRIS_313-11126	indx	0	12
701	2293	NEP BUNG::IRGC 32207-1	IRIS_313-11119	indx	0	12
702	2277	Y 115::IRGC 30856-2	IRIS_313-11101	indx	0	12
703	2267	KHAO NON::IRGC 30051-1	IRIS_313-11091	indx	0	12
704	2263	NON HAI::IRGC 29636-2	IRIS_313-11078	indx	0	12
705	2257	CHAO HAI::IRGC 29450-2	IRIS_313-11071	indx	0	12
706	2243	VELLAIKOTTAI::IRGC 28618-1	IRIS_313-11042	indx	0	12
707	2236	BALIBUD::IRGC 26871-1	IRIS_313-10990	indx	0	12
708	2232	SUNAR::IRGC 27470-1	IRIS_313-11011	indx	0	12
709	2226	CO 36::IRGC 26847-2	IRIS_313-10988	indx	0	12
710	2219	KETAN RASO::IRGC 27154-1	IRIS_313-10998	indx	0	12
711	2217	BAKASI::IRGC 27074-1	IRIS_313-10996	indx	0	12
712	2212	BOROJYOT::IRGC 26578-2	IRIS_313-10983	indx	0	12
713	2208	PANI TORONG::IRGC 26411-1	IRIS_313-10978	indx	0	12
714	2198	HURANG ARISO LUTA::IRGC 26055-1	IRIS_313-10966	indx	0	12
715	2174	SINTHA::IRGC 24687-1	IRIS_313-10941	indx	0	12
716	2158	KHAO PHAE HOM::IRGC 23518-2	IRIS_313-10921	indx	0	12
717	2154	T Q QI HAYUQBABA::IRGC 23318-1	IRIS_313-10917	indx	0	12
718	2142	ARC 12690::IRGC 22257-1	IRIS_313-10887	indx	0	12
719	2140	ARC 12559::IRGC 22148-2	IRIS_313-10885	indx	0	12
720	2122	ARC 10894::IRGC 21122-1	IRIS_313-10858	indx	0	12
721	2097	KEMA 5::IRGC 19343-2	IRIS_313-10825	indx	0	12
722	2083	SEMPOR::IRGC 18761-2	IRIS_313-10811	indx	0	12
723	2054	HEGAR MANAH::IRGC 17733-1	IRIS_313-10774	indx	0	12
724	2037	KH 998::IRGC 16948-2	IRIS_313-10754	indx	0	12
725	2035	LUA CHUM::IRGC 16840-1	IRIS_313-10751	indx	0	12
726	2033	LUA DUC::IRGC 16718-1	IRIS_313-10748	indx	0	12
727	2023	GOGO::IRGC 16418-1	IRIS_313-10739	indx	0	12
728	2020	MOTANGE PAHELLO LAULE::IRGC 16160-1	IRIS_313-10733	indx	0	12
729	2016	OUSSANTHIABA::IRGC 16046-2	IRIS_313-10728	indx	0	12
730	2012	ERNEST::IRGC 15884-2	IRIS_313-10725	indx	0	12
731	2007	HEENDIKWEE::IRGC 15587-2	IRIS_313-10720	indx	0	12
732	2001	PADI PULOT MELAYANG::IRGC 14391-2	IRIS_313-10705	indx	0	12
733	1964	EA HOUM::IRGC 11783-1	IRIS_313-10655	indx	0	12
734	1959	PHOU SAO LEUM NYANG::IRGC 11570-2	IRIS_313-10651	indx	0	12
735	1951	HAM MOON::IRGC 9135-2	IRIS_313-10614	indx	0	12
736	1949	MATHOLUWA::IRGC 8901-1	IRIS_313-10609	indx	0	12
737	1938	KAYANGYA D 402::IRGC 7927-2	IRIS_313-10575	indx	0	12
738	1937	KAILUNDO::IRGC 7859-2	IRIS_313-10574	indx	0	12
739	1935	KOTHMALLI KARUPPAN::IRGC 7842-1	IRIS_313-10572	indx	0	12
740	1930	221 B 36-1-1-1-1::IRGC 7585-1	IRIS_313-10565	indx	0	12
741	1918	C 34-13::IRGC 6797-2	IRIS_313-10547	indx	0	12
742	1909	NATURAL HYBRID C 33-8::IRGC 5929-1	IRIS_313-10520	indx	0	12
743	1907	KHAYANGYA D 34-181::IRGC 5861-2	IRIS_313-10518	indx	0	12
744	1903	LUBANG PUTI::IRGC 5429-1	IRIS_313-10513	indx	0	12
745	1901	MAGSIING::IRGC 5211-1	IRIS_313-10510	indx	0	12
746	1894	TP MIL 53::IRGC 326-2	IRIS_313-10433	indx	0	12
747	1890	PULUT NANGKA 16::IRGC 3630-2	IRIS_313-10480	indx	0	12
748	1877	CASIBON::IRGC 589-2	IRIS_313-10441	indx	0	12
749	1874	NASAENG::IRGC 107819-1	IRIS_313-12355	indx	0	12
750	1873	NASAENG::IRGC 107818-1	IRIS_313-12354	indx	0	12
751	1852	CHAO DO::IRGC 106666-1	IRIS_313-12329	indx	0	12
752	1837	LG 9274::IRGC 98715-1	IRIS_313-12303	indx	0	12
753	1835	LG 10178::IRGC 98526-1	IRIS_313-12301	indx	0	12
754	1834	NGAM KON DAM::IRGC 98486-1	IRIS_313-12300	indx	0	12
755	1831	LOUK PASOM::IRGC 98136-1	IRIS_313-12297	indx	0	12
756	1821	VARY 5000 FOTSY::IRGC 97235-1	IRIS_313-12283	indx	0	12
757	1820	TSY MILA RO::IRGC 97233-1	IRIS_313-12282	indx	0	12
758	1818	MAKALIOKA::IRGC 97193-1	IRIS_313-12280	indx	0	12
759	1815	MAGU::IRGC 97027-1	IRIS_313-12275	indx	0	12
760	1811	SHWEWARHNAN::IRGC 96053-1	IRIS_313-12269	indx	0	12
761	1810	MAYATAUNG::IRGC 95957-1	IRIS_313-12268	indx	0	12
762	1793	TE SAN AI 2::IRGC 93355-1	IRIS_313-12232	indx	0	12
763	1783	CHAO KHIE KHOUAY::IRGC 90968-1	IRIS_313-12220	indx	0	12
764	1781	CHAM TON::IRGC 90600-1	IRIS_313-12210	indx	0	12
765	1780	SALA::IRGC 90457-1	IRIS_313-12207	indx	0	12
766	1776	CHAO KHAW NYAO::IRGC 89460-1	IRIS_313-12190	indx	0	12
767	1774	BAO DAM::IRGC 89352-1	IRIS_313-12186	indx	0	12
768	1760	DAU NGHA THAI BINH::IRGC 82891-1	IRIS_313-12078	indx	0	12
769	1741	KYAUK KYI::IRGC 82773-1	IRIS_313-12072	indx	0	12
770	1737	IR 10120-7-2-1-4::IRGC 78628-1	IRIS_313-11987	indx	0	12
771	1735	531::IRGC 82643-1	IRIS_313-12067	indx	0	12
772	1726	AI JIAO ZI::IRGC 82255-1	IRIS_313-12057	indx	0	12
773	1723	SHAN KAUK HNYIN::IRGC 81656-1	IRIS_313-12050	indx	0	12
774	1707	CHAO BONG::IRGC 80266-2	IRIS_313-12028	indx	0	12
775	1702	EX SANDEMA::IRGC 79964-1	IRIS_313-12017	indx	0	12
776	1701	EX AUBERGE::IRGC 79898-1	IRIS_313-12016	indx	0	12
777	1693	JIA GEN::IRGC 79654-1	IRIS_313-12007	indx	0	12
778	1684	LIM MA NO MA KHIN NYUNT::IRGC 78917-1	IRIS_313-11993	indx	0	12
779	1680	POTOQOIN::IRGC 78677-1	IRIS_313-11988	indx	0	12
780	1677	MAMORIAKA::IRGC 77867-1	IRIS_313-11977	indx	0	12
781	1668	TANG DU GU::IRGC 77400-1	IRIS_313-11967	indx	0	12
782	1644	MALOBA (DISSI ROUGE)::IRGC 75700-1	IRIS_313-11940	indx	0	12
783	1642	GNASSOUMADOUGOU::IRGC 75595-1	IRIS_313-11938	indx	0	12
784	1641	KUNJUKUNJU::IRGC 75448-1	IRIS_313-11937	indx	0	12
785	1638	KANATO::IRGC 75306-2	IRIS_313-11934	indx	0	12
786	1637	MURGI BRINJ::IRGC 73109-1	IRIS_313-11889	indx	0	12
787	1625	GI TAH::IRGC 74883-1	IRIS_313-11920	indx	0	12
788	1606	MAHA CHAI::IRGC 73517-1	IRIS_313-11899	indx	0	12
789	1601	LOC TRANG MUON::IRGC 73216-1	IRIS_313-11894	indx	0	12
790	1534	LETYONE::IRGC 70753-1	IRIS_313-11818	indx	0	12
791	1533	KHAOSAING::IRGC 70746-2	IRIS_313-11817	indx	0	12
792	1532	KARILETYONE::IRGC 70745-1	IRIS_313-11816	indx	0	12
793	1524	R 762::IRGC 70531-1	IRIS_313-11808	indx	0	12
794	1523	R 582::IRGC 70504-1	IRIS_313-11807	indx	0	12
795	1508	MAMA TABALI::IRGC 69720-1	IRIS_313-11783	indx	0	12
796	1498	PJ 110::IRGC 68981-1	IRIS_313-11763	indx	0	12
797	1487	L 10833::IRGC 68121-1	IRIS_313-11751	indx	0	12
798	1486	L 10595::IRGC 68109-1	IRIS_313-11750	indx	0	12
799	1485	GAO JIAO YING GAN ZHAN::IRGC 68053-1	IRIS_313-11748	indx	0	12
800	1484	E 4197::IRGC 68004-1	IRIS_313-11747	indx	0	12
801	1481	AI JIAO AO FAN ZI::IRGC 67871-1	IRIS_313-11744	indx	0	12
802	1478	UGAGA::IRGC 67604-1	IRIS_313-11740	indx	0	12
803	1473	YI LI ZHONG::IRGC 67382-1	IRIS_313-11735	indx	0	12
804	1469	QING TAI AI::IRGC 67273-1	IRIS_313-11731	indx	0	12
805	1468	QING ER XIAO 2::IRGC 67255-1	IRIS_313-11730	indx	0	12
806	1467	MEI LIU ZAO 5::IRGC 67231-1	IRIS_313-11729	indx	0	12
807	1460	KABERI::IRGC 66801-1	IRIS_313-11722	indx	0	12
808	1455	JATI MANI::IRGC 66565-1	IRIS_313-11717	indx	0	12
809	1454	CHAMPION::IRGC 66327-1	IRIS_313-11714	indx	0	12
810	1449	CHING LIU::IRGC 65018-1	IRIS_313-11694	indx	0	12
811	1448	CHING CH'UNG::IRGC 65002-1	IRIS_313-11693	indx	0	12
812	1428	F 478::IRGC 63882-1	IRIS_313-11669	indx	0	12
813	1425	LONG GE 33::IRGC 63705-1	IRIS_313-11666	indx	0	12
814	1422	CUN GU NUO::IRGC 63576-1	IRIS_313-11664	indx	0	12
815	1415	B 3913 B 16-20 ST 28::IRGC 63099-1	IRIS_313-11656	indx	0	12
816	1399	NCS 349::IRGC 62257-1	IRIS_313-11639	indx	0	12
817	1385	UPRH 265::IRGC 61689-1	IRIS_313-11621	indx	0	12
818	1381	TAN NONG::IRGC 56126-1	IRIS_313-11521	indx	0	12
819	1376	CHAN THANH HOA::IRGC 60647-1	IRIS_313-11594	indx	0	12
820	1363	GAO LIANG ZAO::IRGC 59563-1	IRIS_313-11573	indx	0	12
821	1360	GENG 77-4::IRGC 59321-1	IRIS_313-11570	indx	0	12
822	1351	PA WOON::IRGC 58656-1	IRIS_313-11555	indx	0	12
823	1349	IR 3839-1::IRGC 55946-1	IRIS_313-11516	indx	0	12
824	1347	TAUNGYA SABA::IRGC 58226-1	IRIS_313-11549	indx	0	12
825	1345	LINPAN CHAW::IRGC 58087-1	IRIS_313-11544	indx	0	12
826	1342	BKN BR 1031-78-5-4::IRGC 55927-1	IRIS_313-11515	indx	0	12
827	1341	HOE PHAR THAE::IRGC 57907-1	IRIS_313-11541	indx	0	12
828	1327	ADIALLO::IRGC 56264-1	IRIS_313-11523	indx	0	12
829	1323	A 69-1::IRGC 55305-1	IRIS_313-11510	indx	0	12
830	1311	AR 133::IRGC 53942-1	IRIS_313-11493	indx	0	12
831	1309	ARC 15480::IRGC 53799-1	IRIS_313-11490	indx	0	12
832	1288	TUNAGANNAPNANG::IRGC 52046-1	IRIS_313-11447	indx	0	12
833	1286	ARC 18533::IRGC 51756-1	IRIS_313-11443	indx	0	12
834	1285	ARC 18502::IRGC 51749-2	IRIS_313-11442	indx	0	12
835	1282	MERLE::GERVEX 1685-C1	IRIS_313-8215	indx	0	12
836	1272	GIZA 178::GERVEX 1681-C1	IRIS_313-8212	indx	0	12
837	1271	WAS 174-B-3-5::C1	IRIS_313-7809	indx	0	12
838	1262	KOGONI 91-1::C1	IRIS_313-7719	indx	0	12
839	1220	UPL RI 7::IRTP 9897-C1	IRIS_313-7797	indx	0	12
840	1219	B 6144-MR-6-0-0::C1	IRIS_313-7641	indx	0	12
841	1217	TSIPALA 1231::GERVEX 8418-C1	IRIS_313-7792	indx	0	12
842	1216	SOM CAU 70 A::IRGC 8227-C1	IRIS_313-7778	indx	0	12
843	1203	IR 2344-P1 PB-9-3-2B::IRGC 39317-C1	IRIS_313-7690	indx	0	12
844	1202	IR 57920-AC 25-2-B::C1	IRIS_313-7698	indx	0	12
845	1200	ANGIFOTSY 685::GERVEX 4717-C1	IRIS_313-7638	indx	0	12
846	1194	SONA::IRGC 26971-C1	IRIS_313-7780	indx	0	12
847	1187	DANAU LAUT TAWAR::C1	IRIS_313-7668	indx	0	12
848	1186	CT 6510-24-1-2::C1	IRIS_313-7665	indx	0	12
849	1166	ARIANA::GERVEX 396-C1	IRIS_313-8069	indx	0	12
850	1122	ORIONE::GERVEX 333-C1	IRIS_313-8068	indx	0	12
851	1027	SERIBU::IRGC 71615-1	IRIS_313-8987	indx	0	12
852	949	CODE NO 31323::IRGC 46907-1	IRIS_313-9190	indx	0	12
853	948	WAR 87-7-A10-2-B-B-B-1::IRGC 117362-1	IRIS_313-10422	indx	0	12
854	945	IR 52718-B-B-6-B-B-1-1::IRGC 117334-1	IRIS_313-10357	indx	0	12
855	944	BR 4973-34-6-6::IRGC 117317-1	IRIS_313-10340	indx	0	12
856	943	B 4414 F-MR-6-3::IRGC 117310-1	IRIS_313-10332	indx	0	12
857	941	FONAIAP 2::IRGC 116985-1	IRIS_313-10268	indx	0	12
858	940	ALTAMIRA 9::IRGC 116953-1	IRIS_313-10257	indx	0	12
859	939	EPEAL 102::IRGC 78698-1	IRIS_313-10220	indx	0	12
860	938	SOLOMON RED RICE::IRGC 50950-1	IRIS_313-9944	indx	0	12
861	937	PODIWEE::IRGC 11938-1	IRIS_313-9831	indx	0	12
862	934	RTS 16::IRGC 8235-1	IRIS_313-9429	indx	0	12
863	933	PA FADAYA::IRGC 58524-1	IRIS_313-9402	indx	0	12
864	887	IR 70027-8-2-2-3-2::IRGC 117382-1	IRIS_313-10375	indx	0	12
865	886	IR 67518-B-11-1-B::IRGC 117380-1	IRIS_313-10371	indx	0	12
866	885	IR 57514-PMI 5-B-1-2::IRGC 117372-1	IRIS_313-10360	indx	0	12
867	884	IR 31142-14-1-1-3-1-1-2::IRGC 117378-1	IRIS_313-10355	indx	0	12
868	883	RUSTIC::IRGC 117026-1	IRIS_313-10318	indx	0	12
869	876	MACAN BINUNDOK::IRGC 8245-1	IRIS_313-9243	indx	0	12
870	874	SINNA SITHIRA KALI::IRGC 51064-1	IRIS_313-9091	indx	0	12
871	872	BALASURIYA A::IRGC 66509-1	IRIS_313-8699	indx	0	12
872	871	CO 19::IRGC 5905-1	IRIS_313-8657	indx	0	12
873	865	ARC 18202::IRGC 42328-1	IRIS_313-8414	indx	0	12
874	864	ARC 11867::IRGC 40978-1	IRIS_313-8315	indx	0	12
875	863	PULUTHI KARAN (MIXED)::IRGC 77530-1	IRIS_313-8306	indx	0	12
876	860	IR 80340-23-B-12-6-B::IRGC 117309-1	IRIS_313-10396	indx	0	12
877	859	IR 80310-12-B-1-3-B::IRGC 117307-1	IRIS_313-10394	indx	0	12
878	858	IR 69502-6-SRN-3-UBN-1-B::IRGC 117290-1	IRIS_313-10374	indx	0	12
879	857	IR 65483-111-5-9-2-11::IRGC 117286-1	IRIS_313-10366	indx	0	12
880	856	IR 63295-AC 209-7::IRGC 117365-1	IRIS_313-10361	indx	0	12
881	855	HP 3319-2WX-6-4-1-B::IRGC 117331-1	IRIS_313-10353	indx	0	12
882	853	CAMPONI::IRGC 116963-1	IRIS_313-10325	indx	0	12
883	852	INIAP 10::IRGC 117000-1	IRIS_313-10314	indx	0	12
884	851	INIAP 6::IRGC 117002-1	IRIS_313-10307	indx	0	12
885	850	IRGA 959-1-2-2F-4-1-4A-6-CA-6X::IRGC 117006-1	IRIS_313-10301	indx	0	12
886	848	IR 21015-72-3-3-3-1::IRGC 117004-1	IRIS_313-10294	indx	0	12
887	846	ICTA MOTAGUA::IRGC 116995-1	IRIS_313-10275	indx	0	12
888	845	IA CUBA 17::IRGC 116990-1	IRIS_313-10271	indx	0	12
889	844	CUYAMEL 3820::IRGC 116975-1	IRIS_313-10263	indx	0	12
890	843	CEA 3::IRGC 116965-1	IRIS_313-10260	indx	0	12
891	841	LIU XU::IRGC 109232-1	IRIS_313-10239	indx	0	12
892	838	PSBRC 68::IRGC 99711-1	IRIS_313-10235	indx	0	12
893	836	BA BAI GU::IRGC 79580-1	IRIS_313-10221	indx	0	12
894	829	DA GANG ZHAN::IRGC 67103-1	IRIS_313-10177	indx	0	12
895	826	MEI FENG 9::IRGC 63735-1	IRIS_313-10168	indx	0	12
896	825	IR 13429-109-2-2-1::IRGC 63491-1	IRIS_313-10167	indx	0	12
897	821	CAUVERY::IRGC 45255-1	IRIS_313-10148	indx	0	12
898	818	EX FOILAEIN (NAPUTO)::IRGC 81675-1	IRIS_313-10113	indx	0	12
899	817	DALSUNG 41::IRGC 79385-1	IRIS_313-10103	indx	0	12
900	816	TOC 5430::IRGC 70487-1	IRIS_313-10054	indx	0	12
901	815	TSIMATAHOPAOSA::IRGC 69884-1	IRIS_313-10050	indx	0	12
902	814	MOVE (MOKOLE)::IRGC 69739-1	IRIS_313-10048	indx	0	12
903	811	BANTA TIMA::IRGC 69474-1	IRIS_313-10045	indx	0	12
904	808	BOHOTO BALOOCHESTAN::IRGC 66237-1	IRIS_313-10016	indx	0	12
905	806	GARURA::IRGC 64111-1	IRIS_313-10007	indx	0	12
906	802	SOM DIGUIME::IRGC 56751-1	IRIS_313-9986	indx	0	12
907	799	KULA KARUPPAN::IRGC 55328-1	IRIS_313-9968	indx	0	12
908	794	KN 1 B 361-1-8-6-9::IRGC 46974-1	IRIS_313-9924	indx	0	12
909	788	SML AWINI::IRGC 13391-1	IRIS_313-9841	indx	0	12
910	783	LEAD::IRGC 5805-1	IRIS_313-9791	indx	0	12
911	781	CI 9445::IRGC 2081-1	IRIS_313-9767	indx	0	12
912	769	PESAGRO 102::IRGC 78703-1	IRIS_313-9623	indx	0	12
913	766	ARC 10594::IRGC 12524-1	IRIS_313-9609	indx	0	12
914	764	RPA 5929 (K 45)::IRGC 33963-1	IRIS_313-9604	indx	0	12
915	763	E LONG MAH::IRGC 47946-1	IRIS_313-9600	indx	0	12
916	762	ASHI BINNI::IRGC 77216-1	IRIS_313-9594	indx	0	12
917	761	ARC 15088::IRGC 41934-1	IRIS_313-9593	indx	0	12
918	760	B 78-S81::IRGC 58415-1	IRIS_313-9574	indx	0	12
919	759	NX 3533::IRGC 63796-1	IRIS_313-9570	indx	0	12
920	753	RPW 9-4 (SS 1)::IRGC 50690-1	IRIS_313-9522	indx	0	12
921	750	BINUHANGIN::IRGC 67429-1	IRIS_313-9503	indx	0	12
922	749	CHNNOR::IRGC 67485-1	IRIS_313-9484	indx	0	12
923	747	H 6::IRGC 157-1	IRIS_313-9472	indx	0	12
924	744	PAMAH S 18::IRGC 61322-1	IRIS_313-9451	indx	0	12
925	742	ARC 18092::IRGC 42256-1	IRIS_313-9427	indx	0	12
926	735	ARC 13778::IRGC 41216-1	IRIS_313-9347	indx	0	12
927	731	VEN THAP::IRGC 56138-1	IRIS_313-9317	indx	0	12
928	727	PALEPYU::IRGC 33549-1	IRIS_313-9285	indx	0	12
929	710	XI GAN JING REN::IRGC 60035-1	IRIS_313-9184	indx	0	12
930	709	KHAO MON::IRGC 60764-1	IRIS_313-9182	indx	0	12
931	700	LEUANG 28-1-87::IRGC 874-1	IRIS_313-9114	indx	0	12
932	693	CR 60-10::IRGC 15777-1	IRIS_313-9023	indx	0	12
933	688	ARC 10754::IRGC 12603-1	IRIS_313-8986	indx	0	12
934	681	ARC 18061::IRGC 47650-1	IRIS_313-8935	indx	0	12
935	675	E 2040::IRGC 67968-1	IRIS_313-8914	indx	0	12
936	672	LU MAO ZHAN::IRGC 68159-1	IRIS_313-8889	indx	0	12
937	659	BAZAIL::IRGC 27526-1	IRIS_313-8717	indx	0	12
938	648	ARC 12884::IRGC 22417-1	IRIS_313-8603	indx	0	12
939	646	ARC 11901::IRGC 21727-1	IRIS_313-8585	indx	0	12
940	641	ARC 18175::IRGC 42316-1	IRIS_313-8458	indx	0	12
941	639	IRRIBINI::IRGC 49094-1	IRIS_313-8437	indx	0	12
942	636	FEI GAI 122::IRGC 63599-1	IRIS_313-8412	indx	0	12
943	629	RR 272-17-829::IRGC 117354-1	IRIS_313-10412	indx	0	12
944	628	K 479-2-3::IRGC 117346-1	IRIS_313-10404	indx	0	12
945	627	IRGA 659-1-2-2-2::IRGC 117345-1	IRIS_313-10403	indx	0	12
946	624	CT 9737-6-1-1-2-2P-M::IRGC 117330-1	IRIS_313-10352	indx	0	12
947	621	B 6149 F-MR-7::IRGC 117314-1	IRIS_313-10337	indx	0	12
948	618	CT 9506-18-7-1T-2::IRGC 116973-1	IRIS_313-10300	indx	0	12
949	583	NAZIRA SAIL::IRGC 77284-1	IRIS_313-9696	indx	0	12
950	581	ARC 5840::IRGC 12144-1	IRIS_313-9424	indx	0	12
951	580	KAAKARAN::IRGC 27138-1	IRIS_313-9314	indx	0	12
952	552	PICO NEGRO::IRGC 55849-1	IRIS_313-10158	indx	0	12
953	548	NIAO YAO::IRGC 5496-1	IRIS_313-8743	indx	0	12
954	546	JIN JUN DAO::IRGC 59710-1	IRIS_313-8405	indx	0	12
955	543	YN 1353-3::IRGC 117363-1	IRIS_313-10423	indx	0	12
956	542	SICAN::IRGC 117029-1	IRIS_313-10285	indx	0	12
957	539	GENE::IRGC 67434-1	IRIS_313-8383	indx	0	12
958	538	RAYADA::IRGC 27594-1	IRIS_313-9108	indx	0	12
959	515	PUTTU NELLU::IRGC 55346-1	IRIS_313-9969	indx	0	12
960	514	O. SATIVA::IRGC 17083-1	IRIS_313-9882	indx	0	12
961	513	NCS 964 C::IRGC 62604-1	IRIS_313-9400	indx	0	12
962	511	CHUA DAU::IRGC 4785-1	IRIS_313-9555	indx	0	12
963	495	IAC 165::IRGC 82775-2	IRIS_313-15903	indx	0	12
964	492	IR 07F287::G1	IRIS_313-15900	indx	0	12
965	491	IR 45427-2B-2-2B-1-1::G1	IRIS_313-15899	indx	0	12
966	490	IR 4630-22-2-5-1-3::G1	IRIS_313-15898	indx	0	12
967	489	SANHUANGZHAN NO 2::G1	IRIS_313-15897	indx	0	12
968	483	DAWANNUO	B107	indx	1	12
969	481	ADR 52::IRGC 40638-2	IRIS_313-11252	indx	1	12
970	376	PA KABAKIE::IRGC 58541-1	IRIS_313-9687	indx	3	12
971	357	AM BEUS::IRGC 87189-1	IRIS_313-12146	indx	4	12
972	349	HONGWAN 1	B120	indx	6	12
973	348	XIANGGU	B108	indx	6	12
974	347	JINZHINUO4	B096	indx	6	12
975	346	QIYUEXIAN	B082	indx	6	12
976	345	PADI LADANG ASE POLO KOMEK	B026	indx	6	12
977	344	CO 22	B011	indx	6	12
978	343	C 28-16::IRGC 49580-1	IRIS_313-11410	indx	6	12
979	341	ECHORSAIL::IRGC 49182-1	IRIS_313-11400	indx	6	12
980	328	SADAJIRA (DEEP STRAW) 16-194::IRGC 38251-2	IRIS_313-11225	indx	6	12
981	325	PARIJAT::IRGC 37272-2	IRIS_313-11208	indx	6	12
982	320	HAORU::IRGC 33090-2	IRIS_313-11129	indx	6	12
983	319	KALAGNON::IRGC 30335-1	IRIS_313-11097	indx	6	12
984	290	FACAGRO 406::IRGC 82049-1	IRIS_313-12053	indx	6	12
985	287	YU TOU ZHONG::IRGC 79749-1	IRIS_313-12011	indx	6	12
986	282	KHAU DANH::IRGC 73201-1	IRIS_313-11893	indx	6	12
987	279	DAW LUEY 4-3::IRGC 76929-1	IRIS_313-11957	indx	6	12
988	278	BIE LEI::IRGC 76478-1	IRIS_313-11947	indx	6	12
989	277	YU HE HONG::IRGC 74266-1	IRIS_313-11910	indx	6	12
990	275	FAN WU::IRGC 70245-1	IRIS_313-11801	indx	6	12
991	267	TAI ZHOU XIAN::IRGC 59912-1	IRIS_313-11580	indx	6	12
992	265	OYAK PAKANG::IRGC 55422-1	IRIS_313-11512	indx	6	12
993	258	ARC 15845::IRGC 42151-1	IRIS_313-9619	indx	6	12
994	253	TONG GU HONG::IRGC 81026-1	IRIS_313-10226	indx	6	12
995	252	GUI HUA ZAO::IRGC 68060-1	IRIS_313-10179	indx	6	12
996	250	RIZ INDETERMINE::IRGC 69014-1	IRIS_313-10034	indx	6	12
997	249	ARC 15873::IRGC 43250-1	IRIS_313-9634	indx	6	12
998	246	ARC 11857::IRGC 40972-1	IRIS_313-9560	indx	6	12
999	238	BAT DO::IRGC 7014-1	IRIS_313-8341	indx	6	12
1000	32	HONGGENGHANGU3	B135	indx	10	12
1001	22	RUSTY LATE::IRGC 3506-1	IRIS_313-10477	indx	10	12
1002	13	ARC 10812::IRGC 21074-1	IRIS_313-8386	indx	10	12
1003	21	ADUKKAN::IRGC 81783-1	IRIS_313-12052	indx	10	12
1004	2966	IRAT 352	CX64	ind3	0	12
1005	2817	RASI	CX23	ind3	0	12
1006	2790	KHAO DAWK MALI 105	CX154	ind3	0	12
1007	2776	PADI SIAM KUNING	CX141	ind3	0	12
1008	2532	C 894-21	B027	ind3	0	12
1009	2491	APYO DAW GYI::IRGC 49386-2	IRIS_313-11405	ind3	0	12
1010	2485	TODULI::IRGC 48942-2	IRIS_313-11398	ind3	0	12
1011	2482	INDO NO 13075::IRGC 48665-1	IRIS_313-11395	ind3	0	12
1012	2480	SAWNG RUANG::IRGC 48458-2	IRIS_313-11393	ind3	0	12
1013	2479	SA MER::IRGC 48454-2	IRIS_313-11392	ind3	0	12
1014	2478	NIAW DAM::IRGC 48387-2	IRIS_313-11391	ind3	0	12
1015	2477	NAH MOI::IRGC 48353-2	IRIS_313-11390	ind3	0	12
1016	2476	GLAM::IRGC 47978-2	IRIS_313-11388	ind3	0	12
1017	2475	SAHM RUANG NAK::IRGC 47818-1	IRIS_313-11387	ind3	0	12
1018	2474	KHAO DAWK MALI TIA::IRGC 47773-2	IRIS_313-11386	ind3	0	12
1019	2469	LINANGAN::IRGC 47255-2	IRIS_313-11381	ind3	0	12
1020	2442	SAMON::IRGC 44735-2	IRIS_313-11344	ind3	0	12
1021	2435	ALAMINOS::IRGC 44268-2	IRIS_313-11330	ind3	0	12
1022	2428	MAYAS PUTIH::IRGC 43727-2	IRIS_313-11320	ind3	0	12
1023	2427	KENCANA RANDAH::IRGC 43709-2	IRIS_313-11319	ind3	0	12
1024	2426	TUBU::IRGC 43677-2	IRIS_313-11318	ind3	0	12
1025	2425	PENDEK LAYUNG::IRGC 43542-2	IRIS_313-11315	ind3	0	12
1026	2421	PADI HITAM::IRGC 43496-1	IRIS_313-11312	ind3	0	12
1027	2387	TIEN SOM::IRGC 40759-2	IRIS_313-11254	ind3	0	12
1028	2385	SIPULUIK ARANG::IRGC 35488-2	IRIS_313-11180	ind3	0	12
1029	2377	SI OMPAN LAMA::IRGC 35481-1	IRIS_313-11179	ind3	0	12
1030	2371	LIONG ORN::IRGC 38875-2	IRIS_313-11236	ind3	0	12
1031	2366	RUJAK DANAN::IRGC 35446-2	IRIS_313-11178	ind3	0	12
1032	2343	GAHB AWY 2-1::IRGC 36549-2	IRIS_313-11193	ind3	0	12
1033	2342	BKN 7130-1017-2::IRGC 36531-2	IRIS_313-11192	ind3	0	12
1034	2338	CEMPO CINA::IRGC 35581-2	IRIS_313-11182	ind3	0	12
1035	2337	SRAU KHSAI::IRGC 29896-2	IRIS_313-11088	ind3	0	12
1036	2333	B 38::IRGC 34409-1	IRIS_313-11160	ind3	0	12
1037	2325	E 21::IRGC 33929-2	IRIS_313-11151	ind3	0	12
1038	2324	ZEINGYI::IRGC 33923-2	IRIS_313-11150	ind3	0	12
1039	2322	KHAO THAMA::IRGC 29838-2	IRIS_313-11086	ind3	0	12
1040	2313	PADAN::IRGC 33544-2	IRIS_313-11140	ind3	0	12
1041	2310	NGASEIN THEEDAT (C 30)::IRGC 33504-2	IRIS_313-11138	ind3	0	12
1042	2307	MAUNG NYO::IRGC 33351-2	IRIS_313-11135	ind3	0	12
1043	2301	KABIN::IRGC 29752-1	IRIS_313-11084	ind3	0	12
1044	2292	EA TIA::IRGC 29713-2	IRIS_313-11083	ind3	0	12
1045	2291	SOC NAU (BIEN THE)::IRGC 32074-1	IRIS_313-11118	ind3	0	12
1046	2285	EA DAM HANG DOK::IRGC 29698-2	IRIS_313-11082	ind3	0	12
1047	2284	B 12::IRGC 31293-1	IRIS_313-11108	ind3	0	12
1048	2274	THAO LOUANG::IRGC 29688-2	IRIS_313-11081	ind3	0	12
1049	2273	KOLUBA::IRGC 30463-1	IRIS_313-11098	ind3	0	12
1050	2272	CADUNG SO BLOC 1::IRGC 30231-1	IRIS_313-11096	ind3	0	12
1051	2271	MAK EA NAM::IRGC 30131-2	IRIS_313-11095	ind3	0	12
1052	2266	KEO LAI::IRGC 29969-2	IRIS_313-11090	ind3	0	12
1053	2265	PHAE MEUN LAN::IRGC 29660-1	IRIS_313-11080	ind3	0	12
1054	2264	PHAN PHAE::IRGC 29652-2	IRIS_313-11079	ind3	0	12
1055	2261	LAI NOK KHA::IRGC 29604-2	IRIS_313-11076	ind3	0	12
1056	2244	BENGKA KERSEK::IRGC 28666-1	IRIS_313-11043	ind3	0	12
1057	2231	PULUT PUTIH::IRGC 27426-1	IRIS_313-11010	ind3	0	12
1058	2227	PULU RENNI::IRGC 27386-1	IRIS_313-11006	ind3	0	12
1059	2221	MAIRUL::IRGC 27170-1	IRIS_313-11000	ind3	0	12
1060	2218	CEMPO MANGGAR::IRGC 27107-1	IRIS_313-10997	ind3	0	12
1061	2211	KAMPING POUY::IRGC 22876-2	IRIS_313-10902	ind3	0	12
1062	2201	NANG SAU DO::IRGC 26243-1	IRIS_313-10970	ind3	0	12
1063	2197	DAMNOEUB POR HING::IRGC 22841-2	IRIS_313-10900	ind3	0	12
1064	2196	TERUNG DAUN::IRGC 25823-2	IRIS_313-10962	ind3	0	12
1065	2195	TARING PELUNDUK::IRGC 25821-2	IRIS_313-10961	ind3	0	12
1066	2189	PADI PUYUH::IRGC 25532-1	IRIS_313-10955	ind3	0	12
1067	2188	PADI GRUNDUL 1::IRGC 25493-1	IRIS_313-10954	ind3	0	12
1068	2185	JENDA ABANG::IRGC 25413-2	IRIS_313-10951	ind3	0	12
1069	2181	NANE::IRGC 25035-1	IRIS_313-10947	ind3	0	12
1070	2178	SIPULUT SUBANG::IRGC 24824-2	IRIS_313-10944	ind3	0	12
1071	2177	PADI BENOT::IRGC 24757-2	IRIS_313-10943	ind3	0	12
1072	2176	ANG KANG K P::IRGC 22716-2	IRIS_313-10898	ind3	0	12
1073	2175	BANDANG BUNGKUAKLAN::IRGC 24697-2	IRIS_313-10942	ind3	0	12
1074	2173	SITANDANG::IRGC 24681-1	IRIS_313-10940	ind3	0	12
1075	2172	SIGUPAI::IRGC 24642-2	IRIS_313-10938	ind3	0	12
1076	2171	PULUT WAJIT::IRGC 24624-1	IRIS_313-10937	ind3	0	12
1077	2169	BRONDOL PUTIH::IRGC 24541-1	IRIS_313-10935	ind3	0	12
1078	2168	PAH PIANG::IRGC 24452-2	IRIS_313-10934	ind3	0	12
1079	2166	ARC 13373::IRGC 22691-1	IRIS_313-10897	ind3	0	12
1080	2151	NEANG MAC::IRGC 23071-1	IRIS_313-10910	ind3	0	12
1081	2150	MARECH S V R::IRGC 23011-2	IRIS_313-10907	ind3	0	12
1082	2149	KUOL DAUN THNONG::IRGC 22986-1	IRIS_313-10905	ind3	0	12
1083	2148	KHSAY VENG::IRGC 22915-1	IRIS_313-10903	ind3	0	12
1084	2131	RANDA KUNING::IRGC 18595-1	IRIS_313-10807	ind3	0	12
1085	2123	RADEN DJAWA (GUNDIL)::IRGC 18558-1	IRIS_313-10806	ind3	0	12
1086	2114	LUBUK LINGGAU::IRGC 20000-2	IRIS_313-10842	ind3	0	12
1087	2112	PUAK::IRGC 18512-1	IRIS_313-10804	ind3	0	12
1088	2096	HOING CANTEL::IRGC 19282-2	IRIS_313-10824	ind3	0	12
1089	2095	UTRI DELI::IRGC 19182-1	IRIS_313-10823	ind3	0	12
1090	2094	UNGGAS::IRGC 19176-2	IRIS_313-10822	ind3	0	12
1091	2093	TJERE MANGGA::IRGC 19116-2	IRIS_313-10820	ind3	0	12
1092	2085	SIAM BARABAI::IRGC 18800-2	IRIS_313-10813	ind3	0	12
1093	2084	SERUNEN::IRGC 18789-1	IRIS_313-10812	ind3	0	12
1094	2082	SEGON BENGGALA::IRGC 18724-1	IRIS_313-10810	ind3	0	12
1095	2077	NARUN::IRGC 18320-2	IRIS_313-10797	ind3	0	12
1096	2071	MATIANG::IRGC 18220-1	IRIS_313-10792	ind3	0	12
1097	2070	MANGSUR::IRGC 18187-1	IRIS_313-10791	ind3	0	12
1098	2066	KWATIK PUTIH::IRGC 18053-1	IRIS_313-10787	ind3	0	12
1099	2065	KETAN URANG::IRGC 17980-1	IRIS_313-10786	ind3	0	12
1100	2061	KETAN NARIS::IRGC 17925-2	IRIS_313-10782	ind3	0	12
1101	2058	KERAN DUKUH::IRGC 17822-2	IRIS_313-10779	ind3	0	12
1102	2057	KENTJANA MAHANG::IRGC 17818-1	IRIS_313-10778	ind3	0	12
1103	2052	GOJOT::IRGC 17669-1	IRIS_313-10772	ind3	0	12
1104	2046	BANDI::IRGC 17214-1	IRIS_313-10762	ind3	0	12
1105	2044	ATJEH::IRGC 17174-1	IRIS_313-10760	ind3	0	12
1106	2041	PEUAK NAM 43::IRGC 17129-1	IRIS_313-10757	ind3	0	12
1107	2026	MAMAS::IRGC 16503-1	IRIS_313-10742	ind3	0	12
1108	2015	KOUPENEDOU KOUBOURY::IRGC 16011-1	IRIS_313-10727	ind3	0	12
1109	2013	POTO BALA::IRGC 15986-2	IRIS_313-10726	ind3	0	12
1110	2011	MOUSOIR::IRGC 15866-1	IRIS_313-10724	ind3	0	12
1111	2003	ANAK DIDEK::IRGC 14491-1	IRIS_313-10707	ind3	0	12
1112	2002	ANAK CHINA::IRGC 14479-1	IRIS_313-10706	ind3	0	12
1113	1998	JAROM EMAS::IRGC 14272-1	IRIS_313-10702	ind3	0	12
1114	1997	RADIN EBOS 35::IRGC 14204-1	IRIS_313-10701	ind3	0	12
1115	1996	CHANTEK 145::IRGC 14045-1	IRIS_313-10700	ind3	0	12
1116	1995	BUJANG::IRGC 14040-1	IRIS_313-10699	ind3	0	12
1117	1994	RADIN GOI::IRGC 13969-1	IRIS_313-10698	ind3	0	12
1118	1993	SIAM ER 16::IRGC 13910-2	IRIS_313-10697	ind3	0	12
1119	1992	TOLIL 14::IRGC 13836-2	IRIS_313-10695	ind3	0	12
1120	1991	HAJI HARUN 38::IRGC 13827-2	IRIS_313-10694	ind3	0	12
1121	1989	RANDAH SASAK::IRGC 13652-2	IRIS_313-10692	ind3	0	12
1122	1986	PADI TIMBUN::IRGC 13451-1	IRIS_313-10688	ind3	0	12
1123	1985	PADI PULUT::IRGC 13444-1	IRIS_313-10687	ind3	0	12
1124	1984	BONGOLON::IRGC 13094-1	IRIS_313-10684	ind3	0	12
1125	1983	NGAN TIA::IRGC 13010-1	IRIS_313-10683	ind3	0	12
1126	1981	PA KHENG::IRGC 12996-1	IRIS_313-10682	ind3	0	12
1127	1980	KHAN THAI DO::IRGC 12990-1	IRIS_313-10681	ind3	0	12
1128	1979	MAK NAM::IRGC 12940-2	IRIS_313-10680	ind3	0	12
1129	1967	LONG MA::IRGC 11867-1	IRIS_313-10659	ind3	0	12
1130	1963	KA SAEN::IRGC 11642-1	IRIS_313-10654	ind3	0	12
1131	1960	CHAO PEUAK DENG::IRGC 11602-1	IRIS_313-10652	ind3	0	12
1132	1958	NAHNG PRAYAH 132::IRGC 11470-1	IRIS_313-10650	ind3	0	12
1133	1942	BANDANG PUTIH 680::IRGC 6133-2	IRIS_313-10525	ind3	0	12
1134	1922	KONG MARETH 4 T 1::IRGC 7248-1	IRIS_313-10557	ind3	0	12
1135	1921	LUA DEN MUA::IRGC 7185-1	IRIS_313-10556	ind3	0	12
1136	1906	SIPOT::IRGC 5825-1	IRIS_313-10517	ind3	0	12
1137	1902	MACAN SAPAC::IRGC 5212-2	IRIS_313-10511	ind3	0	12
1138	1900	AMBARIKORI::IRGC 5132-1	IRIS_313-10509	ind3	0	12
1139	1880	BINOLAYANGUN::IRGC 791-2	IRIS_313-10448	ind3	0	12
1140	1879	SERAUP 50::IRGC 14-1	IRIS_313-10428	ind3	0	12
1141	1856	DO KHAW::IRGC 106977-1	IRIS_313-12334	ind3	0	12
1142	1842	SANPATONG NYAY::IRGC 99050-1	IRIS_313-12309	ind3	0	12
1143	1838	PA KHENG KHAW::IRGC 98779-1	IRIS_313-12305	ind3	0	12
1144	1836	LG 4153::IRGC 98528-1	IRIS_313-12302	ind3	0	12
1145	1830	SABALINE::IRGC 98059-1	IRIS_313-12296	ind3	0	12
1146	1829	EMAHTAKYAN::IRGC 97789-1	IRIS_313-12292	ind3	0	12
1147	1827	NGWE TOE KYE::IRGC 97530-1	IRIS_313-12288	ind3	0	12
1148	1826	EA TOM::IRGC 95276-1	IRIS_313-12261	ind3	0	12
1149	1825	KAUK HNYINGWA::IRGC 97487-1	IRIS_313-12287	ind3	0	12
1150	1824	EKAYIN SAW::IRGC 97468-2	IRIS_313-12286	ind3	0	12
1151	1816	EA KHAW NGAN::IRGC 95176-2	IRIS_313-12260	ind3	0	12
1152	1809	EA NOUAN::IRGC 95147-1	IRIS_313-12259	ind3	0	12
1153	1804	RUS RUSSEI::IRGC 94341-1	IRIS_313-12251	ind3	0	12
1154	1803	DAMNOUEB PHDAU PEN::IRGC 94176-1	IRIS_313-12249	ind3	0	12
1155	1802	DAMNOEUB KRAMOUM::IRGC 94084-2	IRIS_313-12247	ind3	0	12
1156	1801	BANGKOUY::IRGC 94037-1	IRIS_313-12246	ind3	0	12
1157	1797	PULUT MINYAK::IRGC 93615-1	IRIS_313-12240	ind3	0	12
1158	1792	TOUN::IRGC 92291-2	IRIS_313-12231	ind3	0	12
1159	1791	TAM::IRGC 92253-1	IRIS_313-12229	ind3	0	12
1160	1787	PA LAT NGAN::IRGC 91983-1	IRIS_313-12225	ind3	0	12
1161	1786	NOON SOUNG::IRGC 91956-1	IRIS_313-12224	ind3	0	12
1162	1785	LAM BOUN::IRGC 91525-1	IRIS_313-12222	ind3	0	12
1163	1784	EA LOUY::IRGC 91220-1	IRIS_313-12221	ind3	0	12
1164	1778	EA POUAK::IRGC 89748-1	IRIS_313-12194	ind3	0	12
1165	1777	DO NOUAN::IRGC 89648-1	IRIS_313-12193	ind3	0	12
1166	1771	PA PHA EA::IRGC 87751-1	IRIS_313-12161	ind3	0	12
1167	1770	KA GIL::IRGC 83029-1	IRIS_313-12080	ind3	0	12
1168	1769	DAMNOEUB KRACHAK SESS::IRGC 87380-1	IRIS_313-12151	ind3	0	12
1169	1768	ARN'-SAR THNGORN'::IRGC 87205-1	IRIS_313-12148	ind3	0	12
1170	1767	ARNG'-KAR PHAR ONG::IRGC 87196-1	IRIS_313-12147	ind3	0	12
1171	1765	SRAU KHGNAERNG::IRGC 87073-1	IRIS_313-12143	ind3	0	12
1172	1764	KASHMIRI::IRGC 83002-1	IRIS_313-12079	ind3	0	12
1173	1761	TAP KHOUAY::IRGC 86373-1	IRIS_313-12133	ind3	0	12
1174	1759	LG 944::IRGC 86000-1	IRIS_313-12131	ind3	0	12
1175	1758	KHAO PA::IRGC 85972-1	IRIS_313-12130	ind3	0	12
1176	1756	HMA GNENG::IRGC 85751-1	IRIS_313-12128	ind3	0	12
1177	1755	INPONG::IRGC 85524-1	IRIS_313-12127	ind3	0	12
1178	1753	CHA LIENG::IRGC 84920-1	IRIS_313-12121	ind3	0	12
1179	1748	NEANG MINH::IRGC 83897-1	IRIS_313-12097	ind3	0	12
1180	1747	NEANG CHEK::IRGC 83894-1	IRIS_313-12096	ind3	0	12
1181	1734	MARAMAY::IRGC 82628-1	IRIS_313-12066	ind3	0	12
1182	1727	KUL REUSEI::IRGC 82308-1	IRIS_313-12058	ind3	0	12
1183	1722	MAE HANG::IRGC 81615-2	IRIS_313-12049	ind3	0	12
1184	1720	LIMA::IRGC 81487-1	IRIS_313-12048	ind3	0	12
1185	1719	LEMAK RUSA::IRGC 81486-1	IRIS_313-12047	ind3	0	12
1186	1718	KUJAM KURIT::IRGC 81477-1	IRIS_313-12046	ind3	0	12
1187	1716	SAR SIEM::IRGC 81386-2	IRIS_313-12044	ind3	0	12
1188	1715	SAMBOK ANGKRANG::IRGC 81375-1	IRIS_313-12043	ind3	0	12
1189	1714	PHCAR KABAS::IRGC 81357-1	IRIS_313-12042	ind3	0	12
1190	1705	ACEH (SELECTION)::IRGC 80233-1	IRIS_313-12027	ind3	0	12
1191	1691	CHE MAH::IRGC 79480-1	IRIS_313-12005	ind3	0	12
1192	1688	BARUM::IRGC 79108-1	IRIS_313-11997	ind3	0	12
1193	1687	TUI (KIDAYAN)::IRGC 79058-1	IRIS_313-11996	ind3	0	12
1194	1681	TAMBAS JANGKOK::IRGC 78724-1	IRIS_313-11989	ind3	0	12
1195	1676	PA MATIS::IRGC 77811-1	IRIS_313-11976	ind3	0	12
1196	1675	PA LOSSES 3::IRGC 77810-1	IRIS_313-11975	ind3	0	12
1197	1674	NKUMBAN NDINGO::IRGC 77718-1	IRIS_313-11974	ind3	0	12
1198	1663	IN TOK::IRGC 77071-1	IRIS_313-11961	ind3	0	12
1199	1661	KAGIOS PUTI::IRGC 76965-1	IRIS_313-11959	ind3	0	12
1200	1660	PUANG MAHLAI KHAO::IRGC 76959-1	IRIS_313-11958	ind3	0	12
1201	1643	KAMPTI::IRGC 75626-1	IRIS_313-11939	ind3	0	12
1202	1640	NEANG MINH TONN::IRGC 75366-2	IRIS_313-11936	ind3	0	12
1203	1639	KONG KHSACH BANG KATT::IRGC 75350-1	IRIS_313-11935	ind3	0	12
1204	1632	YAH TOW::IRGC 75191-1	IRIS_313-11927	ind3	0	12
1205	1630	SAWK GAM MAH::IRGC 75159-1	IRIS_313-11925	ind3	0	12
1206	1626	KHAO GAHB BUA::IRGC 74937-1	IRIS_313-11921	ind3	0	12
1207	1612	PAYO TINGGI::IRGC 73778-1	IRIS_313-11905	ind3	0	12
1208	1611	PADI SIRANDAH KUNING::IRGC 73762-1	IRIS_313-11904	ind3	0	12
1209	1608	TI NGI::IRGC 73620-1	IRIS_313-11901	ind3	0	12
1210	1605	MA YOO::IRGC 73507-1	IRIS_313-11898	ind3	0	12
1211	1603	CA HIM::IRGC 73246-1	IRIS_313-11896	ind3	0	12
1212	1602	BA TUC RAN::IRGC 73239-1	IRIS_313-11895	ind3	0	12
1213	1567	SESAT JADI::IRGC 71834-1	IRIS_313-11850	ind3	0	12
1214	1566	PULUT SELEMYAM::IRGC 71820-1	IRIS_313-11849	ind3	0	12
1215	1565	PULUT BURUNG::IRGC 71655-1	IRIS_313-11848	ind3	0	12
1216	1562	PUEY TAW::IRGC 71405-1	IRIS_313-11844	ind3	0	12
1217	1561	NIAW YUANG KHANUN::IRGC 71362-1	IRIS_313-11842	ind3	0	12
1218	1560	NIAW NARAI::IRGC 71353-1	IRIS_313-11841	ind3	0	12
1219	1558	NIAW NAHK KRAD::IRGC 71352-1	IRIS_313-11840	ind3	0	12
1220	1557	MUAY::IRGC 71318-1	IRIS_313-11839	ind3	0	12
1221	1556	LEUM DERN::IRGC 71288-1	IRIS_313-11838	ind3	0	12
1222	1555	KHAO NAHNG PRUNG::IRGC 71220-1	IRIS_313-11837	ind3	0	12
1223	1554	KHAO KO RAOH::IRGC 71208-1	IRIS_313-11836	ind3	0	12
1224	1551	BOO MAE::IRGC 71058-1	IRIS_313-11833	ind3	0	12
1225	1547	KANDEKE YAIGAITI::IRGC 70961-1	IRIS_313-11830	ind3	0	12
1226	1536	PAKISTANHMWE::IRGC 70763-1	IRIS_313-11820	ind3	0	12
1227	1535	PADINTHUMA::IRGC 70762-2	IRIS_313-11819	ind3	0	12
1228	1531	MOSHI::IRGC 70730-1	IRIS_313-11815	ind3	0	12
1229	1530	KIKUBA::IRGC 70722-1	IRIS_313-11814	ind3	0	12
1230	1529	ZERO::IRGC 70707-2	IRIS_313-11813	ind3	0	12
1231	1528	ASFALA::IRGC 70650-1	IRIS_313-11812	ind3	0	12
1232	1525	PULURE::IRGC 70647-1	IRIS_313-11810	ind3	0	12
1233	1513	KHAO SAHKORN::IRGC 65948-1	IRIS_313-11707	ind3	0	12
1234	1511	N'YA NOFF::IRGC 69749-1	IRIS_313-11786	ind3	0	12
1235	1510	MOSHI::IRGC 69737-1	IRIS_313-11785	ind3	0	12
1236	1507	KILOMBERO::IRGC 69698-1	IRIS_313-11780	ind3	0	12
1237	1506	KATUMANI::IRGC 69695-1	IRIS_313-11779	ind3	0	12
1238	1505	KHAO' NOK 4::IRGC 65932-1	IRIS_313-11706	ind3	0	12
1239	1504	AUS 78-125::IRGC 69464-1	IRIS_313-11773	ind3	0	12
1240	1503	DAWK PUD KHAO::IRGC 65808-1	IRIS_313-11705	ind3	0	12
1241	1499	P 41::IRGC 68987-1	IRIS_313-11764	ind3	0	12
1242	1492	BAHN DAENG::IRGC 65771-1	IRIS_313-11704	ind3	0	12
1243	1491	BORIZINA 640::IRGC 68382-1	IRIS_313-11757	ind3	0	12
1244	1466	LUO SI ZHAN::IRGC 67211-1	IRIS_313-11728	ind3	0	12
1245	1462	KONYAN::IRGC 66931-1	IRIS_313-11724	ind3	0	12
1246	1459	GAEW DAENG::IRGC 66707-1	IRIS_313-11721	ind3	0	12
1247	1458	DAW 85::IRGC 66704-1	IRIS_313-11720	ind3	0	12
1248	1457	DAWK PUT::IRGC 66699-1	IRIS_313-11719	ind3	0	12
1249	1456	DAW NOK KAEN::IRGC 65548-1	IRIS_313-11700	ind3	0	12
1250	1453	RAI MAHK MEUANG::IRGC 66154-1	IRIS_313-11711	ind3	0	12
1251	1452	LEUANG MAI::IRGC 66019-2	IRIS_313-11710	ind3	0	12
1252	1443	SA GAE::IRGC 64613-1	IRIS_313-11687	ind3	0	12
1253	1442	QUAHNG LUANG::IRGC 64609-2	IRIS_313-11686	ind3	0	12
1254	1441	PLAWNG SAENG::IRGC 64595-1	IRIS_313-11685	ind3	0	12
1255	1440	OB CHUEY::IRGC 64568-1	IRIS_313-11684	ind3	0	12
1256	1439	NIAW KHIAW NGOO::IRGC 64563-1	IRIS_313-11683	ind3	0	12
1257	1438	MA EUE::IRGC 64502-1	IRIS_313-11682	ind3	0	12
1258	1437	KHAO' PAWM::IRGC 64416-2	IRIS_313-11681	ind3	0	12
1259	1436	KHAO BUN MI::IRGC 64366-2	IRIS_313-11680	ind3	0	12
1260	1435	GASET BOW::IRGC 64316-1	IRIS_313-11679	ind3	0	12
1261	1434	E PLUAK::IRGC 64297-1	IRIS_313-11678	ind3	0	12
1262	1433	E NAWN KHAO::IRGC 64293-1	IRIS_313-11677	ind3	0	12
1263	1432	E MOOM::IRGC 64291-1	IRIS_313-11676	ind3	0	12
1264	1431	BEUA KAE::IRGC 64221-1	IRIS_313-11674	ind3	0	12
1265	1413	WUA PAN LAK::IRGC 61357-1	IRIS_313-11610	ind3	0	12
1266	1403	MAE HAWM::IRGC 61283-1	IRIS_313-11609	ind3	0	12
1267	1397	GAM PERNG::IRGC 62135-1	IRIS_313-11635	ind3	0	12
1268	1383	MANARE (PHOM)::IRGC 61437-1	IRIS_313-11615	ind3	0	12
1269	1374	MR 69::IRGC 60188-1	IRIS_313-11588	ind3	0	12
1270	1352	TUBMAN::IRGC 58682-1	IRIS_313-11556	ind3	0	12
1271	1350	PA RABICHINA::IRGC 58609-1	IRIS_313-11554	ind3	0	12
1272	1344	KYUN TAW SEIN::IRGC 58072-1	IRIS_313-11543	ind3	0	12
1273	1336	PAH DI MI RAHK::IRGC 57398-1	IRIS_313-11535	ind3	0	12
1274	1335	NAHNG KHAO BOW::IRGC 57377-1	IRIS_313-11534	ind3	0	12
1275	1333	JAO KHAO::IRGC 57046-1	IRIS_313-11530	ind3	0	12
1276	1332	ZO::IRGC 56914-1	IRIS_313-11528	ind3	0	12
1277	1322	PRADOO DAENG::IRGC 55265-1	IRIS_313-11509	ind3	0	12
1278	1320	PAWNG AEW 1::IRGC 55263-1	IRIS_313-11508	ind3	0	12
1279	1299	MACAPAGAL::IRGC 52927-1	IRIS_313-11467	ind3	0	12
1280	1276	C 166-135::IRGC 50633-1	IRIS_313-11431	ind3	0	12
1281	1270	GAMBIAKA::GERVEX 7920-C1	IRIS_313-7620	ind3	0	12
1282	950	MAE MAI LUD NI::IRGC 66065-1	IRIS_313-9062	ind3	0	12
1283	936	SERAUP 27::IRGC 1-1	IRIS_313-9699	ind3	0	12
1284	935	UNGGUL::IRGC 71644-1	IRIS_313-9694	ind3	0	12
1285	930	PUTEH KACA::IRGC 66614-1	IRIS_313-9310	ind3	0	12
1286	928	TONG MAH::IRGC 65577-1	IRIS_313-9288	ind3	0	12
1287	927	TUMBA::IRGC 66681-1	IRIS_313-9188	ind3	0	12
1288	926	DOC PHUNG D 12::IRGC 10234-1	IRIS_313-9131	ind3	0	12
1289	925	MANUS::IRGC 71570-1	IRIS_313-9102	ind3	0	12
1290	924	SI MERIA::IRGC 66659-1	IRIS_313-9098	ind3	0	12
1291	923	CANTIK PAUN::IRGC 66538-1	IRIS_313-9097	ind3	0	12
1292	922	BIDAPIK::IRGC 43354-1	IRIS_313-9054	ind3	0	12
1293	920	TJERE SUGI::IRGC 16650-1	IRIS_313-9005	ind3	0	12
1294	919	IE MATA CICEM::IRGC 66562-1	IRIS_313-8978	ind3	0	12
1295	917	SIMET 2::IRGC 25734-1	IRIS_313-8833	ind3	0	12
1296	916	KETAN KUNANG KUNENG::IRGC 48730-1	IRIS_313-8831	ind3	0	12
1297	915	KHAO THI RATE::IRGC 58041-1	IRIS_313-8793	ind3	0	12
1298	914	LEUANG AWN::IRGC 48257-1	IRIS_313-8785	ind3	0	12
1299	913	TAPANG::IRGC 13361-1	IRIS_313-8781	ind3	0	12
1300	912	SIDIK::IRGC 66643-1	IRIS_313-8767	ind3	0	12
1301	911	HNANWA::IRGC 33118-1	IRIS_313-8751	ind3	0	12
1302	908	PULUT BARAYA::IRGC 27393-1	IRIS_313-8725	ind3	0	12
1303	907	HAWM TOONG::IRGC 48007-1	IRIS_313-8722	ind3	0	12
1304	906	NELI::IRGC 66603-1	IRIS_313-8713	ind3	0	12
1305	904	KHAO PRAHJIN::IRGC 64420-1	IRIS_313-8702	ind3	0	12
1306	903	KOLITONDO::IRGC 66497-1	IRIS_313-8681	ind3	0	12
1307	902	DAJA::IRGC 17440-1	IRIS_313-8643	ind3	0	12
1308	901	SI HAO NDURIA::IRGC 66649-1	IRIS_313-8608	ind3	0	12
1309	898	ES 21::IRGC 56171-1	IRIS_313-8571	ind3	0	12
1310	897	SERENDAH SUNGAI DUA 25::IRGC 13892-1	IRIS_313-8557	ind3	0	12
1311	896	MELABOH::IRGC 66597-1	IRIS_313-8493	ind3	0	12
1312	895	LEONG ORN 4135::IRGC 14087-1	IRIS_313-8468	ind3	0	12
1313	894	CHAW GAM PRUED::IRGC 71103-1	IRIS_313-8466	ind3	0	12
1314	892	NACHIN ER 12::IRGC 14146-1	IRIS_313-8407	ind3	0	12
1315	890	BATU::IRGC 71508-1	IRIS_313-8312	ind3	0	12
1316	889	SAGNADE::IRGC 15801-1	IRIS_313-8293	ind3	0	12
1317	888	KEDOT::IRGC 66568-1	IRIS_313-8291	ind3	0	12
1318	881	EX EBOKOZURU::IRGC 79912-1	IRIS_313-10109	ind3	0	12
1319	880	SADOK::IRGC 13334-1	IRIS_313-9582	ind3	0	12
1320	879	GUMPANGAR::IRGC 71524-1	IRIS_313-9409	ind3	0	12
1321	878	LUA CHAN HUONG::IRGC 16800-1	IRIS_313-9342	ind3	0	12
1322	875	THIERNO BANDE::IRGC 16009-1	IRIS_313-9160	ind3	0	12
1323	873	KUTAI PAYA::IRGC 19528-1	IRIS_313-8723	ind3	0	12
1324	870	Na souan::IRGC 11889-1	IRIS_313-8638	ind3	0	12
1325	869	AC 13 (T 141)::IRGC 5456-1	IRIS_313-8606	ind3	0	12
1326	868	SINERBESA::IRGC 38711-1	IRIS_313-8567	ind3	0	12
1327	866	KUNENG::IRGC 71545-1	IRIS_313-8492	ind3	0	12
1328	822	RD 15::IRGC 47705-1	IRIS_313-10151	ind3	0	12
1329	820	PIN GAEW 56::IRGC 7887-1	IRIS_313-10134	ind3	0	12
1330	803	MELEKE::IRGC 56823-1	IRIS_313-9989	ind3	0	12
1331	791	QUERO ASSAN::IRGC 28860-1	IRIS_313-9898	ind3	0	12
1332	772	BOW SU SO::IRGC 78237-1	IRIS_313-9697	ind3	0	12
1333	771	KAMPAI PEUN MEUANG::IRGC 78248-1	IRIS_313-9669	ind3	0	12
1334	770	BONG BOI::IRGC 32094-1	IRIS_313-9637	ind3	0	12
1335	754	DUD KUNING::IRGC 44-1	IRIS_313-9533	ind3	0	12
1336	741	PAHK NOK GAEW::IRGC 64572-1	IRIS_313-9415	ind3	0	12
1337	737	HAM 48::IRGC 29740-1	IRIS_313-9357	ind3	0	12
1338	732	SIPULUT HITAM PENDEK::IRGC 20154-1	IRIS_313-9320	ind3	0	12
1339	730	GAM PAI 30-12-15::IRGC 831-1	IRIS_313-9302	ind3	0	12
1340	728	LEUANG TAWNG SOOK::IRGC 24394-1	IRIS_313-9286	ind3	0	12
1341	726	KHAO KAI::IRGC 78251-1	IRIS_313-9281	ind3	0	12
1342	720	JANDA LAOR::IRGC 48552-1	IRIS_313-9251	ind3	0	12
1343	717	KUATEK::IRGC 14285-1	IRIS_313-9210	ind3	0	12
1344	716	LEUANG LAI MAE PRAJAN::IRGC 71279-1	IRIS_313-9209	ind3	0	12
1345	715	KACIK TARAM::IRGC 35310-1	IRIS_313-9208	ind3	0	12
1346	712	KHAO PONG AEV::IRGC 29820-1	IRIS_313-9198	ind3	0	12
1347	711	GABAHSI RASAKI C 90::IRGC 49647-1	IRIS_313-9197	ind3	0	12
1348	703	LEUANG YAI 29-12-46::IRGC 24397-1	IRIS_313-9119	ind3	0	12
1349	702	LEUANG YAI 2 B 72::IRGC 882-1	IRIS_313-9116	ind3	0	12
1350	701	LEUANG YAI 29-12-2::IRGC 881-1	IRIS_313-9115	ind3	0	12
1351	699	LEUANG YAI 344::IRGC 651-1	IRIS_313-9112	ind3	0	12
1352	698	KONTOL 86::IRGC 14281-1	IRIS_313-9070	ind3	0	12
1353	692	KAM PAI::IRGC 78245-1	IRIS_313-9019	ind3	0	12
1354	691	LONG KHI KRAI::IRGC 64490-1	IRIS_313-9006	ind3	0	12
1355	690	SRAU SENG::IRGC 30290-1	IRIS_313-8996	ind3	0	12
1356	687	KHAO' HAWM::IRGC 78257-1	IRIS_313-8985	ind3	0	12
1357	686	E DAW HAWM::IRGC 47938-1	IRIS_313-8980	ind3	0	12
1358	683	RADEN KARAMUNTING::IRGC 20098-1	IRIS_313-8956	ind3	0	12
1359	680	PATISAIL::IRGC 37562-1	IRIS_313-8932	ind3	0	12
1360	674	FAYA MOSHI::IRGC 69653-1	IRIS_313-8909	ind3	0	12
1361	673	LEUANG DAM::IRGC 78267-1	IRIS_313-8895	ind3	0	12
1362	666	RELLY::IRGC 14623-1	IRIS_313-8812	ind3	0	12
1363	657	YEBAWYIN::IRGC 33885-1	IRIS_313-8697	ind3	0	12
1364	656	JAO LEUANG::IRGC 65866-1	IRIS_313-8679	ind3	0	12
1365	655	HAWM KRUA::IRGC 64333-1	IRIS_313-8674	ind3	0	12
1366	647	PLI KHAO::IRGC 64596-1	IRIS_313-8586	ind3	0	12
1367	644	NG KARAN DE::IRGC 43489-1	IRIS_313-8536	ind3	0	12
1368	614	RADIN PAHANG::IRGC 14487-1	IRIS_313-8316	ind3	0	12
1369	573	BPI 76 NON SENSITIVE (GREEN)::IRGC 9790-1	IRIS_313-8903	ind3	0	12
1370	570	CARREON	IRIS_313-8292	ind3	0	12
1371	540	NALUMOOLAI KARUPAN::IRGC 8993-1	IRIS_313-9809	ind3	0	12
1372	510	KHAO DAWK MALI 105::IRGC 27748-2	IRIS_313-8253	ind3	0	12
1373	410	NEANG NARY::IRGC 23084-1	IRIS_313-10911	ind3	3	12
1374	403	MINH SOC (CAMBODIA)::IRGC 16731-2	IRIS_313-10749	ind3	3	12
1375	393	SOK SOV::IRGC 83966-1	IRIS_313-12102	ind3	3	12
1376	392	NOU::IRGC 81352-1	IRIS_313-12041	ind3	3	12
1377	391	NEANG LAU::IRGC 81328-1	IRIS_313-12040	ind3	3	12
1378	390	KHMAO KDET::IRGC 81278-1	IRIS_313-12037	ind3	3	12
1379	358	GADABUNG (GUNDIL)::IRGC 17569-2	IRIS_313-10768	ind3	4	12
1380	351	TUN SART	CX107	ind3	6	12
1381	340	LEUANG PRA TAHN::IRGC 48292-2	IRIS_313-11389	ind3	6	12
1382	338	PURTOK (MALAGKIT)::IRGC 44707-2	IRIS_313-11343	ind3	6	12
1383	337	MINDANAO::IRGC 44642-2	IRIS_313-11341	ind3	6	12
1384	335	AMPIPIT::IRGC 44272-2	IRIS_313-11331	ind3	6	12
1385	333	SI RANTING::IRGC 43645-2	IRIS_313-11317	ind3	6	12
1386	332	RANTAT::IRGC 43563-1	IRIS_313-11316	ind3	6	12
1387	324	DICULA::IRGC 36729-2	IRIS_313-11196	ind3	6	12
1388	323	KHAO PAH 8-5-38::IRGC 36587-1	IRIS_313-11194	ind3	6	12
1389	321	PONG SANG A::IRGC 29881-2	IRIS_313-11087	ind3	6	12
1390	318	SRAU THMOR::IRGC 29904-1	IRIS_313-11089	ind3	6	12
1391	317	ASE BAKKA LOMPO::IRGC 26988-2	IRIS_313-10995	ind3	6	12
1392	316	CHAO LEP NOK::IRGC 29451-2	IRIS_313-11072	ind3	6	12
1393	315	DAMNOEUB THPOIL HING::IRGC 22856-2	IRIS_313-10901	ind3	6	12
1394	313	PHCAR SLA KI::IRGC 23169-2	IRIS_313-10915	ind3	6	12
1395	312	PHAT PRORMOL::IRGC 23143-1	IRIS_313-10913	ind3	6	12
1396	311	NEANG SAATH K 45::IRGC 23109-2	IRIS_313-10912	ind3	6	12
1397	310	NEANG CHAN::IRGC 23034-1	IRIS_313-10909	ind3	6	12
1398	309	MOROM::IRGC 23016-2	IRIS_313-10908	ind3	6	12
1399	308	LUA NEP 4416::IRGC 23006-1	IRIS_313-10906	ind3	6	12
1400	307	KREM KRAHAM::IRGC 22981-2	IRIS_313-10904	ind3	6	12
1401	305	TJ PERAK::IRGC 19141-1	IRIS_313-10821	ind3	6	12
1402	304	PREAH SIHANOUK::IRGC 11328-2	IRIS_313-10648	ind3	6	12
1403	301	KHAO BAI SRI::IRGC 6110-2	IRIS_313-10524	ind3	6	12
1404	299	BONG SEN::IRGC 7011-1	IRIS_313-10554	ind3	6	12
1405	296	PARN A 191::IRGC 4932-1	IRIS_313-10506	ind3	6	12
1406	294	CHAO DO::IRGC 89430-1	IRIS_313-12188	ind3	6	12
1407	292	ATT CHHMOUS::IRGC 87030-1	IRIS_313-12142	ind3	6	12
1408	291	SAMRONG 2::IRGC 83951-1	IRIS_313-12101	ind3	6	12
1409	289	NEANG AN::IRGC 81315-1	IRIS_313-12039	ind3	6	12
1410	288	MUOY KUM::IRGC 81314-1	IRIS_313-12038	ind3	6	12
1411	286	LAANG::IRGC 79258-1	IRIS_313-12000	ind3	6	12
1412	285	KAUN TREI::IRGC 79194-1	IRIS_313-11999	ind3	6	12
1413	284	DAMNOEUB KAUN KHMOM::IRGC 79159-1	IRIS_313-11998	ind3	6	12
1414	283	CHON::IRGC 78776-1	IRIS_313-11991	ind3	6	12
1415	280	KHAO SETTI::IRGC 77084-1	IRIS_313-11962	ind3	6	12
1416	276	PAN DAWK MAHK::IRGC 71380-1	IRIS_313-11843	ind3	6	12
1417	273	LEUANG KHAJAWN::IRGC 66014-1	IRIS_313-11709	ind3	6	12
1418	272	KHAO YAI GUANG::IRGC 65972-1	IRIS_313-11708	ind3	6	12
1419	271	SIA MOO::IRGC 64629-1	IRIS_313-11688	ind3	6	12
1420	262	RAMINAD (GERMAN)::IRGC 53058-1	IRIS_313-11485	ind3	6	12
1421	261	BANGBANG::IRGC 53131-1	IRIS_313-11472	ind3	6	12
1422	257	LEUANG SAWED::IRGC 78268-1	IRIS_313-9406	ind3	6	12
1423	256	KHAO PLAH LAI NAK::IRGC 65941-1	IRIS_313-8870	ind3	6	12
1424	255	KATUNG::IRGC 71536-1	IRIS_313-8811	ind3	6	12
1425	251	RD 19::IRGC 39174-1	IRIS_313-10147	ind3	6	12
1426	248	KETAN SERANG::IRGC 14615-1	IRIS_313-9590	ind3	6	12
1427	247	KHAO CHUAN CHOM 452::IRGC 36571-1	IRIS_313-9567	ind3	6	12
1428	244	LEUANG CHAIYAPHUM::IRGC 78266-1	IRIS_313-9020	ind3	6	12
1429	243	BUCAYAB::IRGC 44357-1	IRIS_313-8948	ind3	6	12
1430	242	REMOL::IRGC 18624-1	IRIS_313-8744	ind3	6	12
1431	240	NAM SA GUI 19	IRIS_313-8485	ind3	6	12
1432	20	SOSSOKA::IRGC 66478-1	IRIS_313-11716	ind3	10	12
1433	15	KERITING TINGGI::IRGC 19972-1	IRIS_313-9329	ind3	10	12
1434	12	RADEN SAWO 1::IRGC 57578-1	IRIS_313-9273	ind3	10	12
1435	14	BAJAR KUNING PAHIT::IRGC 17186-1	IRIS_313-9117	ind3	10	12
1442	2979	LEMONT	CX77	trop	0	12
1443	2917	NERICA 9	CX374	trop	0	12
1444	2916	NERICA 8	CX373	trop	0	12
1445	2915	NERICA 2	CX372	trop	0	12
1446	2914	NERICA 1	CX371	trop	0	12
1447	2903	YUNLU 103	CX359	trop	0	12
1448	2899	YUNLU 102	CX355	trop	0	12
1449	2896	BD007	CX352	trop	0	12
1450	2857	NONGLINNUO	CX285	trop	0	12
1451	2843	IAC165	CX269	trop	0	12
1452	2840	DINORADO	CX266	trop	0	12
1453	2839	IAC3	CX262	trop	0	12
1454	2833	KINANDANGPATONG	CX248	trop	0	12
1455	2831	IR47686-6-2-1-1	CX243	trop	0	12
1456	2829	IAC47	CX241	trop	0	12
1457	2813	IRAT109	CX220	trop	0	12
1458	2810	BRAZIL NUODAO	CX214	trop	0	12
1459	2787	AZUCENA	CX151	trop	0	12
1460	2769	AP423	CX132	trop	0	12
1461	2765	MOLOK	CX129	trop	0	12
1462	2750	BINIAPAN	CX113	trop	0	12
1463	2748	GIZA14	CX111	trop	0	12
1464	2744	SAL BUI BAO	CX106	trop	0	12
1465	2677	TAIDONGLUDAO	B196	trop	0	12
1466	2672	80A60YR71009-1-5	B191	trop	0	12
1467	2671	ITA 221	B190	trop	0	12
1468	2669	IRAT 36	B188	trop	0	12
1469	2553	80050YR72136-43	B054	trop	0	12
1470	2552	80A97YR303-304-1-3	B053	trop	0	12
1471	2545	YR 83-23-11	B043	trop	0	12
1472	2541	NANOAY P.A	B037	trop	0	12
1473	2525	AMERICAN HUANGKEDAO	B018	trop	0	12
1474	2508	GEM OU BRAZIL::IRGC 50470-1	IRIS_313-11427	trop	0	12
1475	2507	CHATAO::IRGC 50456-1	IRIS_313-11426	trop	0	12
1476	2484	TAMBU::IRGC 48932-1	IRIS_313-11397	trop	0	12
1477	2483	MAS::IRGC 48758-1	IRIS_313-11396	trop	0	12
1478	2468	CA ONG (WHITE)::IRGC 47174-1	IRIS_313-11380	trop	0	12
1479	2467	CADIDIT (GLUT)::IRGC 47161-1	IRIS_313-11379	trop	0	12
1480	2465	TOS 7536::IRGC 46985-2	IRIS_313-11376	trop	0	12
1481	2440	MINANOK::IRGC 44637-2	IRIS_313-11340	trop	0	12
1482	2438	LAWA AN::IRGC 44544-2	IRIS_313-11337	trop	0	12
1483	2434	PADI JALAI BELA::IRGC 44084-1	IRIS_313-11329	trop	0	12
1484	2433	PADI BURIH::IRGC 44081-1	IRIS_313-11328	trop	0	12
1485	2423	PELAU::IRGC 43538-2	IRIS_313-11314	trop	0	12
1486	2422	PADI RENDAH::IRGC 43515-1	IRIS_313-11313	trop	0	12
1487	2420	CICIH KAPUK::IRGC 43377-1	IRIS_313-11311	trop	0	12
1488	2382	NIAW KHAMIN::IRGC 40222-1	IRIS_313-11248	trop	0	12
1489	2373	IAC 1132::IRGC 39052-1	IRIS_313-11238	trop	0	12
1490	2339	KETAN LEMBAYUNGAN::IRGC 35745-2	IRIS_313-11183	trop	0	12
1491	2334	SADU::IRGC 34514-2	IRIS_313-11161	trop	0	12
1492	2332	HYB 5-2-1-1-4::IRGC 34283-2	IRIS_313-11159	trop	0	12
1493	2295	GBRA::IRGC 32474-2	IRIS_313-11121	trop	0	12
1494	2286	B 106::IRGC 31352-1	IRIS_313-11109	trop	0	12
1495	2283	ZANTON::IRGC 31248-1	IRIS_313-11107	trop	0	12
1496	2282	D 4-193::IRGC 31083-2	IRIS_313-11106	trop	0	12
1497	2281	D 3-130::IRGC 30986-2	IRIS_313-11105	trop	0	12
1498	2280	D 3-102::IRGC 30972-1	IRIS_313-11104	trop	0	12
1499	2279	D 1-147::IRGC 30894-2	IRIS_313-11103	trop	0	12
1500	2278	D 1-39::IRGC 30868-1	IRIS_313-11102	trop	0	12
1501	2276	MAMON::IRGC 30792-1	IRIS_313-11100	trop	0	12
1502	2252	PANGETAN::IRGC 26942-1	IRIS_313-10994	trop	0	12
1503	2249	LANNAB::IRGC 26936-2	IRIS_313-10993	trop	0	12
1504	2248	LALANGIT::IRGC 28715-1	IRIS_313-11046	trop	0	12
1505	2247	PILIT TAPUL::IRGC 26887-1	IRIS_313-10992	trop	0	12
1506	2246	ENGKABANG::IRGC 28694-2	IRIS_313-11045	trop	0	12
1507	2245	BUKU::IRGC 28683-2	IRIS_313-11044	trop	0	12
1508	2239	GINATOS::IRGC 26876-1	IRIS_313-10991	trop	0	12
1509	2230	PULUT HALAPA::IRGC 27403-1	IRIS_313-11009	trop	0	12
1510	2229	PULUT CENRANA::IRGC 27400-2	IRIS_313-11008	trop	0	12
1511	2228	PULUT BONGO::IRGC 27397-2	IRIS_313-11007	trop	0	12
1512	2225	PULU LOTONG::IRGC 27380-2	IRIS_313-11005	trop	0	12
1513	2222	PAEDAI SOBUDI::IRGC 27222-1	IRIS_313-11001	trop	0	12
1514	2220	LANDEO::IRGC 27164-1	IRIS_313-10999	trop	0	12
1515	2194	SUNGKAI::IRGC 25812-1	IRIS_313-10960	trop	0	12
1516	2193	SITABO TABO::IRGC 25798-1	IRIS_313-10959	trop	0	12
1517	2192	RENIK BELITI::IRGC 25648-1	IRIS_313-10958	trop	0	12
1518	2190	PUTUS TOLO::IRGC 25636-2	IRIS_313-10956	trop	0	12
1519	2186	KILANG MEDU::IRGC 25442-1	IRIS_313-10952	trop	0	12
1520	2184	ASE PULU BOLONG::IRGC 25171-1	IRIS_313-10950	trop	0	12
1521	2183	TEKALAK::IRGC 25154-1	IRIS_313-10949	trop	0	12
1522	2180	MANGGE::IRGC 25019-1	IRIS_313-10946	trop	0	12
1523	2179	BULAK::IRGC 24884-1	IRIS_313-10945	trop	0	12
1524	2170	KETAN GUNDIL::IRGC 24568-1	IRIS_313-10936	trop	0	12
1525	2164	PAKWALAN::IRGC 24156-1	IRIS_313-10931	trop	0	12
1526	2157	PINIDWA QAN QIPUGO QELEK::IRGC 23360-1	IRIS_313-10920	trop	0	12
1527	2156	PINIDWA QAN QIPUGO PINGKITAN::IRGC 23359-1	IRIS_313-10919	trop	0	12
1528	2145	SAMPANG KUNING::IRGC 18678-2	IRIS_313-10809	trop	0	12
1529	2135	RANTE::IRGC 18608-2	IRIS_313-10808	trop	0	12
1530	2117	PULO::IRGC 18519-1	IRIS_313-10805	trop	0	12
1531	2113	KETAN NANGKA::IRGC 19961-2	IRIS_313-10841	trop	0	12
1532	2104	MALASAY::IRGC 19456-1	IRIS_313-10832	trop	0	12
1533	2103	MALANDI 2::IRGC 19454-2	IRIS_313-10831	trop	0	12
1534	2102	INAPORAONAN::IRGC 19418-1	IRIS_313-10830	trop	0	12
1535	2101	PLAMPEYAN::IRGC 18494-1	IRIS_313-10803	trop	0	12
1536	2100	INAMBOG::IRGC 19415-1	IRIS_313-10829	trop	0	12
1537	2099	IKOGAN::IRGC 19412-1	IRIS_313-10828	trop	0	12
1538	2098	BINARITOS::IRGC 19391-1	IRIS_313-10827	trop	0	12
1539	2092	PEUTEUJ::IRGC 18484-1	IRIS_313-10802	trop	0	12
1540	2089	SLAMET::IRGC 18900-1	IRIS_313-10817	trop	0	12
1541	2088	SIDJERO GUNDIL::IRGC 18829-2	IRIS_313-10816	trop	0	12
1542	2087	SIDJANGGUK::IRGC 18826-2	IRIS_313-10815	trop	0	12
1543	2081	PARE BUWUN::IRGC 18456-2	IRIS_313-10801	trop	0	12
1544	2080	PALOTAN MELATI::IRGC 18426-2	IRIS_313-10800	trop	0	12
1545	2079	PAE ONGGA::IRGC 18418-1	IRIS_313-10799	trop	0	12
1546	2078	NOGO BELE 2::IRGC 18328-2	IRIS_313-10798	trop	0	12
1547	2075	MOLOG::IRGC 18282-1	IRIS_313-10796	trop	0	12
1548	2073	MENDUNGAN::IRGC 18245-1	IRIS_313-10794	trop	0	12
1549	2072	MELIK::IRGC 18238-2	IRIS_313-10793	trop	0	12
1550	2069	LOLAWAJI::IRGC 18131-1	IRIS_313-10790	trop	0	12
1551	2068	LENGGANG GENUK BULU::IRGC 18119-1	IRIS_313-10789	trop	0	12
1552	2067	LEMUNGSIR::IRGC 18116-1	IRIS_313-10788	trop	0	12
1553	2064	KETAN SLAWI::IRGC 17963-1	IRIS_313-10785	trop	0	12
1554	2062	KETAN OSOG::IRGC 17929-1	IRIS_313-10783	trop	0	12
1555	2060	KETAN MLANTING::IRGC 17916-1	IRIS_313-10781	trop	0	12
1556	2059	KETAN LALER::IRGC 17897-1	IRIS_313-10780	trop	0	12
1557	2055	KABADOKA::IRGC 17775-2	IRIS_313-10776	trop	0	12
1558	2051	GOGO RAJAPAN::IRGC 17666-2	IRIS_313-10771	trop	0	12
1559	2050	GANDAMANA::IRGC 17593-2	IRIS_313-10770	trop	0	12
1560	2049	DJANGGOT::IRGC 17491-2	IRIS_313-10767	trop	0	12
1561	2048	DJALAWARA::IRGC 17471-1	IRIS_313-10766	trop	0	12
1562	2047	CERE KAWAT::IRGC 17401-2	IRIS_313-10765	trop	0	12
1563	2045	BALIK SEMAH::IRGC 17201-2	IRIS_313-10761	trop	0	12
1564	2043	ANDEL::IRGC 17153-2	IRIS_313-10759	trop	0	12
1565	2040	KOTO OURA S 5::IRGC 15155-1	IRIS_313-10712	trop	0	12
1566	2036	O. SATIVA::IRGC 16898-1	IRIS_313-10752	trop	0	12
1567	2032	TJOKRON::IRGC 16653-2	IRIS_313-10747	trop	0	12
1568	2031	7 AC::IRGC 14860-2	IRIS_313-10711	trop	0	12
1569	2030	TJEMPO KREMBUNG::IRGC 16603-1	IRIS_313-10746	trop	0	12
1570	2029	SLOBOK::IRGC 16571-1	IRIS_313-10745	trop	0	12
1571	2028	SIPON::IRGC 16570-1	IRIS_313-10744	trop	0	12
1572	2027	SERAJU::IRGC 16565-1	IRIS_313-10743	trop	0	12
1573	2025	KETAN PELERN::IRGC 16468-1	IRIS_313-10741	trop	0	12
1574	2024	KETAN PAPAH AREN::IRGC 16467-1	IRIS_313-10740	trop	0	12
1575	2021	PINDE GOGO WIERIE::IRGC 14795-2	IRIS_313-10710	trop	0	12
1576	2014	B 6311 A 5553-16-2::IRGC 14541-1	IRIS_313-10708	trop	0	12
1577	2009	GODAWEL::IRGC 15750-1	IRIS_313-10722	trop	0	12
1578	2000	PADI DARAWAL::IRGC 14373-1	IRIS_313-10704	trop	0	12
1579	1999	PADI ADONG DUMARAT::IRGC 14356-1	IRIS_313-10703	trop	0	12
1580	1990	SEREH::IRGC 13732-2	IRIS_313-10693	trop	0	12
1581	1987	SIKEP BATU::IRGC 13514-2	IRIS_313-10689	trop	0	12
1582	1982	R 27::IRGC 9498-1	IRIS_313-10620	trop	0	12
1583	1974	BICCO BRANCO::IRGC 9478-1	IRIS_313-10619	trop	0	12
1584	1957	RACION 1::IRGC 11340-1	IRIS_313-10649	trop	0	12
1585	1956	LENKIBE-N::IRGC 11216-1	IRIS_313-10645	trop	0	12
1586	1955	BUSIYETAN::IRGC 11205-1	IRIS_313-10644	trop	0	12
1587	1945	QINOGNAS::IRGC 8135-1	IRIS_313-10582	trop	0	12
1588	1944	P PEY SIQAT::IRGC 8129-1	IRIS_313-10581	trop	0	12
1589	1943	PARAY KINARABAW::IRGC 8083-1	IRIS_313-10580	trop	0	12
1590	1941	PARAY QIKUG KABAYUH::IRGC 8059-1	IRIS_313-10578	trop	0	12
1591	1940	IFUGAO RICE::IRGC 8052-1	IRIS_313-10577	trop	0	12
1592	1920	RL GOPHER::IRGC 6934-2	IRIS_313-10552	trop	0	12
1593	1915	IACA ESCURO::IRGC 6636-1	IRIS_313-10541	trop	0	12
1594	1899	HSIANG TSENF TAO::IRGC 5008-1	IRIS_313-10507	trop	0	12
1595	1893	MOROPOTOL::IRGC 3909-1	IRIS_313-10489	trop	0	12
1596	1892	CATIBOS::IRGC 3762-1	IRIS_313-10485	trop	0	12
1597	1878	FORTUNA COLORADO::IRGC 703-1	IRIS_313-10444	trop	0	12
1598	1823	PADI MIAT (KECIL)::IRGC 97366-1	IRIS_313-12285	trop	0	12
1599	1819	SALAZANA::IRGC 97219-1	IRIS_313-12281	trop	0	12
1600	1817	RAMADITRA::IRGC 97124-1	IRIS_313-12279	trop	0	12
1601	1813	MALAGKIT (ITIM)::IRGC 96124-1	IRIS_313-12272	trop	0	12
1602	1812	BATIBATIKAN::IRGC 96098-1	IRIS_313-12271	trop	0	12
1603	1800	PINAHULA::IRGC 93937-1	IRIS_313-12244	trop	0	12
1604	1798	SEMENDANG::IRGC 93633-1	IRIS_313-12241	trop	0	12
1605	1766	GINAYANGGANG::IRGC 87131-1	IRIS_313-12144	trop	0	12
1606	1749	PARAI JALEY MASIK::IRGC 84215-1	IRIS_313-12108	trop	0	12
1607	1742	KASIGNAYAN::IRGC 82788-1	IRIS_313-12073	trop	0	12
1608	1739	BABELIONG::IRGC 82688-1	IRIS_313-12070	trop	0	12
1609	1738	PULUT MAS::IRGC 82676-1	IRIS_313-12069	trop	0	12
1610	1736	PULUT KETAN::IRGC 82674-2	IRIS_313-12068	trop	0	12
1611	1724	TINOLDO MARANGRAS::IRGC 81758-1	IRIS_313-12051	trop	0	12
1612	1717	BUYAN::IRGC 81440-1	IRIS_313-12045	trop	0	12
1613	1710	P T Q QINDONAAL::IRGC 80410-1	IRIS_313-12031	trop	0	12
1614	1704	ITA 131::IRGC 80025-1	IRIS_313-12021	trop	0	12
1615	1703	FRENSI GBOI::IRGC 79983-1	IRIS_313-12018	trop	0	12
1616	1692	PADI HANGIR::IRGC 79507-1	IRIS_313-12006	trop	0	12
1617	1686	PINUTYUKAN::IRGC 78995-1	IRIS_313-11995	trop	0	12
1618	1685	KALINDIG::IRGC 78968-1	IRIS_313-11994	trop	0	12
1619	1672	PARE LAMBAN BINGKA::IRGC 77601-1	IRIS_313-11971	trop	0	12
1620	1671	BUNTU DOMBA 1::IRGC 77554-1	IRIS_313-11970	trop	0	12
1621	1650	BWANGA MOUI::IRGC 76262-1	IRIS_313-11946	trop	0	12
1622	1634	GILINGAN MARANGRAS::IRGC 75213-1	IRIS_313-11929	trop	0	12
1623	1633	DAYRON MARANGRAS::IRGC 75209-1	IRIS_313-11928	trop	0	12
1624	1622	IB 95::IRGC 74677-1	IRIS_313-11915	trop	0	12
1625	1619	BUAGKOG::IRGC 74318-1	IRIS_313-11913	trop	0	12
1626	1614	TINAROH::IRGC 73874-1	IRIS_313-11907	trop	0	12
1627	1613	SULUS BALOK::IRGC 73862-1	IRIS_313-11906	trop	0	12
1628	1609	KOMPIT::IRGC 73716-1	IRIS_313-11903	trop	0	12
1629	1569	DUNA AL::IRGC 71842-1	IRIS_313-11851	trop	0	12
1630	1517	VONBOANGY::IRGC 69947-1	IRIS_313-11792	trop	0	12
1631	1516	VARIRANGAHY::IRGC 69897-1	IRIS_313-11790	trop	0	12
1632	1494	K 2 C 45::IRGC 68552-1	IRIS_313-11759	trop	0	12
1633	1490	BENGALI VAKAHANA 1448::IRGC 68370-1	IRIS_313-11756	trop	0	12
1634	1489	A 2-257::IRGC 68342-1	IRIS_313-11755	trop	0	12
1635	1477	NAKPUI::IRGC 67594-1	IRIS_313-11739	trop	0	12
1636	1474	MALAGKIT (PINELIPE)::IRGC 67444-1	IRIS_313-11736	trop	0	12
1637	1430	BURI BURING::IRGC 64174-1	IRIS_313-11673	trop	0	12
1638	1423	YAH YAW::IRGC 61359-1	IRIS_313-11611	trop	0	12
1639	1419	WULE DASIMA::IRGC 63450-1	IRIS_313-11660	trop	0	12
1640	1418	TOBOHUN::IRGC 63433-1	IRIS_313-11659	trop	0	12
1641	1340	PATIE ROUGE::IRGC 57686-1	IRIS_313-11540	trop	0	12
1642	1339	SP 6 (WC 836)::IRGC 57602-1	IRIS_313-11539	trop	0	12
1643	1338	J 6 IR 438 (WC 694)::IRGC 57599-1	IRIS_313-11537	trop	0	12
1644	1334	MARIA GAKIT::IRGC 57070-1	IRIS_313-11532	trop	0	12
1645	1331	GOLO::IRGC 56856-1	IRIS_313-11527	trop	0	12
1646	1330	FOSSA (GBE)::IRGC 56767-1	IRIS_313-11526	trop	0	12
1647	1328	KOUINONEPOU::IRGC 56663-1	IRIS_313-11524	trop	0	12
1648	1324	WAGASAN (RED)::IRGC 55404-1	IRIS_313-11511	trop	0	12
1649	1321	MARANHAO BRANCO::IRGC 50503-1	IRIS_313-11428	trop	0	12
1650	1317	PADI UDANG::IRGC 54295-1	IRIS_313-11499	trop	0	12
1651	1315	PADI HEDENG (REKET HEDENG)::IRGC 54266-1	IRIS_313-11498	trop	0	12
1652	1314	BALU PRIA::IRGC 54158-1	IRIS_313-11496	trop	0	12
1653	1313	ANENOE::IRGC 54140-1	IRIS_313-11495	trop	0	12
1654	1305	VANKALI::IRGC 53339-1	IRIS_313-11479	trop	0	12
1655	1301	KINTOMAN (TOD DOY)::IRGC 53146-1	IRIS_313-11473	trop	0	12
1656	1298	DINORADO::IRGC 52893-1	IRIS_313-11465	trop	0	12
1657	1297	CARAWI::IRGC 52887-1	IRIS_313-11464	trop	0	12
1658	1284	NALA::IRGC 51247-1	IRIS_313-11441	trop	0	12
1659	1283	NIRA PRIETO::IRGC 51145-1	IRIS_313-11439	trop	0	12
1660	1280	SAKAZELE (538)::IRGC 50880-1	IRIS_313-11436	trop	0	12
1661	1279	MONMINEUPLEU::IRGC 50873-1	IRIS_313-11435	trop	0	12
1662	1278	FORTUNA BLANCO (SAN MARCOS)::IRGC 50764-1	IRIS_313-11434	trop	0	12
1663	1275	MIUDO ROXO::IRGC 50517-1	IRIS_313-11429	trop	0	12
1664	1273	GRAAL::GERVEX 1682-C1	IRIS_313-8213	trop	0	12
1665	1259	91 UPLA::GERVEX 155-C1	IRIS_313-8058	trop	0	12
1666	1258	80 UPLA::GERVEX 164-C1	IRIS_313-8062	trop	0	12
1667	1257	79 UPLA::GERVEX 154-C1	IRIS_313-8057	trop	0	12
1668	1256	77 UPLA::GERVEX 159-C1	IRIS_313-8060	trop	0	12
1669	1255	75 UPLA::GERVEX 161-C1	IRIS_313-8061	trop	0	12
1670	1253	32 UPLA::GERVEX 176-C1	IRIS_313-8064	trop	0	12
1671	1252	104 UPLA::GERVEX 167-C1	IRIS_313-8063	trop	0	12
1672	1251	IR 71525-19-1-1::C1	IRIS_313-7909	trop	0	12
1673	1250	CT 13582-15-5-M::C1	IRIS_313-7868	trop	0	12
1674	1249	VARY MADINIKA 3566::GERVEX 8448-C1	IRIS_313-7994	trop	0	12
1675	1248	IR 71524-44-1-1::C1	IRIS_313-8010	trop	0	12
1676	1247	IR 63380-16::C1	IRIS_313-7902	trop	0	12
1677	1246	VARY LAVA 90::GERVEX 8254-C1	IRIS_313-7992	trop	0	12
1678	1245	GOGO::IRGC 43390-C1	IRIS_313-7885	trop	0	12
1679	1243	MITSANGANAHIJERY::GERVEX 8316-C1	IRIS_313-7959	trop	0	12
1680	1242	BODA 148-3::GERVEX 8258-C1	IRIS_313-7850	trop	0	12
1681	1240	IRAT 104::C1	IRIS_313-7912	trop	0	12
1682	1238	CNA 7\BO\1\1>33-13-6-1::C1	IRIS_313-7866	trop	0	12
1683	1237	IRAT 335::C1	IRIS_313-7924	trop	0	12
1684	1236	VARY LAVA DE BETAFO::GERVEX 8381-C1	IRIS_313-7993	trop	0	12
1685	1235	IRAT 112::C1	IRIS_313-7914	trop	0	12
1686	1234	DINORADO::IRTP 12568-C1	IRIS_313-7876	trop	0	12
1687	1231	CIRAD 403::GERVEX 9039-C1	IRIS_313-7863	trop	0	12
1688	1230	GANIGI::IRGC 48698-C1	IRIS_313-7883	trop	0	12
1689	1228	IR 68704-145-1-1-B::C1	IRIS_313-7907	trop	0	12
1690	1227	62667::C1	IRIS_313-7838	trop	0	12
1691	1226	IR 47686-09-01-B-1::C1	IRIS_313-8003	trop	0	12
1692	1223	IRAT 234::C1	IRIS_313-7922	trop	0	12
1693	1180	REXMONT::GERVEX 1669-C1	IRIS_313-8202	trop	0	12
1694	1178	LACASSINE::GERVEX 1660-C1	IRIS_313-8193	trop	0	12
1695	1173	BLUE BONNET::GERVEX 669-C1	IRIS_313-8102	trop	0	12
1696	1171	L 205::GERVEX 1659-C1	IRIS_313-8192	trop	0	12
1697	1161	DREW::GERVEX 1650-C1	IRIS_313-8183	trop	0	12
1698	1160	CENTURY PATNA::GERVEX 477-C1	IRIS_313-8072	trop	0	12
1699	1157	DELLMONT::GERVEX 1647-C1	IRIS_313-8180	trop	0	12
1700	1154	GOLFO::GERVEX 118-C1	IRIS_313-8044	trop	0	12
1701	1146	A 201::GERVEX 1638-C1	IRIS_313-8173	trop	0	12
1702	1140	PLUS::GERVEX 122-C1	IRIS_313-8046	trop	0	12
1703	1131	PELDE::GERVEX 502-C1	IRIS_313-8076	trop	0	12
1704	1114	SAMBA::GERVEX 186-C1	IRIS_313-8065	trop	0	12
1705	1109	GOOLARAH::GERVEX 500-C1	IRIS_313-8074	trop	0	12
1706	1106	JACINTO::GERVEX 1653-C1	IRIS_313-8186	trop	0	12
1707	1099	ALEXANDROS::GERVEX 1678-C1	IRIS_313-8209	trop	0	12
1708	1095	CAROLINO BLANCO::IRGC 117249-1	IRIS_313-10327	trop	0	12
1709	1094	LOHAMBITRO::IRGC 69857-1	IRIS_313-9742	trop	0	12
1710	1093	KEREN FENHO::IRGC 56735-1	IRIS_313-8687	trop	0	12
1711	1090	BOCAO::IRGC 50384-1	IRIS_313-8431	trop	0	12
1712	1089	MANONGAZATO::IRGC 77876-1	IRIS_313-10099	trop	0	12
1713	1088	GOBYERNO::IRGC 47216-1	IRIS_313-9929	trop	0	12
1714	1086	SAHULO FACHE SOYO::IRGC 66630-1	IRIS_313-9470	trop	0	12
1715	1084	ANGKARONG::IRGC 71493-1	IRIS_313-9050	trop	0	12
1716	1083	SIGAE::IRGC 66645-1	IRIS_313-8998	trop	0	12
1717	1081	PADI SEPAH::IRGC 48803-1	IRIS_313-8865	trop	0	12
1718	1080	TEXAS PATNA::IRGC 1797-1	IRIS_313-8803	trop	0	12
1719	1079	TRES MESES::IRGC 6464-1	IRIS_313-8694	trop	0	12
1720	1076	PRELUDE::IRGC 1790-1	IRIS_313-8627	trop	0	12
1721	1074	ONOY::IRGC 55418-1	IRIS_313-8572	trop	0	12
1722	1072	KENDINGA 5 (H)::IRGC 60310-1	IRIS_313-8439	trop	0	12
1723	1071	PIKTO MAMAS::IRGC 18487-1	IRIS_313-8436	trop	0	12
1724	1070	PURAK SIRIBA::IRGC 71598-1	IRIS_313-8381	trop	0	12
1725	1069	REXARK ROGUE::IRGC 1972-1	IRIS_313-8323	trop	0	12
1726	1068	SAWAH::IRGC 71612-1	IRIS_313-8279	trop	0	12
1727	1063	GAWICHAL::IRGC 77653-1	IRIS_313-10094	trop	0	12
1728	1062	KYUUSHUU::IRGC 74558-1	IRIS_313-10082	trop	0	12
1729	1061	HIRAKAWA OKUTE::IRGC 74554-1	IRIS_313-10080	trop	0	12
1730	1060	DANGO MOCHI::IRGC 74551-1	IRIS_313-10079	trop	0	12
1731	1059	YOSHINO MOCHI::IRGC 74550-1	IRIS_313-10078	trop	0	12
1732	1057	SHINA MOCHI::IRGC 74523-1	IRIS_313-10076	trop	0	12
1733	1056	SANGOKU::IRGC 74518-1	IRIS_313-10075	trop	0	12
1734	1055	RIKU AIKOKU::IRGC 74514-1	IRIS_313-10074	trop	0	12
1735	1054	OWARI MOCHI::IRGC 74513-1	IRIS_313-10073	trop	0	12
1736	1053	CHIYODA WASE::IRGC 74467-1	IRIS_313-10071	trop	0	12
1737	1052	JEONBUKGUNGWEONNA::IRGC 73055-1	IRIS_313-10067	trop	0	12
1738	1051	JAERAERYUKDO::IRGC 73053-1	IRIS_313-10065	trop	0	12
1739	1050	REA::IRGC 73031-1	IRIS_313-10062	trop	0	12
1740	1046	BIKYAT::IRGC 26276-1	IRIS_313-9897	trop	0	12
1741	1045	GOGOWIERIE::IRGC 14791-1	IRIS_313-9851	trop	0	12
1742	1044	KAHEI::IRGC 7691-1	IRIS_313-9800	trop	0	12
1743	1043	RIKUTO TAUKI MOCHI 27::IRGC 5726-1	IRIS_313-9789	trop	0	12
1744	1042	VARY MALADY::IRGC 69911-1	IRIS_313-9745	trop	0	12
1745	1041	SIFARASI::IRGC 66644-1	IRIS_313-9691	trop	0	12
1746	1040	VEGOLD::IRGC 7756-1	IRIS_313-9550	trop	0	12
1747	1037	BLUE BELLE::IRGC 51125-1	IRIS_313-9491	trop	0	12
1748	1036	B 505 A 1-28-7-1-2::IRGC 6741-1	IRIS_313-9452	trop	0	12
1749	1035	AGUYOD::IRGC 67423-1	IRIS_313-9423	trop	0	12
1750	1034	INGSA BELANAK::IRGC 43402-1	IRIS_313-9405	trop	0	12
1751	1033	KINANDANG BUSIKSIK::IRGC 74607-1	IRIS_313-9389	trop	0	12
1752	1032	PULUTAN::IRGC 71596-1	IRIS_313-9375	trop	0	12
1753	1030	KORR::IRGC 30751-1	IRIS_313-9297	trop	0	12
1754	1028	LAYANDABU::IRGC 25214-1	IRIS_313-9129	trop	0	12
1755	1026	SKY BONNET::IRGC 66759-1	IRIS_313-8976	trop	0	12
1756	1025	BLUEBONNET::IRGC 1799-1	IRIS_313-8960	trop	0	12
1757	1024	LASAT PUTIH::IRGC 44076-1	IRIS_313-8955	trop	0	12
1758	1023	LEKATAN::IRGC 71554-1	IRIS_313-8894	trop	0	12
1759	1021	DELITUS::IRGC 5769-1	IRIS_313-8876	trop	0	12
1760	1018	SUP BLUE ROSE::IRGC 1739-1	IRIS_313-8778	trop	0	12
1761	1017	MOROFIN::IRGC 56698-1	IRIS_313-8768	trop	0	12
1762	1016	BANJANG::IRGC 44069-1	IRIS_313-8626	trop	0	12
1763	1014	TEBONNET::IRGC 66760-1	IRIS_313-8434	trop	0	12
1764	1013	RIKUTO NORIN MOCHI 20::IRGC 410-1	IRIS_313-8400	trop	0	12
1765	1011	BOND::IRGC 66755-1	IRIS_313-8339	trop	0	12
1766	1010	KATY::IRGC 77140-1	IRIS_313-8285	trop	0	12
1767	1009	K 2 C 14::IRGC 68549-1	IRIS_313-8277	trop	0	12
1768	955	NONGLIMNA 1::IRGC 58347-1	IRIS_313-9995	trop	0	12
1769	953	CALIFORNIA BELLE::IRGC 66836-1	IRIS_313-8923	trop	0	12
1770	854	B 6144-MR-6-0-0::IRGC 117371-1	IRIS_313-10336	trop	0	12
1771	834	GUO DI HEI::IRGC 72697-1	IRIS_313-10196	trop	0	12
1772	713	ARC 6044::IRGC 12190-1	IRIS_313-9201	trop	0	12
1773	632	BEUREUM MEULIT::IRGC 35563-1	IRIS_313-8314	trop	0	12
1774	608	TSIVIMBININA::IRGC 69890-1	IRIS_313-10051	trop	0	12
1775	602	RIMBUN::IRGC 43741-1	IRIS_313-9239	trop	0	12
1776	597	BLICCA::IRGC 47151-1	IRIS_313-8356	trop	0	12
1777	595	INITLOG DALAG::IRGC 67436-1	IRIS_313-9616	trop	0	12
1778	594	KETAN DONGGO::IRGC 54201-1	IRIS_313-9301	trop	0	12
1779	593	OS 4	IRIS_313-8523	trop	0	12
1780	571	SD 120 SELN (CI 12320)::IRGC 1667-1	IRIS_313-8745	trop	0	12
1781	565	DEO KITAN::IRGC 47197-1	IRIS_313-9928	trop	0	12
1782	562	MAYBELLE::IRGC 78629-1	IRIS_313-9363	trop	0	12
1783	561	CHIRGUA 1 I 22::IRGC 3408-1	IRIS_313-9267	trop	0	12
1784	558	MINATANDA::IRGC 74613-1	IRIS_313-8594	trop	0	12
1785	544	IR 62266-42-6-2	IRIS_313-8232	trop	0	12
1786	541	BOTOHAVANA MENA::IRGC 69349-1	IRIS_313-10041	trop	0	12
1787	534	PANNITHI::IRGC 51049-1	IRIS_313-9949	trop	0	12
1788	530	SITORU::IRGC 66669-1	IRIS_313-8664	trop	0	12
1789	524	KOSAGI::IRGC 57692-1	IRIS_313-8769	trop	0	12
1790	522	KETAN MENAH::IRGC 48733-1	IRIS_313-10152	trop	0	12
1791	521	WANICA::IRGC 3394-1	IRIS_313-9519	trop	0	12
1792	501	CYPRESS::IRTP 19532-G1	IRIS_313-15910	trop	0	12
1793	480	PADI ABUNG KUNING::IRGC 25469-1	IRIS_313-10953	trop	1	12
1794	499	INIA TACUARI::G1	IRIS_313-15907	trop	0	12
1799	3023	CX578	CX578	temp	0	12
1800	3021	CX429	CX429	temp	0	12
1801	3020	CX428	CX428	temp	0	12
1802	3019	CX427	CX427	temp	0	12
1803	2980	M401	CX78	temp	0	12
1804	2976	JP-5	CX74	temp	0	12
1805	2961	GIZA159	CX58	temp	0	12
1806	2959	YUNGUANG 8	CX56	temp	0	12
1807	2955	TONGNIAN 1	CX534	temp	0	12
1808	2949	NAN-29-2	CX49	temp	0	12
1809	2947	DIANGENG	CX47	temp	0	12
1810	2938	NANGENG 46 (SOFT RICE)	CX397	temp	0	12
1811	2937	GUANDONG 194 (SOFT RICE)	CX396	temp	0	12
1812	2933	YJ30	CX391	temp	0	12
1813	2931	JINYUAN 85	CX389	temp	0	12
1814	2925	HONGZA	CX383	temp	0	12
1815	2922	YANDAO 9	CX380	temp	0	12
1816	2900	YANDAO 8	CX356	temp	0	12
1817	2894	WUYUGENG 20	CX350	temp	0	12
1818	2888	YUNGENG 23	CX345	temp	0	12
1819	2887	HEXI 41	CX344	temp	0	12
1820	2881	JINCHUANYIHAO	CX329	temp	0	12
1821	2876	MR19	CX317	temp	0	12
1822	2874	ZIDAO	CX315	temp	0	12
1823	2869	MONGOLIA RICE	CX306	temp	0	12
1824	2859	C52	CX287	temp	0	12
1825	2837	XUDAO 4	CX251	temp	0	12
1826	2809	CHENNONG 89366	CX213	temp	0	12
1827	2808	NONGKEN 58	CX212	temp	0	12
1828	2796	WUYUGENG 3	CX165	temp	0	12
1829	2793	YUAN JING 7	CX16	temp	0	12
1830	2775	NIPPONBARE	CX140	temp	0	12
1831	2774	CHENNONG 265	CX14	temp	0	12
1832	2753	WUDADAOZHONG	CX116	temp	0	12
1833	2737	YUEFU	B269	temp	0	12
1834	2727	XINGGUO	B258	temp	0	12
1835	2722	ANNONGWANGENG B	B250	temp	0	12
1836	2713	ZHENGDAO 5	B240	temp	0	12
1837	2710	JINDAO 1	B236	temp	0	12
1838	2709	ZHONGHUA 8	B235	temp	0	12
1839	2701	HEIMANGDAO	B226	temp	0	12
1840	2700	GUANTUIBAIHE 1	B225	temp	0	12
1841	2698	CUNGUNUO	B223	temp	0	12
1842	2695	WUZIDUI	B218	temp	0	12
1843	2692	HONGQI 5	B215	temp	0	12
1844	2689	CHIKENUO	B212	temp	0	12
1845	2684	LONGHUAMAOHU	B204	temp	0	12
1846	2665	QINGNUO KYOHATAMOCHI	B183	temp	0	12
1847	2664	CHIMAO	B182	temp	0	12
1848	2661	KELUODUO B	B179	temp	0	12
1849	2658	LINGUO	B171	temp	0	12
1850	2657	HONGSE 90	B170	temp	0	12
1851	2656	AILUYU	B169	temp	0	12
1852	2655	ZHUYUAN	B168	temp	0	12
1853	2654	QINGJINZAOSHENG	B167	temp	0	12
1854	2650	BAIGEDAO	B162	temp	0	12
1855	2649	YELICANGHUA	B161	temp	0	12
1856	2648	SHUIYUAN 300LI	B160	temp	0	12
1857	2642	LIMING B	B154	temp	0	12
1858	2640	ZAOSHUNONGHU 6	B152	temp	0	12
1859	2631	76--1	B143	temp	0	12
1860	2613	GENG 87-304	B124	temp	0	12
1861	2611	LIAOGENG 287	B122	temp	0	12
1862	2601	ZIMANGFEIE	B111	temp	0	12
1863	2600	HUANGPINUO	B110	temp	0	12
1864	2595	LAOHONGDAO	B103	temp	0	12
1865	2594	MAGUZI	B102	temp	0	12
1866	2593	YANGKENUO	B101	temp	0	12
1867	2592	HONGKEZHENUO	B100	temp	0	12
1868	2576	YIZHIXIANG	B077	temp	0	12
1869	2570	MUXIQIU	B071	temp	0	12
1870	2567	GAOYANGDIANDAO DAHONGMANG	B068	temp	0	12
1871	2565	GUANGKEXIANGNUO	B066	temp	0	12
1872	2556	XIUSHUI 115	B057	temp	0	12
1873	2555	TIEGANWU	B056	temp	0	12
1874	2554	YR196	B055	temp	0	12
1875	2549	ZHENFU 8	B047	temp	0	12
1876	2548	QIUTIANXIAOTING	B046	temp	0	12
1877	2547	GONGCHENGXIANG	B045	temp	0	12
1878	2542	NABATED A SMAR	B038	temp	0	12
1879	2538	ALBANIA RICE	B034	temp	0	12
1880	2529	GAOLIQIU	B023	temp	0	12
1881	2524	AERJITUO	B017	temp	0	12
1882	2523	AOMIERTE 168	B016	temp	0	12
1883	2521	WUZILUOSI 215	B014	temp	0	12
1884	2516	BAXIANG	B008	temp	0	12
1885	2513	WANSHI	B005	temp	0	12
1886	2512	QIUGUANGTENGXI 104	B004	temp	0	12
1887	2510	SANSUIJIN	B002	temp	0	12
1888	2509	HEIBIAO	B001	temp	0	12
1889	2437	IREQUIN::IRGC 44476-2	IRIS_313-11336	temp	0	12
1890	2350	4583::IRGC 36894-2	IRIS_313-11202	temp	0	12
1891	2349	CHING HSI 15::IRGC 36852-1	IRIS_313-11201	temp	0	12
1892	2346	K 78-13::IRGC 36794-2	IRIS_313-11198	temp	0	12
1893	2328	K 113::IRGC 34107-1	IRIS_313-11155	temp	0	12
1894	2327	CT 45::IRGC 34027-2	IRIS_313-11153	temp	0	12
1895	2199	IAS 22-8 PALMAR::IRGC 26058-1	IRIS_313-10967	temp	0	12
1896	2153	SRAU SLAP::IRGC 23267-2	IRIS_313-10916	temp	0	12
1897	2111	TAE GU NA::IRGC 19875-2	IRIS_313-10839	temp	0	12
1898	2110	SSAL BYEO::IRGC 19867-2	IRIS_313-10838	temp	0	12
1899	2109	BACK KYUNG ZO::IRGC 19698-2	IRIS_313-10837	temp	0	12
1900	1976	DEWAMINORI::IRGC 12743-1	IRIS_313-10677	temp	0	12
1901	1971	CHINES::IRGC 9316-1	IRIS_313-10618	temp	0	12
1902	1961	KARA SHALI::IRGC 9293-1	IRIS_313-10617	temp	0	12
1903	1954	SACHIKAZE::IRGC 10891-1	IRIS_313-10642	temp	0	12
1904	1952	SHINCHIKU IKU 97::IRGC 10429-1	IRIS_313-10631	temp	0	12
1905	1946	TSAO SIAO PEH TAO::IRGC 8265-2	IRIS_313-10583	temp	0	12
1906	1934	CHUSEI HONEN::IRGC 7777-1	IRIS_313-10570	temp	0	12
1907	1933	BEN KEI::IRGC 7769-1	IRIS_313-10569	temp	0	12
1908	1932	OITA MII 120::IRGC 7696-1	IRIS_313-10568	temp	0	12
1909	1931	AIKAWA 44::IRGC 7676-1	IRIS_313-10567	temp	0	12
1910	1929	250 KUNGANI 1::IRGC 7370-1	IRIS_313-10564	temp	0	12
1911	1928	SHA TIAO TSAO::IRGC 7339-1	IRIS_313-10563	temp	0	12
1912	1923	LITCHIKIANG::IRGC 7287-1	IRIS_313-10558	temp	0	12
1913	1889	KINUGASAWASE::IRGC 2609-1	IRIS_313-10469	temp	0	12
1914	1888	GINMASARI::IRGC 242-1	IRIS_313-10430	temp	0	12
1915	1885	TAICHUNG 150::IRGC 80-1	IRIS_313-10429	temp	0	12
1916	1876	NAGKAYAT::IRGC 584-1	IRIS_313-10440	temp	0	12
1917	1875	NORIN 21::IRGC 493-1	IRIS_313-10437	temp	0	12
1918	1782	WEONJU 8::IRGC 90845-1	IRIS_313-12217	temp	0	12
1919	1731	YUNLEN 13::IRGC 82402-1	IRIS_313-12061	temp	0	12
1920	1729	LIGEN 2::IRGC 82398-1	IRIS_313-12059	temp	0	12
1921	1725	HUA 24::IRGC 82127-1	IRIS_313-12054	temp	0	12
1922	1713	BLAU BLA::IRGC 78460-1	IRIS_313-11984	temp	0	12
1923	1694	TAICHUNG 188::IRGC 78209-1	IRIS_313-11981	temp	0	12
1924	1673	NOINJO::IRGC 77669-1	IRIS_313-11973	temp	0	12
1925	1647	C 722323::IRGC 73147-1	IRIS_313-11890	temp	0	12
1926	1636	PEI ZAO 15::IRGC 75247-1	IRIS_313-11931	temp	0	12
1927	1615	DUAN SHEN ZI::IRGC 73962-1	IRIS_313-11908	temp	0	12
1928	1596	FAN GENG 6::IRGC 70243-1	IRIS_313-11800	temp	0	12
1929	1592	CHUBU 17::IRGC 72505-1	IRIS_313-11875	temp	0	12
1930	1546	MUNJI::IRGC 70928-1	IRIS_313-11829	temp	0	12
1931	1475	CN 1067::IRGC 65680-1	IRIS_313-11702	temp	0	12
1932	1463	ZUIHOU::IRGC 66982-1	IRIS_313-11725	temp	0	12
1933	1444	DECHANGBYEO::IRGC 64858-1	IRIS_313-11689	temp	0	12
1934	1429	RAI MANULA::IRGC 64138-1	IRIS_313-11672	temp	0	12
1935	1420	91-382::IRGC 63464-1	IRIS_313-11661	temp	0	12
1936	1414	SI WAN 14::IRGC 63019-1	IRIS_313-11655	temp	0	12
1937	1412	PL 3165::IRGC 62827-1	IRIS_313-11654	temp	0	12
1938	1411	MA SHE 8::IRGC 62750-1	IRIS_313-11653	temp	0	12
1939	1410	GONG SHE 9::IRGC 62693-1	IRIS_313-11652	temp	0	12
1940	1409	FEI ZHAO 12::IRGC 62683-1	IRIS_313-11651	temp	0	12
1941	1373	36037-1::IRGC 60177-2	IRIS_313-11586	temp	0	12
1942	1371	YI SUI QI::IRGC 60088-1	IRIS_313-11584	temp	0	12
1943	1370	WAN GENG BAI DAO TOU::IRGC 59948-1	IRIS_313-11582	temp	0	12
1944	1368	LUAN DAO::IRGC 59762-1	IRIS_313-11578	temp	0	12
1945	1365	HONG PI NUO::IRGC 59638-1	IRIS_313-11575	temp	0	12
1946	1364	HEI TOU HONG::IRGC 59595-1	IRIS_313-11574	temp	0	12
1947	1361	BAI MANG AI ZHONG::IRGC 59408-1	IRIS_313-11571	temp	0	12
1948	1337	WIR 2091::IRGC 57536-1	IRIS_313-11536	temp	0	12
1949	1316	T 757::GERVEX 1316-C1	IRIS_313-8147	temp	0	12
1950	1308	SANGHAI::GERVEX 1264-C1	IRIS_313-8140	temp	0	12
1951	1304	SAKHA 103::GERVEX 1688-C1	IRIS_313-8218	temp	0	12
1952	1300	SAKHA 102::GERVEX 1687-C1	IRIS_313-8217	temp	0	12
1953	1294	RPC 12::GERVEX 1505-C1	IRIS_313-8162	temp	0	12
1954	1290	PRECOZ 2 F A::GERVEX 1182-C1	IRIS_313-8128	temp	0	12
1955	1267	CT 58::GERVEX 1491-C1	IRIS_313-8160	temp	0	12
1956	1263	CIGALON::GERVEX 1514-C1	IRIS_313-8165	temp	0	12
1957	1179	YRM 6-2::GERVEX 1508-C1	IRIS_313-8164	temp	0	12
1958	1177	RUBI::GERVEX 1247-C1	IRIS_313-8132	temp	0	12
1959	1175	PLOVDIV 22::GERVEX 1167-C1	IRIS_313-8125	temp	0	12
1960	1174	LOMELLINO::GERVEX 83-C1	IRIS_313-8033	temp	0	12
1961	1170	SR 113::GERVEX 553-C1	IRIS_313-8096	temp	0	12
1962	1167	CHIPKA::GERVEX 837-C1	IRIS_313-8112	temp	0	12
1963	1163	LUSITO IRRADIADO 859-85-2::GERVEX 1676-C1	IRIS_313-8208	temp	0	12
1964	1159	HARRA::GERVEX 501-C1	IRIS_313-8075	temp	0	12
1965	1156	AUZGUSTA::GERVEX 1634-C1	IRIS_313-8171	temp	0	12
1966	1155	CAPATAZ::GERVEX 521-C1	IRIS_313-8084	temp	0	12
1967	1153	JUBILIENI::GERVEX 992-C1	IRIS_313-8119	temp	0	12
1968	1151	S 102::GERVEX 1671-C1	IRIS_313-8204	temp	0	12
1969	1150	MARENY::GERVEX 535-C1	IRIS_313-8090	temp	0	12
1970	1149	SAEDINENIE::GERVEX 1255-C1	IRIS_313-8135	temp	0	12
1971	1148	FLIPPER::GERVEX 597-C1	IRIS_313-8099	temp	0	12
1972	1147	TIMICH 108::GERVEX 1325-C1	IRIS_313-8148	temp	0	12
1973	1143	MUGA::GERVEX 1099-C1	IRIS_313-8123	temp	0	12
1974	1142	RODINA::GERVEX 1234-C1	IRIS_313-8129	temp	0	12
1975	1139	GHIBLI::GERVEX 187-C1	IRIS_313-8066	temp	0	12
1976	1138	PIEMONTE::GERVEX 81-C1	IRIS_313-8032	temp	0	12
1977	1136	OPALE::GERVEX 1667-C1	IRIS_313-8200	temp	0	12
1978	1135	TOPAZIO::GERVEX 1332-C1	IRIS_313-8149	temp	0	12
1979	1134	VALTEJO::GERVEX 1355-C1	IRIS_313-8151	temp	0	12
1980	1133	FRANCES::GERVEX 527-C1	IRIS_313-8087	temp	0	12
1981	1132	THAIPERLA::GERVEX 696-C1	IRIS_313-8105	temp	0	12
1982	1130	SALOIO::GERVEX 1259-C1	IRIS_313-8138	temp	0	12
1983	1129	SHSS 53::GERVEX 550-C1	IRIS_313-8095	temp	0	12
1984	1128	SAFARI::GERVEX 1256-C1	IRIS_313-8136	temp	0	12
1985	1127	SMERALDO::GERVEX 138-C1	IRIS_313-8052	temp	0	12
1986	1126	RIBE 253::GERVEX 54-C1	IRIS_313-8024	temp	0	12
1987	1125	CLOT::GERVEX 523-C1	IRIS_313-8085	temp	0	12
1988	1124	CARRICO::GERVEX 828-C1	IRIS_313-8111	temp	0	12
1989	1123	LOTO::GERVEX 104-C1	IRIS_313-8039	temp	0	12
1990	1121	SETTANTUNO::GERVEX 1279-C1	IRIS_313-8142	temp	0	12
1991	1120	ROXANI::GERVEX 1686-C1	IRIS_313-8216	temp	0	12
1992	1118	POLIZESTI 28::GERVEX 1170-C1	IRIS_313-8127	temp	0	12
1993	1117	SELN 244 A 6-20::GERVEX 1273-C1	IRIS_313-8141	temp	0	12
1994	1116	PLOVDIV 24::GERVEX 1168-C1	IRIS_313-8126	temp	0	12
1995	1112	SUPER::GERVEX 1304-C1	IRIS_313-8145	temp	0	12
1996	1111	IBO 400::GERVEX 943-C1	IRIS_313-8118	temp	0	12
1997	1110	ULLAL::GERVEX 556-C1	IRIS_313-8097	temp	0	12
1998	1108	ITALPATNA 48::GERVEX 60-C1	IRIS_313-8025	temp	0	12
1999	1107	CAMPINO::GERVEX 824-C1	IRIS_313-8109	temp	0	12
2000	1102	ESCARLATE::GERVEX 887-C1	IRIS_313-8113	temp	0	12
2001	1100	FAISCA::GERVEX 900-C1	IRIS_313-8114	temp	0	12
2002	1098	GIOVANNI MARCHETTI::GERVEX 62-C1	IRIS_313-8026	temp	0	12
2003	1097	S 102/2::GERVEX 1251-C1	IRIS_313-8134	temp	0	12
2004	1067	HAN NUO::IRGC 82350-1	IRIS_313-10228	temp	0	12
2005	1065	GALSAEGSSAL SHAREI::IRGC 82881-1	IRIS_313-10124	temp	0	12
2006	1039	TEXAS PATNA 49::IRGC 6077-1	IRIS_313-9539	temp	0	12
2007	1012	FU LI HONG::IRGC 70250-1	IRIS_313-8387	temp	0	12
2008	1008	IR 68333-R-R-B-19::IRGC 117381-1	IRIS_313-10373	temp	0	12
2009	1007	BERGREIS::IRGC 3150-1	IRIS_313-9771	temp	0	12
2010	1006	H 305-84::IRGC 116988-1	IRIS_313-10242	temp	0	12
2011	1005	DAN YAN NUO::IRGC 4860-1	IRIS_313-8481	temp	0	12
2012	1004	IR 73688-57-2::IRGC 117383-1	IRIS_313-10379	temp	0	12
2013	1003	HAN NUO::IRGC 59591-1	IRIS_313-10164	temp	0	12
2014	1000	MAEKJO::IRGC 77666-1	IRIS_313-10097	temp	0	12
2015	999	CHEONJUDO::IRGC 77644-1	IRIS_313-10093	temp	0	12
2016	998	CHALBYEO::IRGC 77639-1	IRIS_313-10092	temp	0	12
2017	997	KALIN::IRGC 77312-1	IRIS_313-10089	temp	0	12
2018	996	SENIA::IRGC 74582-1	IRIS_313-10084	temp	0	12
2019	995	BETIS::IRGC 74581-1	IRIS_313-10083	temp	0	12
2020	994	DACHEONGBYEO::IRGC 72533-1	IRIS_313-10059	temp	0	12
2021	993	CHUGOKU 68 HEN::IRGC 72514-1	IRIS_313-10057	temp	0	12
2022	991	SANT ANDREA::IRGC 65732-1	IRIS_313-10014	temp	0	12
2023	990	SUWEON 295::IRGC 58368-1	IRIS_313-9996	temp	0	12
2024	989	HEUKSANJO::IRGC 55536-1	IRIS_313-9974	temp	0	12
2025	988	WIR 1951::IRGC 51643-1	IRIS_313-9964	temp	0	12
2026	987	WIR 884::IRGC 51591-1	IRIS_313-9961	temp	0	12
2027	986	ROCCA::IRGC 50351-1	IRIS_313-9937	temp	0	12
2028	985	YONG AN HUK::IRGC 19891-1	IRIS_313-9891	temp	0	12
2029	984	WA BANG::IRGC 19880-1	IRIS_313-9890	temp	0	12
2030	983	JEUK DO::IRGC 19775-1	IRIS_313-9887	temp	0	12
2031	982	HUK ZO::IRGC 19760-1	IRIS_313-9886	temp	0	12
2032	981	FUKUSHIMA MOCHI (GLUT)::IRGC 19296-1	IRIS_313-9884	temp	0	12
2033	979	TEPUKE::IRGC 12872-1	IRIS_313-9838	temp	0	12
2034	978	SZANISZLO 2::IRGC 9353-1	IRIS_313-9813	temp	0	12
2035	977	JAPONES BALILLA::IRGC 5785-1	IRIS_313-9790	temp	0	12
2036	976	BENLLOK::IRGC 3404-1	IRIS_313-9782	temp	0	12
2037	974	MURASAHITSUTSURI::IRGC 2493-1	IRIS_313-9769	temp	0	12
2038	973	DA DAO TOU::IRGC 59499-1	IRIS_313-9725	temp	0	12
2039	971	TAICHUNG 65::IRGC 79-1	IRIS_313-9701	temp	0	12
2040	970	JO SANG DAE YA::IRGC 90852-1	IRIS_313-9698	temp	0	12
2041	969	NONG KE::IRGC 59807-1	IRIS_313-9468	temp	0	12
2042	967	CI 9498::IRGC 2134-1	IRIS_313-9410	temp	0	12
2043	966	HWANGJO::IRGC 55547-1	IRIS_313-9379	temp	0	12
2044	965	CHUNG YI::IRGC 1427-1	IRIS_313-9233	temp	0	12
2045	964	HOKUSETSU::IRGC 65705-1	IRIS_313-9228	temp	0	12
2046	962	KOTOBUKI MOCHI	IRIS_313-9002	temp	0	12
2047	961	S 201::IRGC 55230-1	IRIS_313-8856	temp	0	12
2048	960	NORIN 6::IRGC 2633-1	IRIS_313-8755	temp	0	12
2049	958	M 7::IRGC 34281-1	IRIS_313-8665	temp	0	12
2050	957	M 102::IRGC 76307-1	IRIS_313-8502	temp	0	12
2051	956	M 203::IRGC 76309-1	IRIS_313-8444	temp	0	12
2052	877	KANU DAM::IRGC 29755-1	IRIS_313-9249	temp	0	12
2053	603	BULI INIA::IRGC 116961-1	IRIS_313-10258	temp	0	12
2054	601	TAKAO MOCHI::IRGC 2564-1	IRIS_313-9081	temp	0	12
2055	591	RAZZA 77::IRGC 3130-1	IRIS_313-9770	temp	0	12
2056	590	CHIANAN 8::IRGC 90-1	IRIS_313-9703	temp	0	12
2057	556	PI 282203::IRGC 16292-1	IRIS_313-9880	temp	0	12
2058	555	OEIRAS::IRGC 286-1	IRIS_313-9759	temp	0	12
2059	554	AI DA ZHONG::IRGC 59348-1	IRIS_313-9724	temp	0	12
2060	553	7507-137::IRGC 40081-1	IRIS_313-9438	temp	0	12
2061	527	81 A 32::IRGC 60162-1	IRIS_313-9140	temp	0	12
2062	519	AMARELO::IRGC 9389-1	IRIS_313-9814	temp	0	12
2063	518	SHINCHIKU IKU 103::IRGC 10430-1	IRIS_313-9346	temp	0	12
2064	517	WIR 1072::IRGC 57496-1	IRIS_313-8890	temp	0	12
2065	516	68-2::IRGC 14546-1	IRIS_313-8399	temp	0	12
2066	389	GYEONGSAN 1::IRGC 79404-1	IRIS_313-12003	temp	3	12
2067	496	JINBUBYEO::G1	IRIS_313-15904	temp	0	12
2069	2999	DODDABYRANELLA	CX98	ind2	0	12
2070	2789	JALMAGNA	CX153	ind2	0	12
2071	2767	CHIPDA	CX130	ind2	0	12
2072	2551	J34	B052	ind2	0	12
2073	2535	NGATSIN	B031	ind2	0	12
2074	2519	2037(RAJAHAMSAL)	B012	ind2	0	12
2075	2502	TULASIBAS::IRGC 50192-2	IRIS_313-11421	ind2	0	12
2076	2501	PISINI::IRGC 50035-2	IRIS_313-11420	ind2	0	12
2077	2499	MATALI::IRGC 49891-2	IRIS_313-11418	ind2	0	12
2078	2495	DONRADAO::IRGC 49604-1	IRIS_313-11411	ind2	0	12
2079	2494	CUTTACK 29::IRGC 49573-1	IRIS_313-11409	ind2	0	12
2080	2490	AMON 4::IRGC 49375-2	IRIS_313-11404	ind2	0	12
2081	2462	SACHI::IRGC 46612-2	IRIS_313-11370	ind2	0	12
2082	2461	RANACHANDRABHOG::IRGC 46567-2	IRIS_313-11369	ind2	0	12
2083	2460	PANIKELASH::IRGC 46500-2	IRIS_313-11368	ind2	0	12
2084	2459	MAKARANDASAIL::IRGC 46289-2	IRIS_313-11367	ind2	0	12
2085	2458	KHEJURTHUPI::IRGC 46137-2	IRIS_313-11363	ind2	0	12
2086	2454	DAHARNAGRA::IRGC 45465-2	IRIS_313-11359	ind2	0	12
2087	2453	DADKHANI::IRGC 45454-2	IRIS_313-11358	ind2	0	12
2088	2450	CAC 75::IRGC 45352-2	IRIS_313-11354	ind2	0	12
2089	2448	BANCHI::IRGC 45055-2	IRIS_313-11351	ind2	0	12
2090	2446	BACHHAIKALMA::IRGC 45003-2	IRIS_313-11349	ind2	0	12
2091	2436	INANUPAN::IRGC 44461-2	IRIS_313-11335	ind2	0	12
2092	2429	ARC 14737::IRGC 41729-2	IRIS_313-11271	ind2	0	12
2093	2419	ARC 15929::IRGC 43269-2	IRIS_313-11310	ind2	0	12
2094	2411	ARC 14868::IRGC 43009-2	IRIS_313-11301	ind2	0	12
2095	2403	ARC 14358::IRGC 41523-2	IRIS_313-11267	ind2	0	12
2096	2400	ARC 15589::IRGC 42096-2	IRIS_313-11282	ind2	0	12
2097	2376	BR 116-3B-53::IRGC 39559-2	IRIS_313-11241	ind2	0	12
2098	2365	STRAW 23-438::IRGC 38426-2	IRIS_313-11230	ind2	0	12
2099	2364	STRAW 23-428::IRGC 38416-2	IRIS_313-11229	ind2	0	12
2100	2363	SADAJIRA 19-339::IRGC 38361-2	IRIS_313-11228	ind2	0	12
2101	2362	SADAJIRA 19-317::IRGC 38344-2	IRIS_313-11227	ind2	0	12
2102	2361	SADAJIRA 19-258::IRGC 38293-2	IRIS_313-11226	ind2	0	12
2103	2360	PATNAI 31-679::IRGC 38149-2	IRIS_313-11224	ind2	0	12
2104	2358	DUDHSWAR 15-157::IRGC 37967-2	IRIS_313-11222	ind2	0	12
2105	2357	CYLINDRICAL 30-605::IRGC 37845-2	IRIS_313-11221	ind2	0	12
2106	2356	BLACK 28-564::IRGC 37815-2	IRIS_313-11219	ind2	0	12
2107	2351	KAZALSAIL::IRGC 37161-2	IRIS_313-11205	ind2	0	12
2108	2336	DUBRAJ::IRGC 34904-1	IRIS_313-11167	ind2	0	12
2109	2287	KAL SHULI::IRGC 31665-2	IRIS_313-11113	ind2	0	12
2110	2275	PECALO::IRGC 30595-2	IRIS_313-11099	ind2	0	12
2111	2242	POONGAR::IRGC 28611-1	IRIS_313-11041	ind2	0	12
2112	2215	HALDI JAON::IRGC 26638-2	IRIS_313-10986	ind2	0	12
2113	2214	GOBOL SAIL (BALAM)::IRGC 26624-2	IRIS_313-10985	ind2	0	12
2114	2213	DUDHSAR::IRGC 26609-2	IRIS_313-10984	ind2	0	12
2115	2210	LUDI GOCHYA::IRGC 26504-2	IRIS_313-10982	ind2	0	12
2116	2207	MATI CHAL::IRGC 26399-2	IRIS_313-10977	ind2	0	12
2117	2206	KOLA MUCHI::IRGC 26384-2	IRIS_313-10975	ind2	0	12
2118	2205	KAMRANGA::IRGC 26373-2	IRIS_313-10974	ind2	0	12
2119	2204	KALA DIGHA::IRGC 26367-2	IRIS_313-10973	ind2	0	12
2120	2203	DUDA MONOR::IRGC 26335-2	IRIS_313-10972	ind2	0	12
2121	2202	BADAL::IRGC 26290-2	IRIS_313-10971	ind2	0	12
2122	2163	KOLONGI BAO::IRGC 24135-2	IRIS_313-10929	ind2	0	12
2123	2125	ARC 11322::IRGC 21315-2	IRIS_313-10863	ind2	0	12
2124	2120	ARC 10159::IRGC 20754-2	IRIS_313-10855	ind2	0	12
2125	2108	VELLA PERUVAZHA 0-68-12::IRGC 19588-1	IRIS_313-10836	ind2	0	12
2126	2107	PERUNEL 0-69-18::IRGC 19581-1	IRIS_313-10835	ind2	0	12
2127	2105	EDAKKADAN 0-69-27::IRGC 19560-1	IRIS_313-10833	ind2	0	12
2128	2076	MURUNGA::IRGC 15428-1	IRIS_313-10716	ind2	0	12
2129	2039	DAMODAR::IRGC 17038-1	IRIS_313-10756	ind2	0	12
2130	2010	MOND BA::IRGC 15813-2	IRIS_313-10723	ind2	0	12
2131	2008	HALSUDU HEENATI::IRGC 15599-1	IRIS_313-10721	ind2	0	12
2132	2006	VELLAI KOLOMBAN::IRGC 15517-1	IRIS_313-10719	ind2	0	12
2133	2004	PERIYA VELLAI::IRGC 15475-1	IRIS_313-10717	ind2	0	12
2134	1977	MAKALIOKA::IRGC 12781-2	IRIS_313-10678	ind2	0	12
2135	1970	KAHATAWEE::IRGC 12004-1	IRIS_313-10662	ind2	0	12
2136	1969	SAMBA::IRGC 11993-1	IRIS_313-10661	ind2	0	12
2137	1953	SR 26 B::IRGC 10803-2	IRIS_313-10640	ind2	0	12
2138	1950	ALAGUSAMBA::IRGC 8944-2	IRIS_313-10610	ind2	0	12
2139	1948	ADT 12::IRGC 6254-1	IRIS_313-10527	ind2	0	12
2140	1939	BAANYALOJOPOIHUN::IRGC 7928-2	IRIS_313-10576	ind2	0	12
2141	1936	SOSSOKA OULE::IRGC 7850-2	IRIS_313-10573	ind2	0	12
2142	1916	BELLO::IRGC 6658-2	IRIS_313-10542	ind2	0	12
2143	1914	BADAL 76::IRGC 6586-1	IRIS_313-10539	ind2	0	12
2144	1911	GAMTI 1-34::IRGC 6479-2	IRIS_313-10536	ind2	0	12
2145	1908	ADT 22::IRGC 5901-1	IRIS_313-10519	ind2	0	12
2146	1851	DISSI::IRGC 101346-1	IRIS_313-12325	ind2	0	12
2147	1822	VARY GONY::IRGC 97308-2	IRIS_313-12284	ind2	0	12
2148	1752	OVIBENAMPOTAKA + OVIBE + MAKALIOKA::IRGC 84756-1	IRIS_313-12118	ind2	0	12
2149	1744	SARIN TSIPALA::IRGC 83154-1	IRIS_313-12083	ind2	0	12
2150	1743	MAVOLATSIKA::IRGC 83137-1	IRIS_313-12082	ind2	0	12
2151	1706	KERIBAREFOR::IRGC 78454-1	IRIS_313-11983	ind2	0	12
2152	1700	DOGON IRI::IRGC 79882-1	IRIS_313-12015	ind2	0	12
2153	1699	ADANKARU::IRGC 79842-1	IRIS_313-12014	ind2	0	12
2154	1698	RAUSRR 4::IRGC 79785-1	IRIS_313-12013	ind2	0	12
2155	1670	SHYAMJIRA::IRGC 77522-1	IRIS_313-11969	ind2	0	12
2156	1649	MALIKULI::IRGC 76237-1	IRIS_313-11945	ind2	0	12
2157	1624	DILBAKSH::IRGC 74738-1	IRIS_313-11918	ind2	0	12
2158	1623	MUDALIGA WEE::IRGC 74706-1	IRIS_313-11916	ind2	0	12
2159	1621	IB 11::IRGC 74420-2	IRIS_313-11914	ind2	0	12
2160	1545	LALI GURMATIA::IRGC 70854-1	IRIS_313-11828	ind2	0	12
2161	1544	KARI GURMATIA::IRGC 70850-1	IRIS_313-11827	ind2	0	12
2162	1541	DHANIYA PHOOL::IRGC 70811-1	IRIS_313-11824	ind2	0	12
2163	1540	BHU BHUSI::IRGC 70803-1	IRIS_313-11823	ind2	0	12
2164	1539	BHONDU PAREWA::IRGC 70802-1	IRIS_313-11822	ind2	0	12
2165	1538	19::IRGC 70786-1	IRIS_313-11821	ind2	0	12
2166	1537	TSIPALA MENAHAR::IRGC 69979-1	IRIS_313-11794	ind2	0	12
2167	1527	MOSHI::IRGC 70648-1	IRIS_313-11811	ind2	0	12
2168	1526	KOMALIOKO::IRGC 69958-1	IRIS_313-11793	ind2	0	12
2169	1515	SABORAMANDALOAFO::IRGC 69875-1	IRIS_313-11789	ind2	0	12
2170	1512	TANDAKAY FINGO::IRGC 69793-1	IRIS_313-11787	ind2	0	12
2171	1497	NS 1515::IRGC 68947-1	IRIS_313-11762	ind2	0	12
2172	1496	NS 199::IRGC 68864-1	IRIS_313-11761	ind2	0	12
2173	1495	MENAHARA 505::IRGC 68709-1	IRIS_313-11760	ind2	0	12
2174	1493	FOFFI::IRGC 68438-1	IRIS_313-11758	ind2	0	12
2175	1479	HERATH BANDA::IRGC 67630-1	IRIS_313-11741	ind2	0	12
2176	1476	PAUNDRI::IRGC 67527-1	IRIS_313-11738	ind2	0	12
2177	1461	DISSIGBE::IRGC 66916-1	IRIS_313-11723	ind2	0	12
2178	1416	EX WUKARI (WILD)::IRGC 63214-1	IRIS_313-11657	ind2	0	12
2179	1408	NCS 901 A::IRGC 62568-1	IRIS_313-11650	ind2	0	12
2180	1407	NCS 830::IRGC 62518-1	IRIS_313-11648	ind2	0	12
2181	1406	NCS 809 A::IRGC 62502-1	IRIS_313-11647	ind2	0	12
2182	1405	NCS 771 A::IRGC 62483-1	IRIS_313-11646	ind2	0	12
2183	1404	NCS 766::IRGC 62478-1	IRIS_313-11645	ind2	0	12
2184	1402	NCS 745::IRGC 62466-1	IRIS_313-11644	ind2	0	12
2185	1401	NCS 599::IRGC 62373-1	IRIS_313-11642	ind2	0	12
2186	1400	NCS 477::IRGC 62299-1	IRIS_313-11641	ind2	0	12
2187	1398	NCS 331::IRGC 62247-1	IRIS_313-11638	ind2	0	12
2188	1389	HOLDIGANTHI::IRGC 61105-1	IRIS_313-11607	ind2	0	12
2189	1382	BOKDEL::IRGC 61085-1	IRIS_313-11606	ind2	0	12
2190	1380	KOTODESHI::IRGC 60982-1	IRIS_313-11600	ind2	0	12
2191	1379	JUGRAY::IRGC 60960-1	IRIS_313-11599	ind2	0	12
2192	1378	BHATA PYAGI::IRGC 60895-1	IRIS_313-11597	ind2	0	12
2193	1357	MOONOR::IRGC 59136-1	IRIS_313-11566	ind2	0	12
2194	1355	BIJULI BATI::IRGC 58917-1	IRIS_313-11563	ind2	0	12
2195	1353	NULI::IRGC 58824-1	IRIS_313-11558	ind2	0	12
2196	1318	SKK::IRGC 54356-1	IRIS_313-11500	ind2	0	12
2197	1310	BIR BAHADUR::IRGC 53889-1	IRIS_313-11491	ind2	0	12
2198	1303	LOCAL::IRGC 53300-1	IRIS_313-11478	ind2	0	12
2199	1295	VAIKATHARYAN::IRGC 52805-1	IRIS_313-11461	ind2	0	12
2200	1292	ZINYA KOLAMBA::IRGC 52402-1	IRIS_313-11453	ind2	0	12
2201	1289	BARAMANJ::IRGC 52067-1	IRIS_313-11448	ind2	0	12
2202	1287	NAPDAI::IRGC 52009-1	IRIS_313-11446	ind2	0	12
[truncated: 1,026 more rows]

## Sheet: Ghd7
Table S3 Haplotype analysis of the key genes governing the target traits across the 3K RG panel
clust_order	orig_order	variety	iris_id	pop	mismatch	snps	Haplotype	Haplotype frequency (%)
907	1733	UKON NISHIKI::IRGC 8314-1	IRIS_313-10585	admix	2	7	1	8.56
1015	1457	IRAT144	CX247	indx	3	7	1
1016	1585	TOG7291	CX401	indx	2	7	1
1017	1371	XIANGGU	B108	indx	3	7	1
1018	124	CHENWAN 3	B113	indx	3	7	1
1019	127	QINGSIAI 16B	B153	indx	3	7	1
1023	45	HEI YAN ZHAN::IRGC 72090-1	IRIS_313-11861	ind1A	4	7	1
1024	128	LIUSHIZAO	B163	ind1A	3	7	1
1045	119	Q5	CX87	indx	4	7	1
1046	117	IR68552-55-3-2	CX42	indx	4	7	1
1047	114	NPT-114	CX386	indx	4	7	1
1048	113	KCD1	CX349	indx	4	7	1
1049	112	SAGCï¼4	CX346	indx	4	7	1
1050	110	GAOZI	CX207	indx	4	7	1
1051	109	ZIHUI 100	CX20	indx	4	7	1
1052	108	ZHONG 413	CX19	indx	4	7	1
1053	107	YUEXIANGZHAN	CX17	indx	4	7	1
1054	105	TAI-ZHONG-XIAN 10	CX122	indx	4	7	1
1055	100	XIANGWANXIAN 1	B233	indx	4	7	1
1056	94	TEQINGXUANHUI	B145	indx	4	7	1
1057	89	JINZHINUO4	B096	indx	4	7	1
1058	86	XIAOHONGGU	B091	indx	4	7	1
1059	84	RAYDHAN 1::IRGC 49127-2	IRIS_313-11399	indx	4	7	1
1060	83	CHIEM TONG NHAT 1::IRGC 47496-1	IRIS_313-11384	indx	4	7	1
1061	82	ARC 18325::IRGC 42399-1	IRIS_313-11286	indx	4	7	1
1062	79	KALAI::IRGC 33151-2	IRIS_313-11131	indx	4	7	1
1063	77	LUA CHUM::IRGC 16840-1	IRIS_313-10751	indx	4	7	1
1064	71	SHWEWARHNAN::IRGC 96053-1	IRIS_313-12269	indx	4	7	1
1065	69	TE SAN AI 2::IRGC 93355-1	IRIS_313-12232	indx	4	7	1
1066	65	KHAU DANH::IRGC 73201-1	IRIS_313-11893	indx	4	7	1
1067	37	LETYONE::IRGC 70753-1	IRIS_313-11818	indx	4	7	1
1068	36	KARILETYONE::IRGC 70745-1	IRIS_313-11816	indx	4	7	1
1069	32	PJ 110::IRGC 68981-1	IRIS_313-11763	indx	4	7	1
1070	31	YI LI ZHONG::IRGC 67382-1	IRIS_313-11735	indx	4	7	1
1071	29	QING TAI AI::IRGC 67273-1	IRIS_313-11731	indx	4	7	1
1072	19	KATSIYAM TABAO::IRGC 52855-1	IRIS_313-11463	indx	4	7	1
1073	22	GENG 77-4::IRGC 59321-1	IRIS_313-11570	indx	4	7	1
1074	8	TIMA::IRGC 67856-1	IRIS_313-9506	admix	4	7	1
1075	121	FENGAIZHAN	CX9	ind1B	4	7	1
1076	116	MOLIZHANXUAN	CX394	ind1B	4	7	1
1077	115	HUANGSIZHAN	CX393	ind1B	4	7	1
1078	18	SAMBALA MALO::C1	IRIS_313-7770	ind1B	4	7	1
1079	20	CHATO::IRGC 55825-1	IRIS_313-11513	ind1B	4	7	1
1080	122	TA PAI MAUNG::IRGC 7292-1	IRIS_313-10560	ind1A	3	7	1
1081	1401	FANHAOPI	B221	ind1A	3	7	1
1083	125	AIMAKANG	B115	ind1A	3	7	1
1084	131	YUELIANGGU	CX390	indx	3	7	1
1086	120	HUANYANGNIAN	CX88	ind1A	4	7	1
1087	118	PENGSHANTIEGANZHAN	CX55	ind1A	4	7	1
1088	106	YU QIU GU	CX123	ind1A	4	7	1
1089	104	TEK SI CHUT	CX102	ind1A	4	7	1
1090	103	HEI MI CHAN	CX101	ind1A	4	7	1
1091	102	LEIHUOZHAN	B259	ind1A	4	7	1
1092	101	AITUOGU 151	B234	ind1A	4	7	1
1093	99	BEIZINUO	B222	ind1A	4	7	1
1094	98	NANXIONGZAOYOUZHAN	B210	ind1A	4	7	1
1095	97	88B	B157	ind1A	4	7	1
1096	96	HAOXIANG	B149	ind1A	4	7	1
1097	95	BAIKEHANHE	B147	ind1A	4	7	1
1098	92	LUKE 3	B121	ind1A	4	7	1
1099	91	CHENGDUAI 3	B114	ind1A	4	7	1
1100	90	LIUSHA 1	B112	ind1A	4	7	1
1101	88	QITOUGU	B093	ind1A	4	7	1
1102	87	GONGJU 73	B092	ind1A	4	7	1
1103	85	XUGUNUO	B085	ind1A	4	7	1
1104	81	ARC 15505::IRGC 42066-1	IRIS_313-11281	ind1A	4	7	1
1105	80	AC 74::IRGC 33967-1	IRIS_313-11152	ind1A	4	7	1
1106	78	IH PEN SHIM MING::IRGC 26067-1	IRIS_313-10968	ind1A	4	7	1
1107	76	HA GOO::IRGC 4577-1	IRIS_313-10503	ind1A	4	7	1
1108	75	CE IN TSAN::IRGC 4362-1	IRIS_313-10497	ind1A	4	7	1
1109	74	P 168::IRGC 1354-1	IRIS_313-10458	ind1A	4	7	1
1110	73	LING TA 150::IRGC 1106-1	IRIS_313-10452	ind1A	4	7	1
1111	72	CI 7061::IRGC 968-1	IRIS_313-10449	ind1A	4	7	1
1112	70	WUGU::IRGC 93479-1	IRIS_313-12237	ind1A	4	7	1
1113	68	GAO JIAO HONG::IRGC 80920-1	IRIS_313-12033	ind1A	4	7	1
1114	67	YAN ZHAN::IRGC 79740-1	IRIS_313-12010	ind1A	4	7	1
1115	64	QI GU::IRGC 77381-1	IRIS_313-11966	ind1A	4	7	1
1116	63	GUANG XUAN LIU HAO::IRGC 77341-1	IRIS_313-11965	ind1A	4	7	1
1117	62	YE DA GU::IRGC 76834-1	IRIS_313-11955	ind1A	4	7	1
1118	61	XIA HONG GU::IRGC 76803-1	IRIS_313-11954	ind1A	4	7	1
1119	60	SAN BAO GU::IRGC 76732-1	IRIS_313-11953	ind1A	4	7	1
1120	59	MI GU::IRGC 76687-1	IRIS_313-11950	ind1A	4	7	1
1121	58	LIU HE XI HE::IRGC 76661-1	IRIS_313-11949	ind1A	4	7	1
1122	57	HOU LU BAI::IRGC 76582-1	IRIS_313-11948	ind1A	4	7	1
1123	56	I 814::IRGC 76028-1	IRIS_313-11944	ind1A	4	7	1
1124	55	I 41::IRGC 75927-1	IRIS_313-11943	ind1A	4	7	1
1125	54	YUN NAN ZHAN::IRGC 74272-1	IRIS_313-11911	ind1A	4	7	1
1126	53	YANG WAN XIAN::IRGC 72886-1	IRIS_313-11885	ind1A	4	7	1
1127	52	TIAN DAO DAO::IRGC 72837-1	IRIS_313-11884	ind1A	4	7	1
1128	51	LIU TIAO XIAN::IRGC 72758-1	IRIS_313-11881	ind1A	4	7	1
1129	50	AN NAN ZAO::IRGC 72576-1	IRIS_313-11877	ind1A	4	7	1
1130	49	E ZI 110::IRGC 70201-1	IRIS_313-11799	ind1A	4	7	1
1131	48	NAN JING XIAO DAO::IRGC 72236-2	IRIS_313-11870	ind1A	4	7	1
1132	47	MA WEI ZHAN::IRGC 72220-1	IRIS_313-11869	ind1A	4	7	1
1133	46	JIANG ER ZAO::IRGC 72152-1	IRIS_313-11866	ind1A	4	7	1
1134	44	GUA PAI GU::IRGC 72078-1	IRIS_313-11860	ind1A	4	7	1
1135	43	DONG DU::IRGC 72037-1	IRIS_313-11859	ind1A	4	7	1
1136	42	DA TIE ZHAN::IRGC 72029-1	IRIS_313-11858	ind1A	4	7	1
1137	41	DA LI BAI 63::IRGC 72016-1	IRIS_313-11857	ind1A	4	7	1
1138	40	DA GUAN YIN ZHAN::IRGC 72006-1	IRIS_313-11855	ind1A	4	7	1
1139	39	BU ZHI MING::IRGC 71971-1	IRIS_313-11853	ind1A	4	7	1
1140	38	DA GU AI 7::IRGC 70075-1	IRIS_313-11795	ind1A	4	7	1
1141	35	78 XUAN WU::IRGC 70475-1	IRIS_313-11806	ind1A	4	7	1
1142	34	XI HONG GU::IRGC 70416-1	IRIS_313-11805	ind1A	4	7	1
1143	33	JIE CAO ZHAN::IRGC 70305-1	IRIS_313-11802	ind1A	4	7	1
1144	30	SI CHAO 1::IRGC 67335-1	IRIS_313-11734	ind1A	4	7	1
1145	28	HSIN-T'AO YUAN CHING YU::IRGC 65074-1	IRIS_313-11695	ind1A	4	7	1
1146	27	CHIAYI WU-K'O::IRGC 64974-1	IRIS_313-11692	ind1A	4	7	1
1147	26	JIN HUA 258::IRGC 63670-1	IRIS_313-11665	ind1A	4	7	1
1148	25	ANADI WHITE::IRGC 61897-1	IRIS_313-11624	ind1A	4	7	1
1149	23	LANG QIAN CHE::IRGC 59730-1	IRIS_313-11577	ind1A	4	7	1
1150	21	SATHIYA::IRGC 59225-1	IRIS_313-11568	ind1A	4	7	1
1151	17	BAI HE::IRGC 76438-1	IRIS_313-10211	ind1A	4	7	1
1152	16	MIN KE ZHAN::IRGC 72230-1	IRIS_313-10191	ind1A	4	7	1
1153	15	GAO JIAO BAI::IRGC 68047-1	IRIS_313-10178	ind1A	4	7	1
1154	14	SSANGDUJO::IRGC 55632-1	IRIS_313-9976	ind1A	4	7	1
1155	13	I KUNG PAO::IRGC 114-1	IRIS_313-9758	ind1A	4	7	1
1156	12	BA SHI ZAO::IRGC 67903-1	IRIS_313-9730	ind1A	4	7	1
1157	11	AI ZI HUNG::IRGC 51255-1	IRIS_313-9723	ind1A	4	7	1
1158	10	TAIPEI WOO CO::IRGC 112-1	IRIS_313-9706	ind1A	4	7	1
1159	9	TAITUNG WOO LI::IRGC 111-1	IRIS_313-9705	ind1A	4	7	1
1160	7	KORASISI::IRGC 5285-1	IRIS_313-9505	ind1A	4	7	1
1161	6	TSAO SHENG LI 1::IRGC 1309-1	IRIS_313-9469	ind1A	4	7	1
1162	5	YONG JIN ZAO 3::IRGC 70441-1	IRIS_313-9253	ind1A	4	7	1
1163	4	PAI CHUEH CHIU LIU::IRGC 34259-1	IRIS_313-9065	ind1A	4	7	1
1164	3	PAI YI PING::IRGC 1368-1	IRIS_313-8645	ind1A	4	7	1
1165	1	HUA LI ZAO::IRGC 80950-1	IRIS_313-10224	ind1A	4	7	1
1166	2	LAI YIP ZIM::IRGC 4955-1	IRIS_313-8454	ind1A	4	7	1
1212	1946	YANGKENUO	B101	temp	0	7	1
1216	1910	SANNABATHA::IRGC 5971-1	IRIS_313-10521	aro	1	7	1
1217	1914	ANDEL::IRGC 17153-2	IRIS_313-10759	trop	1	7	1
1218	1915	KETAN OSOG::IRGC 17929-1	IRIS_313-10783	trop	1	7	1
1219	2782	ARC 13515::IRGC 41134-2	IRIS_313-11259	aro	0	7	1
1220	3014	BINAM	CX67	aro	0	7	1
1221	2451	IB 95::IRGC 74677-1	IRIS_313-11915	trop	0	7	1
1222	2469	LARA BORO::IRGC 79342-1	IRIS_313-12002	aus	0	7	1
2862	1292	KEYA NUNIA::IRGC 46117-2	IRIS_313-11362	aro	3	7	1
2863	1290	JALADHI 1::IRGC 45858-2	IRIS_313-11360	aro	3	7	1
2864	1287	CR 44-1::IRGC 45397-1	IRIS_313-11356	aro	3	7	1
2865	1281	BAJAL::IRGC 45024-2	IRIS_313-11350	aro	3	7	1
2866	1191	OVAL RED 29 B 601::IRGC 38130-2	IRIS_313-11223	aro	3	7	1
2867	1188	BADSHABHOG 4-60::IRGC 37793-2	IRIS_313-11218	aro	3	7	1
2868	1040	ARC 11571::IRGC 21487-2	IRIS_313-10868	aro	3	7	1
2869	983	MADHUWA KARIA::IRGC 16138-2	IRIS_313-10732	aro	3	7	1
2870	813	KYAIN WAR ME DONE::IRGC 82819-1	IRIS_313-12074	aro	3	7	1
2871	687	HIRA NAKHI::IRGC 70840-1	IRIS_313-11826	aro	3	7	1
2872	686	HANSRAJ::IRGC 70836-1	IRIS_313-11825	aro	3	7	1
2873	561	RATO BASMATI::IRGC 59205-1	IRIS_313-11567	aro	3	7	1
2874	136	JC 157	IRIS_313-9629	aro	3	7	1
2875	167	TK DEEP STRAW 34-786::IRGC 38522-1	IRIS_313-9170	aro	3	7	1
2876	1625	LATA MONA::IRGC 49333-1	IRIS_313-8349	ind2	2	7	1
2877	1413	WUKEZHAN	B265	indx	3	7	1
2878	1380	HONGGENGHANGU3	B135	indx	3	7	1
2879	1378	XIAOBAIMI	B132	indx	3	7	1
2880	1377	AIZIZHAN	B131	indx	3	7	1
2881	1360	QIYUEXIAN	B082	indx	3	7	1
2882	1356	JINXIBAI2	B073	indx	3	7	1
2883	937	HAM MOON::IRGC 9135-2	IRIS_313-10614	indx	3	7	1
2884	896	RUSTY LATE::IRGC 3506-1	IRIS_313-10477	indx	3	7	1
2885	805	AI JIAO ZI::IRGC 82255-1	IRIS_313-12057	indx	3	7	1
2886	778	YU TOU ZHONG::IRGC 79749-1	IRIS_313-12011	indx	3	7	1
2887	776	JIA GEN::IRGC 79654-1	IRIS_313-12007	indx	3	7	1
2888	747	BIE LEI::IRGC 76478-1	IRIS_313-11947	indx	3	7	1
2889	639	GAO JIAO YING GAN ZHAN::IRGC 68053-1	IRIS_313-11748	indx	3	7	1
2890	637	AI JIAO AO FAN ZI::IRGC 67871-1	IRIS_313-11744	indx	3	7	1
2891	597	F 478::IRGC 63882-1	IRIS_313-11669	indx	3	7	1
2892	565	TAI ZHOU XIAN::IRGC 59912-1	IRIS_313-11580	indx	3	7	1
2893	564	JIANG HUI DAO::IRGC 59688-1	IRIS_313-11576	indx	3	7	1
2894	344	LIU XU::IRGC 109232-1	IRIS_313-10239	indx	3	7	1
2895	149	JIN JUN DAO::IRGC 59710-1	IRIS_313-8405	indx	3	7	1
2896	339	TONG GU HONG::IRGC 81026-1	IRIS_313-10226	indx	3	7	1
2897	1269	IREQUIN::IRGC 44476-2	IRIS_313-11336	temp	3	7	1
2898	931	TSAO SIAO PEH TAO::IRGC 8265-2	IRIS_313-10583	temp	3	7	1
2899	668	MAO ZHA NUO::IRGC 70335-1	IRIS_313-11803	temp	3	7	1
2900	891	NAGKAYAT::IRGC 584-1	IRIS_313-10440	temp	3	7	1
2901	545	KHAO KUM PAR::IRGC 57966-1	IRIS_313-11542	admix	3	7	1
2902	1147	NGAKWE THETYIN::IRGC 33477-2	IRIS_313-11136	admix	3	7	1
2903	664	CANLUBANG::IRGC 69816-1	IRIS_313-11788	japx	3	7	1
2904	923	SENG CHUI LIN::IRGC 7313-1	IRIS_313-10562	japx	3	7	1
2905	1882	PULUT CENRANA::IRGC 27400-2	IRIS_313-11008	trop	1	7	1
2906	1840	MOLOK	CX129	trop	2	7	1
2907	1816	CICIH KAPUK::IRGC 43377-1	IRIS_313-11311	trop	2	7	1
2908	1791	PANGETAN::IRGC 26942-1	IRIS_313-10994	trop	2	7	1
2909	1785	PULUT BONGO::IRGC 27397-2	IRIS_313-11007	trop	2	7	1
2910	1778	PUTUS TOLO::IRGC 25636-2	IRIS_313-10956	trop	2	7	1
2911	1774	KETAN GUNDIL::IRGC 24568-1	IRIS_313-10936	trop	2	7	1
2912	1773	SAMPANG KUNING::IRGC 18678-2	IRIS_313-10809	trop	2	7	1
2913	1771	RANTE::IRGC 18608-2	IRIS_313-10808	trop	2	7	1
2914	1769	PULO::IRGC 18519-1	IRIS_313-10805	trop	2	7	1
2915	1768	KETAN NANGKA::IRGC 19961-2	IRIS_313-10841	trop	2	7	1
2916	1767	PEUTEUJ::IRGC 18484-1	IRIS_313-10802	trop	2	7	1
2917	1766	SLAMET::IRGC 18900-1	IRIS_313-10817	trop	2	7	1
2918	1765	SIDJERO GUNDIL::IRGC 18829-2	IRIS_313-10816	trop	2	7	1
2919	1764	SIDJANGGUK::IRGC 18826-2	IRIS_313-10815	trop	2	7	1
2920	1763	PARE BUWUN::IRGC 18456-2	IRIS_313-10801	trop	2	7	1
2921	1762	PALOTAN MELATI::IRGC 18426-2	IRIS_313-10800	trop	2	7	1
2922	1761	LENGGANG GENUK BULU::IRGC 18119-1	IRIS_313-10789	trop	2	7	1
2923	1760	LEMUNGSIR::IRGC 18116-1	IRIS_313-10788	trop	2	7	1
2924	1759	KETAN SLAWI::IRGC 17963-1	IRIS_313-10785	trop	2	7	1
2925	1758	KETAN SAPI::IRGC 17954-2	IRIS_313-10784	trop	2	7	1
2926	1757	KETAN MLANTING::IRGC 17916-1	IRIS_313-10781	trop	2	7	1
2927	1756	KETAN LALER::IRGC 17897-1	IRIS_313-10780	trop	2	7	1
2928	1755	HAWARA DJEDAH::IRGC 17728-1	IRIS_313-10773	trop	2	7	1
2929	1754	GANDAMANA::IRGC 17593-2	IRIS_313-10770	trop	2	7	1
2930	1753	DJANGGOT::IRGC 17491-2	IRIS_313-10767	trop	2	7	1
2931	1752	DJALAWARA::IRGC 17471-1	IRIS_313-10766	trop	2	7	1
2932	1751	CERE KAWAT::IRGC 17401-2	IRIS_313-10765	trop	2	7	1
2933	1750	BALIK SEMAH::IRGC 17201-2	IRIS_313-10761	trop	2	7	1
2934	1748	TJEMPO KREMBUNG::IRGC 16603-1	IRIS_313-10746	trop	2	7	1
2935	1747	SLOBOK::IRGC 16571-1	IRIS_313-10745	trop	2	7	1
2936	1746	SIPON::IRGC 16570-1	IRIS_313-10744	trop	2	7	1
2937	1745	KETAN PELERN::IRGC 16468-1	IRIS_313-10741	trop	2	7	1
2938	1744	KETAN PAPAH AREN::IRGC 16467-1	IRIS_313-10740	trop	2	7	1
2939	1738	SEREH::IRGC 13732-2	IRIS_313-10693	trop	2	7	1
2940	1734	RACION 1::IRGC 11340-1	IRIS_313-10649	trop	2	7	1
2941	1714	PARE LAMBAN BINGKA::IRGC 77601-1	IRIS_313-11971	trop	2	7	1
2942	1707	VARIRANGAHY::IRGC 69897-1	IRIS_313-11790	trop	2	7	1
2943	1694	PADI HEDENG (REKET HEDENG)::IRGC 54266-1	IRIS_313-11498	trop	2	7	1
2944	1693	BALU PRIA::IRGC 54158-1	IRIS_313-11496	trop	2	7	1
2945	1690	VANKALI::IRGC 53339-1	IRIS_313-11479	trop	2	7	1
2946	1678	PIKTO MAMAS::IRGC 18487-1	IRIS_313-8436	trop	2	7	1
2947	1620	KETAN DONGGO::IRGC 54201-1	IRIS_313-9301	trop	2	7	1
2948	1677	INGSA BELANAK::IRGC 43402-1	IRIS_313-9405	trop	2	7	1
2949	1825	ZHONGNONG 4	B087	ind2	2	7	1
2950	1820	CUTTACK 29::IRGC 49573-1	IRIS_313-11409	ind2	2	7	1
2951	1784	KALA DIGHA::IRGC 26367-2	IRIS_313-10973	ind2	2	7	1
2952	1703	NCS 766::IRGC 62478-1	IRIS_313-11645	ind2	2	7	1
2953	1695	K 1074::IRGC 55017-1	IRIS_313-11505	ind2	2	7	1
2954	1689	VAIKATHARYAN::IRGC 52805-1	IRIS_313-11461	ind2	2	7	1
2955	1671	T 315::IRGC 54792-1	IRIS_313-8727	ind2	2	7	1
2956	1666	DHANE BURWA::IRGC 10105-1	IRIS_313-8530	ind2	2	7	1
2957	1633	PATMADHAI 1::IRGC 77292-1	IRIS_313-8632	ind2	2	7	1
2958	1612	LARHA MUGAD::IRGC 52339-1	IRIS_313-8568	ind2	2	7	1
2959	1618	XITTO::IRGC 6671-1	IRIS_313-8622	ind2	2	7	1
2960	1864	MILAGROSA, ZAWA BANDAY	CX59	aro	2	7	1
2961	1841	KHASAR	CX143	aro	2	7	1
2962	1818	CODE NO 31225::IRGC 46865-2	IRIS_313-11375	aro	2	7	1
2963	1793	PANKAIT 31::IRGC 29377-1	IRIS_313-11068	aro	2	7	1
2964	1790	BEGUNBICHI 33::IRGC 29260-1	IRIS_313-11062	aro	2	7	1
2965	1770	ARC 7296::IRGC 20585-1	IRIS_313-10851	aro	2	7	1
2966	1736	ARC 10296::IRGC 12421-2	IRIS_313-10670	aro	2	7	1
2967	1688	KALISAL::IRGC 52324-1	IRIS_313-11451	aro	2	7	1
2968	1717	KASHA::IRGC 83865-1	IRIS_313-12094	aro	2	7	1
2969	1834	GINGA	CX112	admix	2	7	1
2970	1794	TUPA::IRGC 29432-1	IRIS_313-11070	admix	2	7	1
2971	1792	GASMAL 339::IRGC 29333-1	IRIS_313-11066	admix	2	7	1
2972	1742	MALOGBANA::IRGC 16086-1	IRIS_313-10729	admix	2	7	1
2973	1727	KALAMON 113::IRGC 6534-1	IRIS_313-10537	admix	2	7	1
2974	1728	SUKAMANDI 1005::IRGC 6065-1	IRIS_313-10522	admix	2	7	1
2975	1779	TARING PELUNDUK::IRGC 25821-2	IRIS_313-10961	ind3	2	7	1
2976	1710	NIAW YUANG KHANUN::IRGC 71362-1	IRIS_313-11842	ind3	2	7	1
2977	1775	PULUT WAJIT::IRGC 24624-1	IRIS_313-10937	ind3	2	7	1
2978	1808	NATEL BORO::IRGC 34749-1	IRIS_313-11163	aus	2	7	1
2979	1691	BOTESHSHORE::IRGC 53484-1	IRIS_313-11483	aus	2	7	1
2980	1789	AUS 242::IRGC 29040-1	IRIS_313-11051	aus	2	7	1
2981	1651	PALEPYU::IRGC 33549-1	IRIS_313-9285	indx	2	7	1
2982	1697	A 69-1::IRGC 55305-1	IRIS_313-11510	indx	2	7	1
2983	1806	CT 45::IRGC 34027-2	IRIS_313-11153	temp	2	7	1
2984	1846	IR69428-6-1-1-3-3	CX205	japx	2	7	1
1005	1388	71011	B181	ind1A	3	7	2	0.76
1006	1683	SOM CAU 70 A::IRGC 8227-C1	IRIS_313-7778	indx	2	7	2
1007	1626	SAN CHIAO TSWEN::IRGC 1565-1	IRIS_313-8380	ind1A	2	7	2
1008	1807	NAN ERH AI 5::IRGC 34255-1	IRIS_313-11158	ind1A	2	7	2
1170	2853	DONGTINGWANXIAN	B083	ind1A	0	7	2
1174	1919	SUNAR::IRGC 27470-1	IRIS_313-11011	indx	1	7	2
1175	1922	KEO LAI::IRGC 29969-2	IRIS_313-11090	ind3	1	7	2
1176	1672	PATNAI 31-675::IRGC 38145-1	IRIS_313-9049	ind2	2	7	2
1177	1926	BLACK 28-564::IRGC 37815-2	IRIS_313-11219	ind2	1	7	2
1178	1716	ADANKARU::IRGC 79842-1	IRIS_313-12014	ind2	2	7	2
1179	1821	C 1016-1::IRGC 50368-1	IRIS_313-11423	indx	2	7	2
1180	1804	MANSAT 3::IRGC 33341-1	IRIS_313-11134	indx	2	7	2
1181	1801	NEP BUNG::IRGC 32207-1	IRIS_313-11119	indx	2	7	2
1182	1732	KAYANGYA D 402::IRGC 7927-2	IRIS_313-10575	indx	2	7	2
1183	1708	R 762::IRGC 70531-1	IRIS_313-11808	indx	2	7	2
1184	1669	IR 57514-PMI 5-B-1-2::IRGC 117372-1	IRIS_313-10360	indx	2	7	2
1185	1602	NIAO YAO::IRGC 5496-1	IRIS_313-8743	indx	2	7	2
1186	1624	CSR-89 IR-15::IRGC 117326-1	IRIS_313-10348	indx	2	7	2
1187	1903	LEUANG DAM::IRGC 78267-1	IRIS_313-8895	ind3	1	7	2
1188	2966	IR68	CX278	indx	0	7	2
1191	2697	PAE MEETO::IRGC 27254-1	IRIS_313-11003	trop	0	7	2
1192	2389	SETO JHINUWA::IRGC 62043-1	IRIS_313-11632	aro	0	7	2
1193	2648	ARC 11538::IRGC 21463-1	IRIS_313-10867	subtrop	0	7	2
1085	707	HENG YE ZAO::IRGC 72092-1	IRIS_313-11862	ind1A	3	7	3	1.62
1240	1934	AIHECHI	B207	indx	1	7	3
1241	1897	KOIYA DIGHA::IRGC 63517-1	IRIS_313-9445	admix	1	7	3
1242	1908	FELEGBASEH::IRGC 58443-1	IRIS_313-11551	ind3	1	7	3
1243	1556	KARISHNABELI::IRGC 61979-1	IRIS_313-11628	admix	2	7	3
1244	1608	KOYRA::IRGC 77267-1	IRIS_313-8283	aus	2	7	3
1245	1655	MULLIKURUVA::IRGC 77529-1	IRIS_313-9557	ind2	2	7	3
1284	2779	NIAW KHAMIN::IRGC 40222-1	IRIS_313-11248	trop	0	7	3
1285	2366	SP 6 (WC 836)::IRGC 57602-1	IRIS_313-11539	trop	0	7	3
1286	2752	GBRA::IRGC 32474-2	IRIS_313-11121	trop	0	7	3
1287	1963	JAGLI BORO::IRGC 27516-2	IRIS_313-8252	aus	0	7	3
1288	1972	CHANDARHAT::IRGC 25845-1	IRIS_313-9368	aus	0	7	3
1289	1977	SHINCHIKU IKU 103::IRGC 10430-1	IRIS_313-9346	temp	0	7	3
1290	2072	CHUNG YI::IRGC 1427-1	IRIS_313-9233	temp	0	7	3
1291	2164	SHINA MOCHI::IRGC 74523-1	IRIS_313-10076	trop	0	7	3
1292	2025	ARC 12536::IRGC 41068-1	IRIS_313-9053	admix	0	7	3
1293	2101	CHUGOKU 68 HEN::IRGC 72514-1	IRIS_313-10057	temp	0	7	3
1294	2882	JIANGHUADAO	B166	temp	0	7	3
1373	1894	ARC 7091::IRGC 20491-1	IRIS_313-8498	aro	1	7	3
1391	1937	NIONOKA	CX379	ind1B	1	7	3
1392	1898	IRGA 346-111-2-1F::IRGC 117341-1	IRIS_313-10399	indx	1	7	3
1393	1933	BIWUSHENG	B203	indx	1	7	3
1395	2916	ZHUZHEN B	B248	ind1A	0	7	3
1396	2030	K 479-2-3::IRGC 117346-1	IRIS_313-10404	indx	0	7	3
1397	2956	ZHONGYOUZAO 81	CX221	indx	0	7	3
1398	1868	B231	B231	indx	2	7	3
1399	1865	MR106	CX68	indx	2	7	3
1400	1850	IET1444	CX267	indx	2	7	3
1401	1842	CO43	CX146	indx	2	7	3
1402	1609	AVO	IRIS_313-8288	indx	2	7	3
1403	1829	PMS 10B	B195	indx	2	7	3
1404	1861	PUSA(BASMATI 1)	CX46	admix	2	7	3
1405	1874	CX423	CX423	ind1B	2	7	3
1406	1844	IR42	CX161	ind1B	2	7	3
1407	1859	MATATAG2	CX399	ind1B	2	7	3
1408	1824	QIUQIANBAI	B072	ind1A	2	7	3
1409	1635	WP 36::IRGC 55278-1	IRIS_313-8732	ind1B	2	7	3
1410	1866	X22	CX83	ind1B	2	7	3
1411	1709	LEUM DERN::IRGC 71288-1	IRIS_313-11838	ind3	2	7	3
1412	1588	IR 4630-22-2-5-1-3::G1	IRIS_313-15898	indx	2	7	3
1413	1606	WANGKOD::IRGC 71646-1	IRIS_313-9187	ind2	2	7	3
1414	1706	KATUMANI::IRGC 69695-1	IRIS_313-11779	ind3	2	7	3
1415	1905	XI GAN JING REN::IRGC 60035-1	IRIS_313-9184	indx	1	7	3
1458	1663	MOVE (MOKOLE)::IRGC 69739-1	IRIS_313-10048	indx	2	7	3
1864	815	NEANG CHEK::IRGC 83894-1	IRIS_313-12096	ind3	3	7	3
1865	831	KASHMIRI::IRGC 83002-1	IRIS_313-12079	ind3	3	7	3
2850	1885	ARC 15063::IRGC 41909-2	IRIS_313-11276	indx	1	7	3
2859	1621	TK RED 35-799::IRGC 38535-1	IRIS_313-9682	aro	2	7	3
2860	1640	LU MAO ZHAN::IRGC 68159-1	IRIS_313-8889	indx	2	7	3
1189	1965	KHARSU 80::IRGC 28016-1	IRIS_313-8398	aus	0	7	4	0.79
1190	2928	SAL BUI BAO	CX106	trop	0	7	4
1215	1917	PINIDWA QAN QIPUGO PINGKITAN::IRGC 23359-1	IRIS_313-10919	trop	1	7	4
1386	1826	GU 154	B138	indx	2	7	4
1387	1616	BW 295-5::IRGC 63098-1	IRIS_313-10002	ind1B	2	7	4
1388	1631	RAJHUSAI (ACR 12)::IRGC 53630-1	IRIS_313-8614	ind2	2	7	4
1389	1902	TYPE 50::IRGC 74782-1	IRIS_313-8754	ind2	1	7	4
1390	2360	DIAMBARANG::IRGC 56726-1	IRIS_313-11525	ind3	0	7	4
2309	1731	221 C 391-1-3-3::IRGC 7600-1	IRIS_313-10566	indx	2	7	4
2310	1721	CHAM TON::IRGC 90600-1	IRIS_313-12210	indx	2	7	4
2311	1702	TAUNGYA SABA::IRGC 58226-1	IRIS_313-11549	indx	2	7	4
2312	1720	AE NOUA::IRGC 89308-1	IRIS_313-12185	indx	2	7	4
2313	1687	ISWAR KORA::IRGC 50674-1	IRIS_313-11432	admix	2	7	4
2314	1617	ICTA CRISPO 38::IRGC 116994-1	IRIS_313-10274	ind1B	2	7	4
2315	1647	KHAO PONG AEV::IRGC 29820-1	IRIS_313-9198	ind3	2	7	4
2316	1802	BAZAIL 975::IRGC 32816-2	IRIS_313-11123	aus	2	7	4
2317	1644	ARC 18112::IRGC 42274-1	IRIS_313-8982	indx	2	7	4
2318	1650	GALWAKA HANDERAN::IRGC 31381-1	IRIS_313-9256	indx	2	7	4
2319	1048	KUOL DAUN THNONG::IRGC 22986-1	IRIS_313-10905	ind3	3	7	4
2320	791	NEANG AN::IRGC 81315-1	IRIS_313-12039	ind3	3	7	4
2321	818	SOK SOV::IRGC 83966-1	IRIS_313-12102	ind3	3	7	4
2322	1033	ARC 10159::IRGC 20754-2	IRIS_313-10855	ind2	3	7	4
2323	1111	KAVIVARI SAMBA::IRGC 28597-2	IRIS_313-11040	indx	3	7	4
2324	1417	YETUOZAI	CX118	indx	3	7	4
1223	2792	ARC 14663::IRGC 41671-2	IRIS_313-11270	aro	0	7	5	4.37
1224	2927	SADRI RICE 1	CX104	aro	0	7	5
1225	2999	YSBR1	CX395	admix	0	7	5
1226	2874	ZAOSHUNONGHU 6	B152	temp	0	7	5
1227	2008	DEO KITAN::IRGC 47197-1	IRIS_313-9928	trop	0	7	5
1228	2532	CHAO DO::IRGC 106666-1	IRIS_313-12329	indx	0	7	5
1229	1918	PINIDWA QAN QIPUGO QELEK::IRGC 23360-1	IRIS_313-10920	trop	1	7	5
1230	1916	PLAMPEYAN::IRGC 18494-1	IRIS_313-10803	trop	1	7	5
1231	1900	BEUREUM MEULIT::IRGC 35563-1	IRIS_313-8314	trop	1	7	5
1232	1911	SIKEP BATU::IRGC 13514-2	IRIS_313-10689	trop	1	7	5
1233	1927	KAUSHI::IRGC 49789-1	IRIS_313-11415	admix	1	7	5
1234	1939	TOG6542	CX402	admix	1	7	5
1235	1891	IR 45427-2B-2-2B-1-1::G1	IRIS_313-15899	indx	1	7	5
1236	1942	AT354	CX75	indx	1	7	5
1237	1921	TUPA 15-3::IRGC 29416-2	IRIS_313-11069	aro	1	7	5
1238	1925	LAL AMAN 207::IRGC 37754-1	IRIS_313-11217	aro	1	7	5
1239	1619	CHIANAN 8::IRGC 90-1	IRIS_313-9703	temp	2	7	5
1259	1944	GOGO RAJAPAN::IRGC 17666-2	IRIS_313-10771	trop	0	7	5
1261	2993	NERICA 8	CX373	trop	0	7	5
1262	2811	CHATAO::IRGC 50456-1	IRIS_313-11426	trop	0	7	5
1263	2757	HYB 5-2-1-1-4::IRGC 34283-2	IRIS_313-11159	trop	0	7	5
1264	2356	MARANHAO BRANCO::IRGC 50503-1	IRIS_313-11428	trop	0	7	5
1265	2272	BLUE BONNET::GERVEX 669-C1	IRIS_313-8102	trop	0	7	5
1266	2192	MANONGAZATO::IRGC 77876-1	IRIS_313-10099	trop	0	7	5
1267	1954	WAB 56-125::IRTP 19771-G1	IRIS_313-15905	trop	0	7	5
1268	2138	KORR::IRGC 30751-1	IRIS_313-9297	trop	0	7	5
1269	2776	NARIKEL BADI::IRGC 37550-1	IRIS_313-11213	aus	0	7	5
1270	2762	LAL TAURA::IRGC 35017-1	IRIS_313-11170	aus	0	7	5
1271	2455	KANGRI::IRGC 73104-1	IRIS_313-11888	aus	0	7	5
1272	2761	KADA CHOPA::IRGC 34954-1	IRIS_313-11168	aus	0	7	5
1273	2537	DOK HIEN NOI::IRGC 107021-1	IRIS_313-12337	subtrop	0	7	5
1274	2435	SING SAI::IRGC 71442-2	IRIS_313-11845	subtrop	0	7	5
1275	2436	TON TIA GUAY NU::IRGC 71467-1	IRIS_313-11846	subtrop	0	7	5
1276	3020	CX427	CX427	temp	0	7	5
1277	1976	WIR 1072::IRGC 57496-1	IRIS_313-8890	temp	0	7	5
1278	2826	GAOLIQIU	B023	temp	0	7	5
1279	2028	BASMATI 1::IRGC 27798-1	IRIS_313-8656	aro	0	7	5
1280	1962	SHANKA::IRGC 67848-1	IRIS_313-8814	aro	0	7	5
1281	1988	PANKHARI 203	IRIS_313-9083	aro	0	7	5
1282	2668	ARC 13204::IRGC 22558-1	IRIS_313-10894	admix	0	7	5
1283	2809	LAWANGAI::IRGC 49850-2	IRIS_313-11417	admix	0	7	5
1297	1867	TGMS29	CX93	indx	2	7	5
1298	1863	JIANGXISIMIAO	CX53	indx	2	7	5
1299	1862	DIANDUN 502	CX52	indx	2	7	5
1300	1857	GANWANXIAN 37 (926)	CX366	indx	2	7	5
1301	1856	WANXIAN 763	CX342	indx	2	7	5
1302	1839	GAJALE	CX128	indx	2	7	5
1303	1837	HUAGENGXIAN 74	CX12	indx	2	7	5
1304	1836	P59279	CX119	indx	2	7	5
1305	1835	YUN HUI 72	CX115	indx	2	7	5
1306	1833	NANGAOGU	B268	indx	2	7	5
1307	1832	DIANRUI 409B	B255	indx	2	7	5
1308	1831	MENJIADING 2	B229	indx	2	7	5
1309	1830	BAOXIE 123B	B202	indx	2	7	5
1310	1827	HAOHUANGLA	B165	indx	2	7	5
1311	1815	ARC 12800::IRGC 42720-2	IRIS_313-11296	indx	2	7	5
1312	1814	ARC 10120::IRGC 42557-2	IRIS_313-11292	indx	2	7	5
1313	1811	DELI POCONG::IRGC 35265-1	IRIS_313-11177	indx	2	7	5
1314	1781	HURANG ARISO LUTA::IRGC 26055-1	IRIS_313-10966	indx	2	7	5
1315	1740	HEENDIKWEE::IRGC 15587-2	IRIS_313-10720	indx	2	7	5
1316	1701	TAUNG LWIN::IRGC 58222-1	IRIS_313-11548	indx	2	7	5
1317	1700	MOE GAUNG PYU::IRGC 58120-1	IRIS_313-11545	indx	2	7	5
1318	1685	B 6144-MR-6-0-0::C1	IRIS_313-7641	indx	2	7	5
1319	1611	CO 39	IRIS_313-8265	indx	2	7	5
1320	1596	PUTTU NELLU::IRGC 55346-1	IRIS_313-9969	indx	2	7	5
1321	1601	YN 1353-3::IRGC 117363-1	IRIS_313-10423	indx	2	7	5
1322	1873	CX422	CX422	ind1B	2	7	5
1323	1872	CX421	CX421	ind1B	2	7	5
1324	1871	CX419	CX419	ind1B	2	7	5
1325	1870	CX411	CX411	ind1B	2	7	5
1326	1869	CX410	CX410	ind1B	2	7	5
1327	1860	DHAN4	CX45	ind1B	2	7	5
1328	1858	NERICA-L-27	CX377	ind1B	2	7	5
1329	1855	HUA 564	CX340	ind1B	2	7	5
1330	1849	IR06G113	CX226	ind1B	2	7	5
1331	1847	BG90-2	CX21	ind1B	2	7	5
1332	1843	Y134	CX15	ind1B	2	7	5
1333	1838	CAOZHAO-2	CX125	ind1B	2	7	5
1334	1749	ZACATEPEC::IRGC 16901-2	IRIS_313-10753	ind1B	2	7	5
1335	1699	J 6 IR 520 (WC 693)::IRGC 57600-1	IRIS_313-11538	ind1B	2	7	5
1336	1681	IR 2307-247-2-2-3::IRGC 77982-C1	IRIS_313-7689	ind1B	2	7	5
1337	1679	MEDUSA::GERVEX 323-C1	IRIS_313-8067	ind1B	2	7	5
1338	1622	ELONI::IRGC 116980-1	IRIS_313-10290	ind1B	2	7	5
1339	1613	IR 2071-586-5-6-3::IRGC 39291-1	IRIS_313-9044	ind1B	2	7	5
1340	1589	IR 77298-14-1-2-10::G1	IRIS_313-15901	ind1B	2	7	5
1341	1590	IRRI 146::G1	IRIS_313-15902	ind1B	2	7	5
1342	1803	LWANKHAN::IRGC 33330-1	IRIS_313-11133	ind3	2	7	5
1343	1800	EA DAM HANG DOK::IRGC 29698-2	IRIS_313-11082	ind3	2	7	5
1344	1799	B 12::IRGC 31293-1	IRIS_313-11108	ind3	2	7	5
1345	1796	PHAE MEUN LAN::IRGC 29660-1	IRIS_313-11080	ind3	2	7	5
1346	1795	CHAO LEP NOK::IRGC 29451-2	IRIS_313-11072	ind3	2	7	5
1347	1777	BANDANG BUNGKUAKLAN::IRGC 24697-2	IRIS_313-10942	ind3	2	7	5
1348	1776	SITANDANG::IRGC 24681-1	IRIS_313-10940	ind3	2	7	5
1349	1730	KONG MARETH 4 T 1::IRGC 7248-1	IRIS_313-10557	ind3	2	7	5
1350	1722	LAM BOUN::IRGC 91525-1	IRIS_313-12222	ind3	2	7	5
1351	1718	SRAU KHGNAERNG::IRGC 87073-1	IRIS_313-12143	ind3	2	7	5
1352	1698	PAH DI MI RAHK::IRGC 57398-1	IRIS_313-11535	ind3	2	7	5
1353	1670	SARA::IRGC 66631-1	IRIS_313-8457	ind3	2	7	5
1354	1657	KAMPAI PEUN MEUANG::IRGC 78248-1	IRIS_313-9669	ind3	2	7	5
1355	1652	GAM PAI 30-12-15::IRGC 831-1	IRIS_313-9302	ind3	2	7	5
1356	1642	PATISAIL::IRGC 37562-1	IRIS_313-8932	ind3	2	7	5
1357	1595	KHAO DAWK MALI 105::IRGC 27748-2	IRIS_313-8253	ind3	2	7	5
1358	1610	CARREON	IRIS_313-8292	ind3	2	7	5
1359	1817	DAHARNAGRA::IRGC 45465-2	IRIS_313-11359	ind2	2	7	5
1360	1798	PECALO::IRGC 30595-2	IRIS_313-11099	ind2	2	7	5
1361	1637	DUDH KADAR::IRGC 67707-1	IRIS_313-8796	ind2	2	7	5
1362	1599	GEANT W 7::IRGC 9620-1	IRIS_313-9817	ind2	2	7	5
1363	1604	PARA NELLU::IRGC 50009-1	IRIS_313-9351	ind2	2	7	5
1364	1787	SANTHI 206::IRGC 28215-1	IRIS_313-11034	aus	2	7	5
1365	1788	34::IRGC 28371-2	IRIS_313-11036	aus	2	7	5
1366	1772	ARC 12413::IRGC 22044-1	IRIS_313-10881	admix	2	7	5
1367	1854	MR39	CX316	admix	2	7	5
1368	1597	COLOMBIA 1::IRGC 116970-1	IRIS_313-10272	japx	2	7	5
1369	1603	XIA ZHI BAI::IRGC 53437-1	IRIS_313-9111	ind1A	2	7	5
1370	1949	2004	CX249	ind1B	0	7	5
1371	1889	CISOKAN	B048	ind1B	1	7	5
1372	1890	BASMATI	CX60	ind1B	1	7	5
1377	1912	RADIN EBOS 35::IRGC 14204-1	IRIS_313-10701	ind3	1	7	5
1378	1895	BPI 76 NON SENSITIVE (GREEN)::IRGC 9790-1	IRIS_313-8903	ind3	1	7	5
1379	1901	HAWM KRUA::IRGC 64333-1	IRIS_313-8674	ind3	1	7	5
1380	1940	IR58025B	CX44	ind1B	1	7	5
1381	1941	AI ZI DAO	CX50	ind1B	1	7	5
1382	1893	GENE::IRGC 67434-1	IRIS_313-8383	indx	1	7	5
1383	1932	C.MEDIO 7	B193	indx	1	7	5
1384	1906	RANGOON SAMBA::IRGC 11940-1	IRIS_313-9832	ind2	1	7	5
1385	1907	NCS 102::IRGC 51854-1	IRIS_313-11445	ind2	1	7	5
2840	1943	GODADANI::IRGC 60944-1	IRIS_313-11598	admix	0	7	5
2841	1947	GENG 87-304	B124	temp	0	7	5
2842	1928	BRANCO PRECOCE::IRGC 50441-2	IRIS_313-11425	admix	1	7	5
2843	1938	TOG5674	CX400	admix	1	7	5
2844	1920	MUTANT 12-42::IRGC 28076-1	IRIS_313-11030	aro	1	7	5
2845	1935	R644	CX13	indx	1	7	5
1	2806	MAS::IRGC 48758-1	IRIS_313-11396	trop	0	7	6	1.65
2	2790	PADI RENDAH::IRGC 43515-1	IRIS_313-11313	trop	0	7	6
3	2166	DANGO MOCHI::IRGC 74551-1	IRIS_313-10079	trop	0	7	6
4	2202	ALEXANDROS::GERVEX 1678-C1	IRIS_313-8209	trop	0	7	6
5	2833	SANTIANNUO	B044	indx	0	7	6
6	3002	93072	CX4	indx	0	7	6
7	2411	TAIPEI 167::IRGC 65371-1	IRIS_313-11698	aro	0	7	6
8	2799	BUCHI::IRGC 45237-2	IRIS_313-11352	aro	0	7	6
9	2369	BAI MANG AI ZHONG::IRGC 59408-1	IRIS_313-11571	temp	0	7	6
10	2441	CHUBU 17::IRGC 72505-1	IRIS_313-11875	temp	0	7	6
11	2738	KHAO PA SIEV::IRGC 30063-1	IRIS_313-11092	admix	0	7	6
12	2871	LENGSHUINUO	B148	japx	0	7	6
1028	126	WANLIXIAN	B130	ind1A	3	7	6
1029	129	MEIHUANUO	B261	ind1A	3	7	6
1030	130	G341	CX361	ind1B	3	7	6
1031	1525	C70	CX86	indx	3	7	6
1032	24	SHAN GU::IRGC 59870-1	IRIS_313-11579	ind1A	4	7	6
1033	66	HSINCHU AI CHIO CHIENG::IRGC 78182-1	IRIS_313-11980	ind1A	4	7	6
1034	93	HONGAINUO	B129	indx	4	7	6
1035	111	HUA 565	CX341	indx	4	7	6
1202	2836	ZHENFU 8	B047	temp	0	7	6
1203	2950	QB_604	CX210	admix	0	7	6
1204	1904	SONAPATNAI::IRGC 46695-1	IRIS_313-9120	admix	1	7	6
1205	2827	DJANDA MANDJA	B025	trop	0	7	6
1206	1985	NEWREX::IRGC 64657-1	IRIS_313-9648	admix	0	7	6
1207	2988	COMPACT PLANT TYPE MATERIAL	CX365	admix	0	7	6
1210	1950	LIJIANGXINTUANHEIGU	CX282	japx	0	7	6
1260	2805	CA ONG (WHITE)::IRGC 47174-1	IRIS_313-11380	trop	0	7	6
1374	1896	MAE YEU::IRGC 64509-1	IRIS_313-9575	ind3	1	7	6
1375	1923	TAUNGDI::IRGC 33746-2	IRIS_313-11144	indx	1	7	6
1376	1930	SAN**QISHILUO	B088	indx	1	7	6
2778	635	HERATH BANDA::IRGC 67630-1	IRIS_313-11741	ind2	3	7	6
2779	1294	KHIRPULI::IRGC 46143-1	IRIS_313-11364	indx	3	7	6
2838	1875	ARC 18061::IRGC 47650-1	IRIS_313-8935	indx	1	7	6
2839	1951	RR2-6	CX542	indx	0	7	6
2861	649	P 335::IRGC 69001-1	IRIS_313-11765	aro	3	7	6
2985	1577	MINBEIWANXIAN	B076	indx	2	7	6
2986	1723	NGWE TOE KYE::IRGC 97530-1	IRIS_313-12288	ind3	2	7	6
2987	1675	PUTEH KACA::IRGC 66614-1	IRIS_313-9310	ind3	2	7	6
2988	1674	TUMBA::IRGC 66681-1	IRIS_313-9188	ind3	2	7	6
2989	1630	PAH WEAN::IRGC 78276-1	IRIS_313-8474	ind3	2	7	6
2990	1645	SRAU SENG::IRGC 30290-1	IRIS_313-8996	ind3	2	7	6
2991	1853	R106	CX313	indx	2	7	6
2992	1822	AMERICAN RICE	B035	indx	2	7	6
2993	1684	TSIPALA 1231::GERVEX 8418-C1	IRIS_313-7792	indx	2	7	6
2994	1615	NAZIRA SAIL::IRGC 77284-1	IRIS_313-9696	indx	2	7	6
2995	1654	CHNNOR::IRGC 67485-1	IRIS_313-9484	indx	2	7	6
2996	1680	WAS 63-22-5-9-10-1::C1	IRIS_313-7832	ind1B	2	7	6
2997	1658	MOCHICA::IRGC 11070-1	IRIS_313-9825	ind2	2	7	6
2998	1741	MOND BA::IRGC 15813-2	IRIS_313-10723	ind2	2	7	6
1213	1726	AMBARIKORI::IRGC 5132-1	IRIS_313-10509	ind3	2	7	7	4.53
1214	1737	ARC 10916::IRGC 12673-1	IRIS_313-10676	admix	2	7	7
1246	1809	KANAI BASHI::IRGC 34967-1	IRIS_313-11169	aus	2	7	7
1247	1780	SADUMONI::IRGC 25919-1	IRIS_313-10964	aus	2	7	7
1248	1600	N 22::IRGC 46459-1	IRIS_313-10150	aus	2	7	7
1249	1594	HODARAWALA::IRGC 67631-1	IRIS_313-10020	aus	2	7	7
1250	1593	LENJA MURALI::IRGC 66815-1	IRIS_313-9661	aus	2	7	7
1251	1591	CHUNGUR BALI::IRGC 25855-1	IRIS_313-9422	aus	2	7	7
1252	1592	PODI HEENATI::IRGC 36345-1	IRIS_313-9636	aus	2	7	7
1253	1909	MENALAVA::IRGC 97122-1	IRIS_313-12278	ind2	1	7	7
1254	1813	SADAJIRA 19-317::IRGC 38344-2	IRIS_313-11227	ind2	2	7	7
1255	1812	DUDHSWAR 15-157::IRGC 37967-2	IRIS_313-11222	ind2	2	7	7
1256	1782	BADAL::IRGC 26290-2	IRIS_313-10971	ind2	2	7	7
1257	1632	DUDRE::IRGC 52523-1	IRIS_313-8631	ind2	2	7	7
1258	1735	SAMBA::IRGC 11993-1	IRIS_313-10661	ind2	2	7	7
2704	1326	KALAR KAR::IRGC 49737-2	IRIS_313-11413	aus	3	7	7
2705	1285	ARC 14901::IRGC 41811-1	IRIS_313-11274	aus	3	7	7
2706	1283	CHILE BORO::IRGC 45297-2	IRIS_313-11353	aus	3	7	7
2707	1279	AUS PADDY (RED)::IRGC 44978-1	IRIS_313-11348	aus	3	7	7
2708	1267	ARC 14756::IRGC 41736-1	IRIS_313-11272	aus	3	7	7
2709	1259	JHORA::IRGC 43862-1	IRIS_313-11323	aus	3	7	7
2710	1229	ARC 15129::IRGC 41938-1	IRIS_313-11277	aus	3	7	7
2711	1187	KHAMA 1183::IRGC 37685-2	IRIS_313-11216	aus	3	7	7
2712	1186	SHITTA AMAN::IRGC 37596-1	IRIS_313-11214	aus	3	7	7
2713	1170	RANRUWAN::IRGC 36360-1	IRIS_313-11191	aus	3	7	7
2714	1166	BHUT MURI::IRGC 34861-1	IRIS_313-11166	aus	3	7	7
2715	1131	HIJOL DIGA::IRGC 31655-1	IRIS_313-11112	aus	3	7	7
2716	1117	AUS 301::IRGC 29089-1	IRIS_313-11056	aus	3	7	7
2717	1116	AUS 299::IRGC 29087-1	IRIS_313-11055	aus	3	7	7
2718	1115	AUS 278::IRGC 29068-1	IRIS_313-11052	aus	3	7	7
2719	1107	JHONA 101::IRGC 27976-1	IRIS_313-11027	aus	3	7	7
2720	1102	PORANG::IRGC 27577-1	IRIS_313-11019	aus	3	7	7
2721	1101	MADISA::IRGC 27568-1	IRIS_313-11018	aus	3	7	7
2722	1085	JHUL DIGA::IRGC 26478-1	IRIS_313-10981	aus	3	7	7
2723	1083	BORA DIGA::IRGC 26439-1	IRIS_313-10979	aus	3	7	7
2724	1080	LAKHSMI DIGHA::IRGC 26390-2	IRIS_313-10976	aus	3	7	7
2725	1042	ARC 11822::IRGC 21677-1	IRIS_313-10873	aus	3	7	7
2726	986	LAL SAR::IRGC 16185-1	IRIS_313-10735	aus	3	7	7
2727	985	DEVARASI::IRGC 16173-1	IRIS_313-10734	aus	3	7	7
2728	975	KARUTHA SEENATI::IRGC 15515-2	IRIS_313-10718	aus	3	7	7
2729	954	ARC 10843::IRGC 12653-1	IRIS_313-10673	aus	3	7	7
2730	938	SIDALI::IRGC 9567-1	IRIS_313-10623	aus	3	7	7
2731	934	DM 49::IRGC 8775-1	IRIS_313-10602	aus	3	7	7
2732	917	KARIA::IRGC 6702-1	IRIS_313-10545	aus	3	7	7
2733	915	DODGUI::IRGC 6666-1	IRIS_313-10543	aus	3	7	7
2734	842	SETYA::IRGC 88654-1	IRIS_313-12183	aus	3	7	7
2735	830	HATEA::IRGC 86973-1	IRIS_313-12141	aus	3	7	7
2736	580	LATIJHABAR::IRGC 61991-1	IRIS_313-11629	aus	3	7	7
2737	554	GORIA::IRGC 58736-1	IRIS_313-11557	aus	3	7	7
2738	532	SIRHANTI::IRGC 53930-1	IRIS_313-11492	aus	3	7	7
2739	527	EJALI::IRGC 53500-1	IRIS_313-11484	aus	3	7	7
2740	526	BONGEZA::IRGC 53483-1	IRIS_313-11482	aus	3	7	7
2741	170	KURKARUPPAN::IRGC 15449-1	IRIS_313-9861	aus	3	7	7
2742	137	BHADOIA 303::IRGC 6588-1	IRIS_313-8321	aus	3	7	7
2743	155	AUS 439::IRGC 29221-1	IRIS_313-8641	aus	3	7	7
2744	1372	SHUFENG 101	B116	indx	3	7	7
2745	1316	ECHORSAIL::IRGC 49182-1	IRIS_313-11400	indx	3	7	7
2746	1243	ARC 14899::IRGC 43016-1	IRIS_313-11302	indx	3	7	7
2747	1212	W 1014-162::IRGC 39871-1	IRIS_313-11244	indx	3	7	7
2748	1207	CR 157-392-4::IRGC 39247-2	IRIS_313-11240	indx	3	7	7
2749	1193	SADAJIRA (DEEP STRAW) 16-194::IRGC 38251-2	IRIS_313-11225	indx	3	7	7
2750	1182	PARIJAT::IRGC 37272-2	IRIS_313-11208	indx	3	7	7
2751	1178	KARTIKHAMA::IRGC 37149-2	IRIS_313-11204	indx	3	7	7
2752	1151	NWACHI MANINE::IRGC 33531-2	IRIS_313-11139	indx	3	7	7
2753	1088	BOROJYOT::IRGC 26578-2	IRIS_313-10983	indx	3	7	7
2754	1044	ARC 12559::IRGC 22148-2	IRIS_313-10885	indx	3	7	7
2755	1037	ARC 10939::IRGC 21150-2	IRIS_313-10859	indx	3	7	7
2756	1036	ARC 10894::IRGC 21122-1	IRIS_313-10858	indx	3	7	7
2757	953	ARC 10581::IRGC 12514-1	IRIS_313-10671	indx	3	7	7
2758	935	MATHOLUWA::IRGC 8901-1	IRIS_313-10609	indx	3	7	7
2759	906	O. SATIVA::IRGC 5779-1	IRIS_313-10516	indx	3	7	7
2760	803	ADUKKAN::IRGC 81783-1	IRIS_313-12052	indx	3	7	7
2761	741	KUNJUKUNJU::IRGC 75448-1	IRIS_313-11937	indx	3	7	7
2762	624	KABERI::IRGC 66801-1	IRIS_313-11722	indx	3	7	7
2763	387	IR 70027-8-2-2-3-2::IRGC 117382-1	IRIS_313-10375	indx	3	7	7
2764	386	IR 67518-B-11-1-B::IRGC 117380-1	IRIS_313-10371	indx	3	7	7
2765	255	ARC 10799::IRGC 12631-1	IRIS_313-9313	indx	3	7	7
2766	153	IR 53650-2B-10-1-2-1::IRGC 117379-1	IRIS_313-10359	indx	3	7	7
2767	221	ARC 10754::IRGC 12603-1	IRIS_313-8986	indx	3	7	7
2768	1558	YERI BUTUKA::IRGC 82591-1	IRIS_313-12065	admix	2	7	7
2769	1239	ARC 11397::IRGC 42664-1	IRIS_313-11295	admix	3	7	7
2770	1140	DHALA AMAN 973::IRGC 32861-1	IRIS_313-11125	admix	3	7	7
2771	1139	BAZAIL 980::IRGC 32817-2	IRIS_313-11124	admix	3	7	7
2772	297	GENIT::IRGC 3272-1	IRIS_313-9778	admix	3	7	7
2773	1035	ARC 10825::IRGC 21082-1	IRIS_313-10857	admix	3	7	7
2774	209	FAYA MOSHI::IRGC 69653-1	IRIS_313-8909	ind3	3	7	7
2775	1392	TAIZHONGXIANXUAN 2	B197	ind1A	3	7	7
2776	1552	AGAI 1::IRGC 24532-1	IRIS_313-8922	ind2	2	7	7
2777	1641	KURULUTUDU::IRGC 36304-1	IRIS_313-8925	ind2	2	7	7
2780	1534	DODDI	CX99	ind2	3	7	7
2781	1533	DODDABYRANELLA	CX98	ind2	3	7	7
2782	1431	JALMAGNA	CX153	ind2	3	7	7
2783	1319	AMON 4::IRGC 49375-2	IRIS_313-11404	ind2	3	7	7
2784	1298	RANACHANDRABHOG::IRGC 46567-2	IRIS_313-11369	ind2	3	7	7
2785	1282	BANCHI::IRGC 45055-2	IRIS_313-11351	ind2	3	7	7
2786	1268	INANUPAN::IRGC 44461-2	IRIS_313-11335	ind2	3	7	7
2787	1241	ARC 14709::IRGC 42976-2	IRIS_313-11300	ind2	3	7	7
2788	1198	STRAW 23-471::IRGC 38456-1	IRIS_313-11231	ind2	3	7	7
2789	1197	STRAW 23-438::IRGC 38426-2	IRIS_313-11230	ind2	3	7	7
2790	1196	STRAW 23-428::IRGC 38416-2	IRIS_313-11229	ind2	3	7	7
2791	1195	SADAJIRA 19-339::IRGC 38361-2	IRIS_313-11228	ind2	3	7	7
2792	1194	SADAJIRA 19-258::IRGC 38293-2	IRIS_313-11226	ind2	3	7	7
2793	1192	PATNAI 31-679::IRGC 38149-2	IRIS_313-11224	ind2	3	7	7
2794	1184	KADAMSAIL::IRGC 37468-2	IRIS_313-11211	ind2	3	7	7
2795	1183	VADAI::IRGC 37341-1	IRIS_313-11209	ind2	3	7	7
2796	1179	KAZALSAIL::IRGC 37161-2	IRIS_313-11205	ind2	3	7	7
2797	1132	KAL SHULI::IRGC 31665-2	IRIS_313-11113	ind2	3	7	7
2798	1130	SAYAM::IRGC 31538-2	IRIS_313-11110	ind2	3	7	7
2799	1089	DUDHSAR::IRGC 26609-2	IRIS_313-10984	ind2	3	7	7
2800	1081	MATI CHAL::IRGC 26399-2	IRIS_313-10977	ind2	3	7	7
2801	1079	KOLA MUCHI::IRGC 26384-2	IRIS_313-10975	ind2	3	7	7
2802	1078	KAMRANGA::IRGC 26373-2	IRIS_313-10974	ind2	3	7	7
2803	1007	SUDU KARAYAL::IRGC 15348-1	IRIS_313-10715	ind2	3	7	7
2804	976	VELLAI KOLOMBAN::IRGC 15517-1	IRIS_313-10719	ind2	3	7	7
2805	940	SR 26 B::IRGC 10803-2	IRIS_313-10640	ind2	3	7	7
2806	936	ALAGUSAMBA::IRGC 8944-2	IRIS_313-10610	ind2	3	7	7
2807	728	MUDALIGA WEE::IRGC 74706-1	IRIS_313-11916	ind2	3	7	7
2808	625	DISSIGBE::IRGC 66916-1	IRIS_313-11723	ind2	3	7	7
2809	588	NCS 745::IRGC 62466-1	IRIS_313-11644	ind2	3	7	7
2810	555	NULI::IRGC 58824-1	IRIS_313-11558	ind2	3	7	7
2811	529	LALDIGHA::IRGC 53541-1	IRIS_313-11487	ind2	3	7	7
2812	432	DUDHSWAR 15-141::IRGC 37951-1	IRIS_313-9397	ind2	3	7	7
2813	411	NOLOS::IRGC 77285-1	IRIS_313-8733	ind2	3	7	7
2814	405	JOTA BITCHI 1::IRGC 77253-1	IRIS_313-8683	ind2	3	7	7
2815	288	HOLDI GIRA::IRGC 31801-1	IRIS_313-9617	ind2	3	7	7
2816	267	GOKULGANJA::IRGC 45701-1	IRIS_313-9433	ind2	3	7	7
2817	264	BADUIE::IRGC 53715-1	IRIS_313-9403	ind2	3	7	7
2818	241	KUSHIARA::IRGC 34709-1	IRIS_313-9174	ind2	3	7	7
2819	240	BADAL 1163::IRGC 32796-1	IRIS_313-9148	ind2	3	7	7
2820	238	KHAO LEUANG RAI::IRGC 48168-1	IRIS_313-9121	ind2	3	7	7
2821	207	CHAKOL::IRGC 77226-1	IRIS_313-8854	ind2	3	7	7
2822	147	POKKALI::IRGC 8948-1	IRIS_313-8244	ind2	3	7	7
2823	202	SADAJIRA 19-287::IRGC 38320-1	IRIS_313-8737	ind2	3	7	7
2999	1444	KASALATH	CX227	aus	3	7	7
3000	869	VARY 5000 FOTSY::IRGC 97235-1	IRIS_313-12283	indx	3	7	7
3001	1142	GOKAUNG::IRGC 33079-2	IRIS_313-11128	indx	3	7	7
3014	123	PADI PULOT MELAYANG::IRGC 14391-2	IRIS_313-10705	indx	3	7	7
915	2919	JIANGNONGZAO 1 B	B253	indx	0	7	8	3.08
916	2845	XIANGZAOXIAN 7	B064	indx	0	7	8
917	1995	RAYADA::IRGC 27594-1	IRIS_313-9108	indx	0	7	8
918	2422	E 4197::IRGC 68004-1	IRIS_313-11747	indx	0	7	8
919	2907	HEIMANGDAO	B226	temp	0	7	8
920	2889	KELUODUO B	B179	temp	0	7	8
921	2569	SHA TIAO TSAO::IRGC 7339-1	IRIS_313-10563	temp	0	7	8
922	2364	WIR 2091::IRGC 57536-1	IRIS_313-11536	temp	0	7	8
923	2335	PRECOZ 2 F A::GERVEX 1182-C1	IRIS_313-8128	temp	0	7	8
924	2257	AUZGUSTA::GERVEX 1634-C1	IRIS_313-8171	temp	0	7	8
925	2245	MIARA::GERVEX 129-C1	IRIS_313-8050	temp	0	7	8
926	2240	GHIBLI::GERVEX 187-C1	IRIS_313-8066	temp	0	7	8
927	2237	OPALE::GERVEX 1667-C1	IRIS_313-8200	temp	0	7	8
928	2114	H 305-84::IRGC 116988-1	IRIS_313-10242	temp	0	7	8
929	2096	WIR 1951::IRGC 51643-1	IRIS_313-9964	temp	0	7	8
930	2094	WIR 884::IRGC 51591-1	IRIS_313-9961	temp	0	7	8
931	2085	SZANISZLO 2::IRGC 9353-1	IRIS_313-9813	temp	0	7	8
932	2063	M 203::IRGC 76309-1	IRIS_313-8444	temp	0	7	8
933	2037	PUTTIGE::IRGC 52588-1	IRIS_313-8921	temp	0	7	8
934	2002	PI 282203::IRGC 16292-1	IRIS_313-9880	temp	0	7	8
935	2014	KOPANCSI KEREK::IRGC 9305-1	IRIS_313-9811	temp	0	7	8
936	3019	CHENGHUI 448	CX8	indx	0	7	8
937	3007	ZHONGJIAN 100	CX548	indx	0	7	8
938	2937	IR65600-27-1-2-2	CX117	indx	0	7	8
939	2924	NON SPECIFIED	B267	indx	0	7	8
940	2920	JINGHU3 B	B254	indx	0	7	8
941	2876	BAOXIE-7B	B155	indx	0	7	8
942	2869	80B	B137	indx	0	7	8
943	2770	K 17-9-1-1::IRGC 36778-1	IRIS_313-11197	indx	0	7	8
944	2403	LONG GE 33::IRGC 63705-1	IRIS_313-11666	indx	0	7	8
945	2401	CUN GU NUO::IRGC 63576-1	IRIS_313-11664	indx	0	7	8
946	2332	MERLE::GERVEX 1685-C1	IRIS_313-8215	indx	0	7	8
947	2050	MEI FENG 9::IRGC 63735-1	IRIS_313-10168	indx	0	7	8
948	2043	NX 3533::IRGC 63796-1	IRIS_313-9570	indx	0	7	8
949	2047	KULA KARUPPAN::IRGC 55328-1	IRIS_313-9968	indx	0	7	8
950	2327	MEJANES 2::GERVEX 1560-C1	IRIS_313-8170	japx	0	7	8
951	2283	DORELLA::GERVEX 100-C1	IRIS_313-8037	japx	0	7	8
952	2199	SALVO::GERVEX 1672-C1	IRIS_313-8205	japx	0	7	8
953	2265	AUGUSTO::GERVEX 1643-C1	IRIS_313-8177	japx	0	7	8
954	2750	KORTIK KAIKA::IRGC 31841-1	IRIS_313-11116	aus	0	7	8
955	2326	GRAAL::GERVEX 1682-C1	IRIS_313-8213	trop	0	7	8
956	2157	REA::IRGC 73031-1	IRIS_313-10062	trop	0	7	8
957	2216	SAMBA::GERVEX 186-C1	IRIS_313-8065	trop	0	7	8
959	2862	GUANGLUAI 15-1	B119	ind1A	0	7	8
960	1929	FUNINGZIPIGENGZI	B067	ind1A	1	7	8
961	2949	ZAOXIAN 14	CX18	ind1A	0	7	8
962	2939	ZHENGSHAN97	CX133	ind1A	0	7	8
963	2935	GUANG LU AI 4	CX114	ind1A	0	7	8
964	2926	GANG 46B	CX10	ind1A	0	7	8
965	2917	CHAOYANGYIHAO B	B249	ind1A	0	7	8
966	2901	LUCAIHAO	B208	ind1A	0	7	8
967	2877	G ZHENSHAN 97B	B156	ind1A	0	7	8
968	2873	JINNANTE 43B	B151	ind1A	0	7	8
969	2872	L 301B	B150	ind1A	0	7	8
970	2865	DANGYU 5	B127	ind1A	0	7	8
971	2864	ZAOXIAN 240	B126	ind1A	0	7	8
972	2851	TAISHANNUO	B074	ind1A	0	7	8
973	2844	GUANGLUAI 4	B061	ind1A	0	7	8
974	2843	AIJIAONANTE	B060	ind1A	0	7	8
975	2822	KAHAMU	B015	ind1A	0	7	8
976	2819	VIETNAM ZAODAO	B009	ind1A	0	7	8
977	2714	KWANG LU AI 4::IRGC 28480-2	IRIS_313-11039	ind1A	0	7	8
978	2713	AI NAN TSAO 39::IRGC 28461-2	IRIS_313-11038	ind1A	0	7	8
979	2679	CHINA 1039 MUTANT (DWARF)::IRGC 24168-2	IRIS_313-10932	ind1A	0	7	8
980	2568	NAN TEO 14::IRGC 7304-1	IRIS_313-10561	ind1A	0	7	8
981	2517	AIJIAONANTE::IRGC 96974-1	IRIS_313-12273	ind1A	0	7	8
982	2485	LIANG GUANG::IRGC 78551-1	IRIS_313-11986	ind1A	0	7	8
983	2464	ZHAO DAN AI::IRGC 77422-1	IRIS_313-11968	ind1A	0	7	8
984	2442	AI DA::IRGC 72567-1	IRIS_313-11876	ind1A	0	7	8
985	2440	TIE ZHONG::IRGC 72321-1	IRIS_313-11872	ind1A	0	7	8
986	2439	HUO QING::IRGC 72148-1	IRIS_313-11865	ind1A	0	7	8
987	2437	E ZI 32::IRGC 70127-1	IRIS_313-11797	ind1A	0	7	8
988	2424	XIANG CHANG ZAO::IRGC 68268-1	IRIS_313-11753	ind1A	0	7	8
989	2423	M 6034-1::IRGC 68193-1	IRIS_313-11752	ind1A	0	7	8
990	2421	E 2070::IRGC 67981-1	IRIS_313-11746	ind1A	0	7	8
991	2416	QING ZAO 3::IRGC 67281-1	IRIS_313-11732	ind1A	0	7	8
992	2415	HONG YANG ZAO 3::IRGC 67177-1	IRIS_313-11727	ind1A	0	7	8
993	2404	LUO AI ZAO 3::IRGC 63730-1	IRIS_313-11667	ind1A	0	7	8
994	2383	JUAN YE LAI::IRGC 61825-1	IRIS_313-11622	ind1A	0	7	8
995	2375	ACC 1286::IRGC 60116-1	IRIS_313-11585	ind1A	0	7	8
996	2052	YA NONG ZAO 4::IRGC 63908-1	IRIS_313-10171	ind1A	0	7	8
997	2051	MIN ZAO 6::IRGC 63772-1	IRIS_313-10170	ind1A	0	7	8
998	2049	HE GU TSAO::IRGC 51302-1	IRIS_313-10154	ind1A	0	7	8
999	2046	CRILLO LA FRIA::IRGC 10793-1	IRIS_313-9822	ind1A	0	7	8
1000	2045	NAN TE HAO::IRGC 59797-1	IRIS_313-9727	ind1A	0	7	8
1001	2038	FU ZAO XIAN::IRGC 63619-1	IRIS_313-8940	ind1A	0	7	8
1002	2035	E ZI 96::IRGC 70188-1	IRIS_313-8859	ind1A	0	7	8
1003	2032	CHANG LE SAN SHU ZAO::IRGC 63561-1	IRIS_313-8433	ind1A	0	7	8
1004	2033	UPRH 233::IRGC 61667-1	IRIS_313-8435	ind1A	0	7	8
1171	2405	RONG DAO 4::IRGC 63820-1	IRIS_313-11668	ind1A	0	7	8
1172	3005	BABAOMI	CX51	indx	0	7	8
1173	1899	SURMATIYA::IRGC 74779-1	IRIS_313-8303	ind2	1	7	8
1394	2390	KHAO BAWNG::IRGC 61260-1	IRIS_313-11608	ind3	0	7	8
909	2870	HUHUI 628	B144	japx	0	7	9	0.63
910	2222	ROXANI::GERVEX 1686-C1	IRIS_313-8216	temp	0	7	9
911	1952	IAC 165::IRGC 82775-2	IRIS_313-15903	indx	0	7	9
912	2135	SKY BONNET::IRGC 66759-1	IRIS_313-8976	trop	0	7	9
1025	1409	JINNANTE B	B247	indx	3	7	9
1194	2553	FORTUNA COLORADO::IRGC 703-1	IRIS_313-10444	trop	0	7	9
1295	1682	IR 55411-50::IRTP 16682-C1	IRIS_313-7696	indx	2	7	9
2326	189	DAA MANSA::IRGC 67559-1	IRIS_313-8514	ind1B	3	7	9
2327	1526	M202	CX89	indx	3	7	9
2328	1512	LINYITANGDAO	CX54	indx	3	7	9
2329	1370	DAWANNUO	B107	indx	3	7	9
2330	1357	JINBAOYIN	B075	indx	3	7	9
2331	148	ARC 13530::IRGC 41146-1	IRIS_313-8401	indx	3	7	9
2332	338	BA BAI GU::IRGC 79580-1	IRIS_313-10221	indx	3	7	9
2333	1497	NERICA-L-1	CX375	ind1B	3	7	9
2334	381	SADOK::IRGC 13334-1	IRIS_313-9582	ind3	3	7	9
2335	704	CHI GU::IRGC 71988-1	IRIS_313-11854	ind1A	3	7	9
2824	308	SITHAIYAN KOTTAI SAMBA::IRGC 50155-1	IRIS_313-9936	ind2	3	7	9
2825	956	ARC 10905::IRGC 12669-1	IRIS_313-10675	indx	3	7	9
13	3017	LEMONT	CX77	trop	0	7	10	29.66
14	2994	NERICA 9	CX374	trop	0	7	10
15	2992	NERICA 2	CX372	trop	0	7	10
16	2991	NERICA 1	CX371	trop	0	7	10
17	2989	HAOGELAO	CX367	trop	0	7	10
18	2987	YUNLU 103	CX359	trop	0	7	10
19	2985	YUNLU 102	CX355	trop	0	7	10
20	2982	BD007	CX352	trop	0	7	10
21	2968	NONGLINNUO	CX285	trop	0	7	10
22	2964	IAC165	CX269	trop	0	7	10
23	2963	DINORADO	CX266	trop	0	7	10
24	2962	IAC3	CX262	trop	0	7	10
25	2960	KINANDANGPATONG	CX248	trop	0	7	10
26	2959	IAC47	CX241	trop	0	7	10
27	2955	IRAT109	CX220	trop	0	7	10
28	2954	BRAZIL NUODAO	CX214	trop	0	7	10
29	2946	AZUCENA	CX151	trop	0	7	10
30	2938	AP423	CX132	trop	0	7	10
31	2934	BINIAPAN	CX113	trop	0	7	10
32	2933	GIZA14	CX111	trop	0	7	10
33	2897	TAIDONGLUDAO	B196	trop	0	7	10
34	2895	80A60YR71009-1-5	B191	trop	0	7	10
35	2894	ITA 221	B190	trop	0	7	10
36	2893	IRAT 669	B189	trop	0	7	10
37	2892	IRAT 36	B188	trop	0	7	10
38	2839	80050YR72136-43	B054	trop	0	7	10
39	2838	80A97YR303-304-1-3	B053	trop	0	7	10
40	2832	YR 83-23-11	B043	trop	0	7	10
41	2825	AMERICAN HUANGKEDAO	B018	trop	0	7	10
42	2812	GEM OU BRAZIL::IRGC 50470-1	IRIS_313-11427	trop	0	7	10
43	2810	SINAPLED::IRGC 50402-1	IRIS_313-11424	trop	0	7	10
44	2807	TAMBU::IRGC 48932-1	IRIS_313-11397	trop	0	7	10
45	2804	CADIDIT (GLUT)::IRGC 47161-1	IRIS_313-11379	trop	0	7	10
46	2803	TOS 7536::IRGC 46985-2	IRIS_313-11376	trop	0	7	10
47	2798	MINANOK::IRGC 44637-2	IRIS_313-11340	trop	0	7	10
48	2797	LAWA AN::IRGC 44544-2	IRIS_313-11337	trop	0	7	10
49	2796	PADI JALAI BELA::IRGC 44084-1	IRIS_313-11329	trop	0	7	10
50	2795	PADI BURIH::IRGC 44081-1	IRIS_313-11328	trop	0	7	10
51	2791	PELAU::IRGC 43538-2	IRIS_313-11314	trop	0	7	10
52	2777	IAC 1132::IRGC 39052-1	IRIS_313-11238	trop	0	7	10
53	2766	KETAN LEMBAYUNGAN::IRGC 35745-2	IRIS_313-11183	trop	0	7	10
54	2758	SADU::IRGC 34514-2	IRIS_313-11161	trop	0	7	10
55	2751	KAYELI KUNING::IRGC 31974-1	IRIS_313-11117	trop	0	7	10
56	2748	B 106::IRGC 31352-1	IRIS_313-11109	trop	0	7	10
57	2747	ZANTON::IRGC 31248-1	IRIS_313-11107	trop	0	7	10
58	2746	D 4-193::IRGC 31083-2	IRIS_313-11106	trop	0	7	10
59	2745	D 3-130::IRGC 30986-2	IRIS_313-11105	trop	0	7	10
60	2744	D 3-102::IRGC 30972-1	IRIS_313-11104	trop	0	7	10
61	2743	D 1-147::IRGC 30894-2	IRIS_313-11103	trop	0	7	10
62	2742	D 1-39::IRGC 30868-1	IRIS_313-11102	trop	0	7	10
63	2741	MAMON::IRGC 30792-1	IRIS_313-11100	trop	0	7	10
64	2725	LANNAB::IRGC 26936-2	IRIS_313-10993	trop	0	7	10
65	2718	LALANGIT::IRGC 28715-1	IRIS_313-11046	trop	0	7	10
66	2717	PILIT TAPUL::IRGC 26887-1	IRIS_313-10992	trop	0	7	10
67	2716	ENGKABANG::IRGC 28694-2	IRIS_313-11045	trop	0	7	10
68	2715	BUKU::IRGC 28683-2	IRIS_313-11044	trop	0	7	10
69	2711	GINATOS::IRGC 26876-1	IRIS_313-10991	trop	0	7	10
70	2700	PULUT HALAPA::IRGC 27403-1	IRIS_313-11009	trop	0	7	10
71	2699	PULU LOTONG::IRGC 27380-2	IRIS_313-11005	trop	0	7	10
72	2698	PAE SANGGULA::IRGC 27297-1	IRIS_313-11004	trop	0	7	10
73	2696	PAEDAI SOBUDI::IRGC 27222-1	IRIS_313-11001	trop	0	7	10
74	2695	LANDEO::IRGC 27164-1	IRIS_313-10999	trop	0	7	10
75	2690	SUNGKAI::IRGC 25812-1	IRIS_313-10960	trop	0	7	10
76	2689	SITABO TABO::IRGC 25798-1	IRIS_313-10959	trop	0	7	10
77	2688	RENIK BELITI::IRGC 25648-1	IRIS_313-10958	trop	0	7	10
78	2687	RANGKAI KEPEL::IRGC 25640-1	IRIS_313-10957	trop	0	7	10
79	2686	PADI ABUNG KUNING::IRGC 25469-1	IRIS_313-10953	trop	0	7	10
80	2685	KILANG MEDU::IRGC 25442-1	IRIS_313-10952	trop	0	7	10
81	2684	ASE PULU BOLONG::IRGC 25171-1	IRIS_313-10950	trop	0	7	10
82	2683	TEKALAK::IRGC 25154-1	IRIS_313-10949	trop	0	7	10
83	2682	MANGGE::IRGC 25019-1	IRIS_313-10946	trop	0	7	10
84	2681	BULAK::IRGC 24884-1	IRIS_313-10945	trop	0	7	10
85	2678	PAKWALAN::IRGC 24156-1	IRIS_313-10931	trop	0	7	10
86	2671	T Q QI QINYUHAYUHA::IRGC 23342-1	IRIS_313-10918	trop	0	7	10
87	2632	MALASAY::IRGC 19456-1	IRIS_313-10832	trop	0	7	10
88	2631	MALANDI 2::IRGC 19454-2	IRIS_313-10831	trop	0	7	10
89	2630	INAPORAONAN::IRGC 19418-1	IRIS_313-10830	trop	0	7	10
90	2629	INAMBOG::IRGC 19415-1	IRIS_313-10829	trop	0	7	10
91	2628	IKOGAN::IRGC 19412-1	IRIS_313-10828	trop	0	7	10
92	2627	BINARITOS::IRGC 19391-1	IRIS_313-10827	trop	0	7	10
93	2626	PAE ONGGA::IRGC 18418-1	IRIS_313-10799	trop	0	7	10
94	2625	NOGO BELE 2::IRGC 18328-2	IRIS_313-10798	trop	0	7	10
95	2624	MOLOG::IRGC 18282-1	IRIS_313-10796	trop	0	7	10
96	2623	MLATI::IRGC 18278-1	IRIS_313-10795	trop	0	7	10
97	2622	MENDUNGAN::IRGC 18245-1	IRIS_313-10794	trop	0	7	10
98	2621	MELIK::IRGC 18238-2	IRIS_313-10793	trop	0	7	10
99	2620	KABADOKA::IRGC 17775-2	IRIS_313-10776	trop	0	7	10
100	2619	AEN METAN::IRGC 17142-1	IRIS_313-10758	trop	0	7	10
101	2618	KOTO OURA S 5::IRGC 15155-1	IRIS_313-10712	trop	0	7	10
102	2617	O. SATIVA::IRGC 16898-1	IRIS_313-10752	trop	0	7	10
103	2616	TJOKRON::IRGC 16653-2	IRIS_313-10747	trop	0	7	10
104	2615	7 AC::IRGC 14860-2	IRIS_313-10711	trop	0	7	10
105	2614	SERAJU::IRGC 16565-1	IRIS_313-10743	trop	0	7	10
106	2612	PINDE GOGO WIERIE::IRGC 14795-2	IRIS_313-10710	trop	0	7	10
107	2610	NANIBRE::IRGC 16102-2	IRIS_313-10730	trop	0	7	10
108	2609	B 6311 A 5553-16-2::IRGC 14541-1	IRIS_313-10708	trop	0	7	10
109	2608	GODAWEL::IRGC 15750-1	IRIS_313-10722	trop	0	7	10
110	2607	PADI DARAWAL::IRGC 14373-1	IRIS_313-10704	trop	0	7	10
111	2606	PADI ADONG DUMARAT::IRGC 14356-1	IRIS_313-10703	trop	0	7	10
112	2605	R 27::IRGC 9498-1	IRIS_313-10620	trop	0	7	10
113	2602	BICCO BRANCO::IRGC 9478-1	IRIS_313-10619	trop	0	7	10
114	2595	LENKIBE-N::IRGC 11216-1	IRIS_313-10645	trop	0	7	10
115	2594	BUSIYETAN::IRGC 11205-1	IRIS_313-10644	trop	0	7	10
116	2579	QINOGNAS::IRGC 8135-1	IRIS_313-10582	trop	0	7	10
117	2577	PARAY KINARABAW::IRGC 8083-1	IRIS_313-10580	trop	0	7	10
118	2576	PARAY QIKUG KABAYUH::IRGC 8059-1	IRIS_313-10578	trop	0	7	10
119	2575	IFUGAO RICE::IRGC 8052-1	IRIS_313-10577	trop	0	7	10
120	2565	RL GOPHER::IRGC 6934-2	IRIS_313-10552	trop	0	7	10
121	2563	IACA ESCURO::IRGC 6636-1	IRIS_313-10541	trop	0	7	10
122	2561	HSIANG TSENF TAO::IRGC 5008-1	IRIS_313-10507	trop	0	7	10
123	2560	MOROPOTOL::IRGC 3909-1	IRIS_313-10489	trop	0	7	10
124	2520	PADI MIAT (KECIL)::IRGC 97366-1	IRIS_313-12285	trop	0	7	10
125	2519	SALAZANA::IRGC 97219-1	IRIS_313-12281	trop	0	7	10
126	2518	RAMADITRA::IRGC 97124-1	IRIS_313-12279	trop	0	7	10
127	2516	MALAGKIT (ITIM)::IRGC 96124-1	IRIS_313-12272	trop	0	7	10
128	2515	BATIBATIKAN::IRGC 96098-1	IRIS_313-12271	trop	0	7	10
129	2510	PINAHULA::IRGC 93937-1	IRIS_313-12244	trop	0	7	10
130	2508	SEMENDANG::IRGC 93633-1	IRIS_313-12241	trop	0	7	10
131	2501	GINAYANGGANG::IRGC 87131-1	IRIS_313-12144	trop	0	7	10
132	2495	PARAI JALEY MASIK::IRGC 84215-1	IRIS_313-12108	trop	0	7	10
133	2494	KASIGNAYAN::IRGC 82788-1	IRIS_313-12073	trop	0	7	10
134	2492	BABELIONG::IRGC 82688-1	IRIS_313-12070	trop	0	7	10
135	2491	PULUT MAS::IRGC 82676-1	IRIS_313-12069	trop	0	7	10
136	2490	PULUT KETAN::IRGC 82674-2	IRIS_313-12068	trop	0	7	10
137	2482	TINOLDO MARANGRAS::IRGC 81758-1	IRIS_313-12051	trop	0	7	10
138	2481	BUYAN::IRGC 81440-1	IRIS_313-12045	trop	0	7	10
139	2479	P T Q QINDONAAL::IRGC 80410-1	IRIS_313-12031	trop	0	7	10
140	2476	ITA 131::IRGC 80025-1	IRIS_313-12021	trop	0	7	10
141	2475	FRENSI GBOI::IRGC 79983-1	IRIS_313-12018	trop	0	7	10
142	2472	PADI HANGIR::IRGC 79507-1	IRIS_313-12006	trop	0	7	10
143	2468	PINUTYUKAN::IRGC 78995-1	IRIS_313-11995	trop	0	7	10
144	2467	KALINDIG::IRGC 78968-1	IRIS_313-11994	trop	0	7	10
145	2465	BUNTU DOMBA 1::IRGC 77554-1	IRIS_313-11970	trop	0	7	10
146	2462	BWANGA MOUI::IRGC 76262-1	IRIS_313-11946	trop	0	7	10
147	2459	GILINGAN MARANGRAS::IRGC 75213-1	IRIS_313-11929	trop	0	7	10
148	2458	DAYRON MARANGRAS::IRGC 75209-1	IRIS_313-11928	trop	0	7	10
149	2450	BUAGKOG::IRGC 74318-1	IRIS_313-11913	trop	0	7	10
150	2448	TINAROH::IRGC 73874-1	IRIS_313-11907	trop	0	7	10
151	2447	SULUS BALOK::IRGC 73862-1	IRIS_313-11906	trop	0	7	10
152	2446	KOMPIT::IRGC 73716-1	IRIS_313-11903	trop	0	7	10
153	2438	DUNA AL::IRGC 71842-1	IRIS_313-11851	trop	0	7	10
154	2429	VONBOANGY::IRGC 69947-1	IRIS_313-11792	trop	0	7	10
155	2428	K 2 C 45::IRGC 68552-1	IRIS_313-11759	trop	0	7	10
156	2427	BENGALI VAKAHANA 1448::IRGC 68370-1	IRIS_313-11756	trop	0	7	10
157	2426	A 2-257::IRGC 68342-1	IRIS_313-11755	trop	0	7	10
158	2419	NAKPUI::IRGC 67594-1	IRIS_313-11739	trop	0	7	10
159	2417	MALAGKIT (PINELIPE)::IRGC 67444-1	IRIS_313-11736	trop	0	7	10
160	2407	BURI BURING::IRGC 64174-1	IRIS_313-11673	trop	0	7	10
161	2402	YAH YAW::IRGC 61359-1	IRIS_313-11611	trop	0	7	10
162	2399	WULE DASIMA::IRGC 63450-1	IRIS_313-11660	trop	0	7	10
163	2398	TOBOHUN::IRGC 63433-1	IRIS_313-11659	trop	0	7	10
164	2397	MANYALOJOPOIHUN::IRGC 63350-1	IRIS_313-11658	trop	0	7	10
165	2367	PATIE ROUGE::IRGC 57686-1	IRIS_313-11540	trop	0	7	10
166	2365	J 6 IR 438 (WC 694)::IRGC 57599-1	IRIS_313-11537	trop	0	7	10
167	2363	MARIA GAKIT::IRGC 57070-1	IRIS_313-11532	trop	0	7	10
168	2362	GOLO::IRGC 56856-1	IRIS_313-11527	trop	0	7	10
169	2361	FOSSA (GBE)::IRGC 56767-1	IRIS_313-11526	trop	0	7	10
170	2359	KOUINONEPOU::IRGC 56663-1	IRIS_313-11524	trop	0	7	10
171	2357	WAGASAN (RED)::IRGC 55404-1	IRIS_313-11511	trop	0	7	10
172	2355	PADI UDANG::IRGC 54295-1	IRIS_313-11499	trop	0	7	10
173	2353	ANENOE::IRGC 54140-1	IRIS_313-11495	trop	0	7	10
174	2345	KINTOMAN (TOD DOY)::IRGC 53146-1	IRIS_313-11473	trop	0	7	10
175	2343	DINORADO::IRGC 52893-1	IRIS_313-11465	trop	0	7	10
176	2342	CARAWI::IRGC 52887-1	IRIS_313-11464	trop	0	7	10
177	2334	NALA::IRGC 51247-1	IRIS_313-11441	trop	0	7	10
178	2331	SAKAZELE (538)::IRGC 50880-1	IRIS_313-11436	trop	0	7	10
179	2330	MONMINEUPLEU::IRGC 50873-1	IRIS_313-11435	trop	0	7	10
180	2329	FORTUNA BLANCO (SAN MARCOS)::IRGC 50764-1	IRIS_313-11434	trop	0	7	10
181	2328	MIUDO ROXO::IRGC 50517-1	IRIS_313-11429	trop	0	7	10
182	2317	91 UPLA::GERVEX 155-C1	IRIS_313-8058	trop	0	7	10
183	2316	80 UPLA::GERVEX 164-C1	IRIS_313-8062	trop	0	7	10
184	2315	79 UPLA::GERVEX 154-C1	IRIS_313-8057	trop	0	7	10
185	2313	75 UPLA::GERVEX 161-C1	IRIS_313-8061	trop	0	7	10
186	2312	32 UPLA::GERVEX 176-C1	IRIS_313-8064	trop	0	7	10
187	2311	104 UPLA::GERVEX 167-C1	IRIS_313-8063	trop	0	7	10
188	2310	IR 71525-19-1-1::C1	IRIS_313-7909	trop	0	7	10
189	2309	CT 13582-15-5-M::C1	IRIS_313-7868	trop	0	7	10
190	2308	VARY MADINIKA 3566::GERVEX 8448-C1	IRIS_313-7994	trop	0	7	10
191	2307	IR 71524-44-1-1::C1	IRIS_313-8010	trop	0	7	10
192	2306	IR 63380-16::C1	IRIS_313-7902	trop	0	7	10
193	2305	VARY LAVA 90::GERVEX 8254-C1	IRIS_313-7992	trop	0	7	10
194	2304	GOGO::IRGC 43390-C1	IRIS_313-7885	trop	0	7	10
195	2303	MITSANGANAHIJERY::GERVEX 8316-C1	IRIS_313-7959	trop	0	7	10
196	2302	BODA 148-3::GERVEX 8258-C1	IRIS_313-7850	trop	0	7	10
197	2300	IRAT 104::C1	IRIS_313-7912	trop	0	7	10
198	2298	CNA 7\BO\1\1>33-13-6-1::C1	IRIS_313-7866	trop	0	7	10
199	2297	VARY LAVA DE BETAFO::GERVEX 8381-C1	IRIS_313-7993	trop	0	7	10
200	2296	IRAT 112::C1	IRIS_313-7914	trop	0	7	10
201	2295	DINORADO::IRTP 12568-C1	IRIS_313-7876	trop	0	7	10
202	2293	CIRAD 403::GERVEX 9039-C1	IRIS_313-7863	trop	0	7	10
203	2292	GANIGI::IRGC 48698-C1	IRIS_313-7883	trop	0	7	10
204	2290	IR 68704-145-1-1-B::C1	IRIS_313-7907	trop	0	7	10
205	2289	62667::C1	IRIS_313-7838	trop	0	7	10
206	2288	IR 47686-09-01-B-1::C1	IRIS_313-8003	trop	0	7	10
207	2286	IRAT 234::C1	IRIS_313-7922	trop	0	7	10
208	2284	GLADIO::GERVEX 1652-C1	IRIS_313-8185	trop	0	7	10
209	2280	REXMONT::GERVEX 1669-C1	IRIS_313-8202	trop	0	7	10
210	2278	LACASSINE::GERVEX 1660-C1	IRIS_313-8193	trop	0	7	10
211	2270	L 205::GERVEX 1659-C1	IRIS_313-8192	trop	0	7	10
212	2262	DREW::GERVEX 1650-C1	IRIS_313-8183	trop	0	7	10
213	2258	DELLMONT::GERVEX 1647-C1	IRIS_313-8180	trop	0	7	10
214	2255	GOLFO::GERVEX 118-C1	IRIS_313-8044	trop	0	7	10
215	2247	A 201::GERVEX 1638-C1	IRIS_313-8173	trop	0	7	10
216	2241	PLUS::GERVEX 122-C1	IRIS_313-8046	trop	0	7	10
217	2232	PELDE::GERVEX 502-C1	IRIS_313-8076	trop	0	7	10
218	2211	GOOLARAH::GERVEX 500-C1	IRIS_313-8074	trop	0	7	10
219	2208	JACINTO::GERVEX 1653-C1	IRIS_313-8186	trop	0	7	10
220	2198	CAROLINO BLANCO::IRGC 117249-1	IRIS_313-10327	trop	0	7	10
221	2197	LOHAMBITRO::IRGC 69857-1	IRIS_313-9742	trop	0	7	10
222	2196	KEREN FENHO::IRGC 56735-1	IRIS_313-8687	trop	0	7	10
223	2193	BOCAO::IRGC 50384-1	IRIS_313-8431	trop	0	7	10
224	2191	GOBYERNO::IRGC 47216-1	IRIS_313-9929	trop	0	7	10
225	2190	PAMPANGON (H)::IRGC 60392-1	IRIS_313-9568	trop	0	7	10
226	2189	SAHULO FACHE SOYO::IRGC 66630-1	IRIS_313-9470	trop	0	7	10
227	2188	ANGKARONG::IRGC 71493-1	IRIS_313-9050	trop	0	7	10
228	2187	SIGAE::IRGC 66645-1	IRIS_313-8998	trop	0	7	10
229	2185	PADI SEPAH::IRGC 48803-1	IRIS_313-8865	trop	0	7	10
230	2184	TEXAS PATNA::IRGC 1797-1	IRIS_313-8803	trop	0	7	10
231	2183	TRES MESES::IRGC 6464-1	IRIS_313-8694	trop	0	7	10
232	2181	PRELUDE::IRGC 1790-1	IRIS_313-8627	trop	0	7	10
233	2179	ONOY::IRGC 55418-1	IRIS_313-8572	trop	0	7	10
234	2177	KENDINGA 5 (H)::IRGC 60310-1	IRIS_313-8439	trop	0	7	10
235	2176	PURAK SIRIBA::IRGC 71598-1	IRIS_313-8381	trop	0	7	10
236	2175	REXARK ROGUE::IRGC 1972-1	IRIS_313-8323	trop	0	7	10
237	2174	SAWAH::IRGC 71612-1	IRIS_313-8279	trop	0	7	10
238	2169	GAWICHAL::IRGC 77653-1	IRIS_313-10094	trop	0	7	10
239	2168	KYUUSHUU::IRGC 74558-1	IRIS_313-10082	trop	0	7	10
240	2167	HIRAKAWA OKUTE::IRGC 74554-1	IRIS_313-10080	trop	0	7	10
241	2165	YOSHINO MOCHI::IRGC 74550-1	IRIS_313-10078	trop	0	7	10
242	2163	SANGOKU::IRGC 74518-1	IRIS_313-10075	trop	0	7	10
243	2162	RIKU AIKOKU::IRGC 74514-1	IRIS_313-10074	trop	0	7	10
244	2161	OWARI MOCHI::IRGC 74513-1	IRIS_313-10073	trop	0	7	10
245	2160	CHIYODA WASE::IRGC 74467-1	IRIS_313-10071	trop	0	7	10
246	2159	JEONBUKGUNGWEONNA::IRGC 73055-1	IRIS_313-10067	trop	0	7	10
247	2158	JAERAERYUKDO::IRGC 73053-1	IRIS_313-10065	trop	0	7	10
248	2153	BIKYAT::IRGC 26276-1	IRIS_313-9897	trop	0	7	10
249	2152	GOGOWIERIE::IRGC 14791-1	IRIS_313-9851	trop	0	7	10
250	2151	KAHEI::IRGC 7691-1	IRIS_313-9800	trop	0	7	10
251	2149	VARY MALADY::IRGC 69911-1	IRIS_313-9745	trop	0	7	10
252	2148	SIFARASI::IRGC 66644-1	IRIS_313-9691	trop	0	7	10
253	2147	VEGOLD::IRGC 7756-1	IRIS_313-9550	trop	0	7	10
254	2144	BLUE BELLE::IRGC 51125-1	IRIS_313-9491	trop	0	7	10
255	2143	B 505 A 1-28-7-1-2::IRGC 6741-1	IRIS_313-9452	trop	0	7	10
256	2142	AGUYOD::IRGC 67423-1	IRIS_313-9423	trop	0	7	10
257	2141	KINANDANG BUSIKSIK::IRGC 74607-1	IRIS_313-9389	trop	0	7	10
258	2140	PULUTAN::IRGC 71596-1	IRIS_313-9375	trop	0	7	10
259	2136	LAYANDABU::IRGC 25214-1	IRIS_313-9129	trop	0	7	10
260	2134	BLUEBONNET::IRGC 1799-1	IRIS_313-8960	trop	0	7	10
261	2133	LASAT PUTIH::IRGC 44076-1	IRIS_313-8955	trop	0	7	10
262	2132	LEKATAN::IRGC 71554-1	IRIS_313-8894	trop	0	7	10
263	2130	DELITUS::IRGC 5769-1	IRIS_313-8876	trop	0	7	10
264	2127	SUP BLUE ROSE::IRGC 1739-1	IRIS_313-8778	trop	0	7	10
265	2126	MOROFIN::IRGC 56698-1	IRIS_313-8768	trop	0	7	10
266	2125	BANJANG::IRGC 44069-1	IRIS_313-8626	trop	0	7	10
267	2123	TEBONNET::IRGC 66760-1	IRIS_313-8434	trop	0	7	10
268	2122	RIKUTO NORIN MOCHI 20::IRGC 410-1	IRIS_313-8400	trop	0	7	10
269	2120	BOND::IRGC 66755-1	IRIS_313-8339	trop	0	7	10
270	2118	KATY::IRGC 77140-1	IRIS_313-8285	trop	0	7	10
271	2117	K 2 C 14::IRGC 68549-1	IRIS_313-8277	trop	0	7	10
272	2062	NONGLIMNA 1::IRGC 58347-1	IRIS_313-9995	trop	0	7	10
273	2059	CALIFORNIA BELLE::IRGC 66836-1	IRIS_313-8923	trop	0	7	10
274	2055	B 6144-MR-6-0-0::IRGC 117371-1	IRIS_313-10336	trop	0	7	10
275	2053	GUO DI HEI::IRGC 72697-1	IRIS_313-10196	trop	0	7	10
276	2041	ARC 6044::IRGC 12190-1	IRIS_313-9201	trop	0	7	10
277	2026	TSIVIMBININA::IRGC 69890-1	IRIS_313-10051	trop	0	7	10
278	2022	RIMBUN::IRGC 43741-1	IRIS_313-9239	trop	0	7	10
279	2018	BLICCA::IRGC 47151-1	IRIS_313-8356	trop	0	7	10
280	2016	INITLOG DALAG::IRGC 67436-1	IRIS_313-9616	trop	0	7	10
281	2015	OS 4	IRIS_313-8523	trop	0	7	10
282	2012	SD 120 SELN (CI 12320)::IRGC 1667-1	IRIS_313-8745	trop	0	7	10
283	2009	LIMBAYAN::IRGC 71556-1	IRIS_313-9558	trop	0	7	10
284	2006	MAYBELLE::IRGC 78629-1	IRIS_313-9363	trop	0	7	10
285	2005	CHIRGUA 1 I 22::IRGC 3408-1	IRIS_313-9267	trop	0	7	10
286	2004	MINATANDA::IRGC 74613-1	IRIS_313-8594	trop	0	7	10
287	1998	IR 62266-42-6-2	IRIS_313-8232	trop	0	7	10
288	1996	BOTOHAVANA MENA::IRGC 69349-1	IRIS_313-10041	trop	0	7	10
289	1991	PANNITHI::IRGC 51049-1	IRIS_313-9949	trop	0	7	10
290	1986	SITORU::IRGC 66669-1	IRIS_313-8664	trop	0	7	10
291	1982	KOSAGI::IRGC 57692-1	IRIS_313-8769	trop	0	7	10
292	1981	KETAN MENAH::IRGC 48733-1	IRIS_313-10152	trop	0	7	10
293	1980	WANICA::IRGC 3394-1	IRIS_313-9519	trop	0	7	10
294	1956	INIA TACUARI::G1	IRIS_313-15907	trop	0	7	10
295	1958	CYPRESS::IRTP 19532-G1	IRIS_313-15910	trop	0	7	10
305	3011	JHONA 349	CX63	aus	0	7	10
306	2990	N22	CX368	aus	0	7	10
307	2914	HUHUI 91269	B243	aus	0	7	10
308	2881	QINGKE	B164	aus	0	7	10
309	2837	ZACAODAO 13	B049	aus	0	7	10
310	2802	W 398::IRGC 46787-1	IRIS_313-11374	aus	0	7	10
311	2800	SATHI::IRGC 46659-1	IRIS_313-11371	aus	0	7	10
312	2794	KALABOKRI::IRGC 43872-1	IRIS_313-11324	aus	0	7	10
313	2793	JASURE AUS::IRGC 43860-1	IRIS_313-11322	aus	0	7	10
314	2789	ARC 13544::IRGC 42743-1	IRIS_313-11298	aus	0	7	10
315	2785	ARC 7425::IRGC 42538-1	IRIS_313-11291	aus	0	7	10
316	2783	ARC 14150::IRGC 41435-2	IRIS_313-11265	aus	0	7	10
317	2775	ZARBASAIL::IRGC 37346-1	IRIS_313-11210	aus	0	7	10
318	2773	SONA AUS::IRGC 35160-1	IRIS_313-11175	aus	0	7	10
319	2768	SLO 19::IRGC 35157-1	IRIS_313-11174	aus	0	7	10
320	2765	SADA AUS::IRGC 35117-1	IRIS_313-11173	aus	0	7	10
321	2764	RANI BHOG::IRGC 35109-1	IRIS_313-11172	aus	0	7	10
322	2763	M 142::IRGC 35054-1	IRIS_313-11171	aus	0	7	10
323	2760	BENA JHUPI::IRGC 34850-2	IRIS_313-11165	aus	0	7	10
324	2759	BAK TULSI::IRGC 34831-1	IRIS_313-11164	aus	0	7	10
325	2754	DHARIAL::IRGC 34034-1	IRIS_313-11154	aus	0	7	10
326	2749	SAITA::IRGC 31618-1	IRIS_313-11111	aus	0	7	10
327	2734	KALIBORO 600::IRGC 29367-1	IRIS_313-11067	aus	0	7	10
328	2733	BORO 394::IRGC 29297-2	IRIS_313-11065	aus	0	7	10
329	2732	BORO 275::IRGC 29294-2	IRIS_313-11064	aus	0	7	10
330	2731	BORO 70-2::IRGC 29283-1	IRIS_313-11063	aus	0	7	10
331	2730	AUS 449::IRGC 29230-1	IRIS_313-11061	aus	0	7	10
332	2729	AUS 359::IRGC 29146-2	IRIS_313-11060	aus	0	7	10
333	2728	AUS 344::IRGC 29131-1	IRIS_313-11059	aus	0	7	10
334	2727	AUS 329::IRGC 29116-1	IRIS_313-11058	aus	0	7	10
335	2726	AUS 308::IRGC 29096-1	IRIS_313-11057	aus	0	7	10
336	2724	AUS 295::IRGC 29083-1	IRIS_313-11054	aus	0	7	10
337	2723	AUS 282::IRGC 29072-1	IRIS_313-11053	aus	0	7	10
338	2722	AUS 233::IRGC 29036-1	IRIS_313-11050	aus	0	7	10
339	2721	AUS 219::IRGC 29031-1	IRIS_313-11049	aus	0	7	10
340	2720	AUS 171::IRGC 29004-1	IRIS_313-11048	aus	0	7	10
341	2719	AUS 84::IRGC 28947-2	IRIS_313-11047	aus	0	7	10
342	2712	421::IRGC 28458-1	IRIS_313-11037	aus	0	7	10
343	2710	NAWAN SATHRA BAGAR 344::IRGC 28079-1	IRIS_313-11031	aus	0	7	10
344	2708	DHAN 263::IRGC 27926-2	IRIS_313-11025	aus	0	7	10
345	2705	LOROI::IRGC 27567-1	IRIS_313-11017	aus	0	7	10
346	2704	KACHILON::IRGC 27555-1	IRIS_313-11016	aus	0	7	10
347	2703	HANPA::IRGC 27547-2	IRIS_313-11015	aus	0	7	10
348	2702	CHAKILA::IRGC 27540-1	IRIS_313-11014	aus	0	7	10
349	2701	BOTESWAR 2::IRGC 27536-1	IRIS_313-11013	aus	0	7	10
350	2694	INDIA DULAR (NO ORDEM 7)::IRGC 26070-1	IRIS_313-10969	aus	0	7	10
351	2692	TILOKCHAN (SONABETHI)::IRGC 25927-1	IRIS_313-10965	aus	0	7	10
352	2691	KATAKCHIKON::IRGC 25880-1	IRIS_313-10963	aus	0	7	10
353	2677	PANKHIRAJ::IRGC 24139-1	IRIS_313-10930	aus	0	7	10
354	2675	KAMULI::IRGC 23928-1	IRIS_313-10925	aus	0	7	10
355	2666	ARC 12920::IRGC 22450-1	IRIS_313-10892	aus	0	7	10
356	2665	ARC 12867::IRGC 22401-1	IRIS_313-10891	aus	0	7	10
357	2658	ARC 12433::IRGC 22064-1	IRIS_313-10882	aus	0	7	10
358	2656	ARC 12101::IRGC 21907-1	IRIS_313-10878	aus	0	7	10
359	2655	ARC 12079::IRGC 21888-1	IRIS_313-10877	aus	0	7	10
360	2654	ARC 12067::IRGC 21881-1	IRIS_313-10876	aus	0	7	10
361	2653	ARC 12021::IRGC 21837-1	IRIS_313-10875	aus	0	7	10
362	2651	ARC 11777::IRGC 21639-1	IRIS_313-10871	aus	0	7	10
363	2649	ARC 11751::IRGC 21614-1	IRIS_313-10869	aus	0	7	10
364	2643	ARC 11276::IRGC 21278-1	IRIS_313-10861	aus	0	7	10
365	2642	ARC 10145::IRGC 20744-1	IRIS_313-10854	aus	0	7	10
366	2640	ARC 7336::IRGC 20606-1	IRIS_313-10852	aus	0	7	10
367	2639	ARC 7001::IRGC 20436-1	IRIS_313-10849	aus	0	7	10
368	2613	GHAIYA::IRGC 16286-1	IRIS_313-10737	aus	0	7	10
369	2611	RERM BILASH::IRGC 16273-2	IRIS_313-10736	aus	0	7	10
370	2591	T 21::IRGC 8892-1	IRIS_313-10608	aus	0	7	10
371	2590	DV 110::IRGC 8855-1	IRIS_313-10606	aus	0	7	10
372	2589	DV 86::IRGC 8840-1	IRIS_313-10605	aus	0	7	10
373	2588	DV 2::IRGC 8806-1	IRIS_313-10604	aus	0	7	10
374	2587	UCP 122::IRGC 8794-1	IRIS_313-10603	aus	0	7	10
375	2586	UCP 41::IRGC 8742-1	IRIS_313-10600	aus	0	7	10
376	2585	DD 126::IRGC 8667-1	IRIS_313-10598	aus	0	7	10
377	2584	DL 5::IRGC 8593-1	IRIS_313-10595	aus	0	7	10
378	2583	DJ 29::IRGC 8505-1	IRIS_313-10594	aus	0	7	10
379	2582	DJ 47::IRGC 8497-1	IRIS_313-10593	aus	0	7	10
380	2581	DJ 69::IRGC 8482-1	IRIS_313-10592	aus	0	7	10
381	2580	DB 3::IRGC 8361-1	IRIS_313-10587	aus	0	7	10
382	2564	RATUA 81::IRGC 6829-1	IRIS_313-10549	aus	0	7	10
383	2562	D 204-1::IRGC 6445-1	IRIS_313-10534	aus	0	7	10
384	2500	MANSARA DHAN::IRGC 86940-1	IRIS_313-12139	aus	0	7	10
385	2484	LAL MOTI::IRGC 82168-1	IRIS_313-12055	aus	0	7	10
386	2474	PORASHI::IRGC 78397-1	IRIS_313-11982	aus	0	7	10
387	2452	BUTNAPAR::IRGC 74734-1	IRIS_313-11917	aus	0	7	10
388	2430	MHARAKA::IRGC 70612-1	IRIS_313-11809	aus	0	7	10
389	2412	GORA DHAN 2::IRGC 66269-1	IRIS_313-11712	aus	0	7	10
390	2391	NCS 271 A::IRGC 62216-1	IRIS_313-11636	aus	0	7	10
391	2382	UPRH 197::IRGC 61641-1	IRIS_313-11620	aus	0	7	10
392	2381	UPRH 166::IRGC 61615-1	IRIS_313-11619	aus	0	7	10
393	2380	PANDRI PAREWA::IRGC 61030-1	IRIS_313-11603	aus	0	7	10
394	2379	MALCHI::IRGC 61004-1	IRIS_313-11602	aus	0	7	10
395	2377	AMAKOYALI::IRGC 60878-1	IRIS_313-11595	aus	0	7	10
396	2351	KALU T 139::IRGC 53670-1	IRIS_313-11489	aus	0	7	10
397	2349	BINNAFUL::IRGC 53479-1	IRIS_313-11481	aus	0	7	10
398	2347	KANPURI::IRGC 53278-1	IRIS_313-11477	aus	0	7	10
399	2346	KALIPINCH::IRGC 53271-1	IRIS_313-11476	aus	0	7	10
400	2341	SALSI::IRGC 52833-1	IRIS_313-11462	aus	0	7	10
401	2339	KOLAMBA::IRGC 52456-1	IRIS_313-11456	aus	0	7	10
402	2338	CIPPI::IRGC 52415-1	IRIS_313-11455	aus	0	7	10
403	2337	BARI SUTAR::IRGC 52410-1	IRIS_313-11454	aus	0	7	10
404	2276	DAWN CI 9534::GERVEX 481-C1	IRIS_313-8073	aus	0	7	10
405	2095	WIR 1391::IRGC 51605-1	IRIS_313-9963	aus	0	7	10
406	2034	STRAW 23-400::IRGC 38390-1	IRIS_313-8822	aus	0	7	10
407	2011	BEGUM::IRGC 33990-1	IRIS_313-9641	aus	0	7	10
408	1994	NOROI::IRGC 31611-1	IRIS_313-8864	aus	0	7	10
409	1993	LALSAITA::IRGC 43915-1	IRIS_313-8789	aus	0	7	10
410	1992	SIMUL KHURI::IRGC 35154-1	IRIS_313-8771	aus	0	7	10
411	1974	KALIA::IRGC 34699-1	IRIS_313-9626	aus	0	7	10
412	1973	DANGAR::IRGC 76296-1	IRIS_313-9610	aus	0	7	10
413	1971	TAK SUFAID::IRGC 73127-1	IRIS_313-9283	aus	0	7	10
414	1969	BATHURI::IRGC 25838-1	IRIS_313-8963	aus	0	7	10
415	1968	HOLOI BASH (SOLOI BASH)::IRGC 64778-1	IRIS_313-8721	aus	0	7	10
416	1967	ARC 11959::IRGC 21780-1	IRIS_313-8554	aus	0	7	10
417	1964	SUFAID 246::IRGC 28303-1	IRIS_313-8390	aus	0	7	10
418	1966	JABOR SAIL::IRGC 66831-1	IRIS_313-8410	aus	0	7	10
419	2923	HAOMAKE (K)	B266	subtrop	0	7	10
420	2915	SHANJIUGU	B245	subtrop	0	7	10
421	2913	LAMUJIA	B241	subtrop	0	7	10
422	2867	XISHI 15	B134	subtrop	0	7	10
423	2769	KHAW KAR 13::IRGC 36711-1	IRIS_313-11195	subtrop	0	7	10
424	2753	BUBAW::IRGC 32989-2	IRIS_313-11127	subtrop	0	7	10
425	2740	MAK BOUAP::IRGC 30106-3	IRIS_313-11094	subtrop	0	7	10
426	2739	KHAO TAM::IRGC 30085-2	IRIS_313-11093	subtrop	0	7	10
[truncated: 1,833 more rows]

## Sheet: OsVIL3
Table S3 Haplotype analysis of the key genes governing the target traits across the 3K RG panel
[truncated: 3,025 more rows]

[truncated: 16 more sheets: SNB, TOB1, TRX1, DEP1, DEP3, SP1, LAX1, LP, OSH1, PHD1, AGO7, ROC5, GS5, GW2, RSR1, NAS3]
