# Supplementary material for: Haplotype analysis of key genes governing grain yield and quality traits across 3K RG panel reveals scope for the development of tailor‐made rice with enhanced genetic gains
Source: Plant Biotechnol J. 2019 Feb 15;17(8):1612–22. doi: 10.1111/pbi.13087 (PMC6662101; doi:10.1111/pbi.13087)
Supplement: Supplementary file 5 — Table S4 Functional categorization of the co‐expressed genes. [file PBI-17-1612-s001.xlsx]

## Sheet: SD1-Coexpression
Table S4 Functional categorization of the co-expressed genes.
Model	Putative Function	GOSlim ID	GO Name	Type
LOC_Os06g39900.1	agenet domain containing protein, putative, expressed	GO:0003723	RNA binding	F
LOC_Os06g39900.1	agenet domain containing protein, putative, expressed	GO:0008150	biological_process	P
LOC_Os01g09310.1	EMB1895, putative, expressed	GO:0005575	cellular_component	C
LOC_Os01g09310.1	EMB1895, putative, expressed	GO:0005488	binding	F
LOC_Os01g09310.1	EMB1895, putative, expressed	GO:0000003	reproduction	P
LOC_Os01g09310.1	EMB1895, putative, expressed	GO:0009791	post-embryonic development	P
LOC_Os01g09310.1	EMB1895, putative, expressed	GO:0009790	embryo development	P
LOC_Os09g31502.1	dehydrogenase, putative, expressed	GO:0005575	cellular_component	C
LOC_Os09g31502.1	dehydrogenase, putative, expressed	GO:0008152	metabolic process	P
LOC_Os09g31502.1	dehydrogenase, putative, expressed	GO:0003824	catalytic activity	F
LOC_Os09g31502.1	dehydrogenase, putative, expressed	GO:0005488	binding	F
LOC_Os09g31502.1	dehydrogenase, putative, expressed	GO:0008150	biological_process	P
LOC_Os09g31502.1	dehydrogenase, putative, expressed	GO:0009058	biosynthetic process	P
LOC_Os09g31502.1	dehydrogenase, putative, expressed	GO:0009987	cellular process	P
LOC_Os09g31502.1	dehydrogenase, putative, expressed	GO:0019748	secondary metabolic process	P
LOC_Os12g17550.1	expressed protein	GO:0006139	nucleobase, nucleoside, nucleotide and nucleic acid metabolic process	P
LOC_Os12g17550.1	expressed protein	GO:0003723	RNA binding	F
LOC_Os12g17550.1	expressed protein	GO:0005634	nucleus	C
LOC_Os12g17550.1	expressed protein	GO:0005829	cytosol	C
LOC_Os12g17550.1	expressed protein	GO:0006412	translation	P
LOC_Os12g17550.1	expressed protein	GO:0005488	binding	F
LOC_Os01g51290.1	protein kinase family protein, putative, expressed	GO:0008152	metabolic process	P
LOC_Os01g51290.1	protein kinase family protein, putative, expressed	GO:0009987	cellular process	P
LOC_Os01g51290.1	protein kinase family protein, putative, expressed	GO:0016301	kinase activity	F
LOC_Os01g51290.1	protein kinase family protein, putative, expressed	GO:0005515	protein binding	F
LOC_Os01g51290.1	protein kinase family protein, putative, expressed	GO:0000166	nucleotide binding	F
LOC_Os01g51290.1	protein kinase family protein, putative, expressed	GO:0006464	protein modification process	P
LOC_Os01g51290.1	protein kinase family protein, putative, expressed	GO:0005886	plasma membrane	C
LOC_Os01g02580.1	protein kinase domain containing protein, expressed	GO:0005623	cell	C
LOC_Os01g02580.1	protein kinase domain containing protein, expressed	GO:0008152	metabolic process	P
LOC_Os01g02580.1	protein kinase domain containing protein, expressed	GO:0009987	cellular process	P
LOC_Os01g02580.1	protein kinase domain containing protein, expressed	GO:0016301	kinase activity	F
LOC_Os01g02580.1	protein kinase domain containing protein, expressed	GO:0006464	protein modification process	P
LOC_Os03g58120.1	PPR repeat domain containing protein, putative, expressed	GO:0000003	reproduction	P
LOC_Os03g58120.1	PPR repeat domain containing protein, putative, expressed	GO:0009791	post-embryonic development	P
LOC_Os03g58120.1	PPR repeat domain containing protein, putative, expressed	GO:0009790	embryo development	P
LOC_Os03g58120.1	PPR repeat domain containing protein, putative, expressed	GO:0009536	plastid	C
LOC_Os03g62170.1	cyclase/dehydrase family protein, expressed	GO:0003674	molecular_function	F
LOC_Os03g62170.1	cyclase/dehydrase family protein, expressed	GO:0005515	protein binding	F
LOC_Os03g62170.1	cyclase/dehydrase family protein, expressed	GO:0005739	mitochondrion	C
LOC_Os03g62170.1	cyclase/dehydrase family protein, expressed	GO:0008150	biological_process	P

## Sheet: Ghd7-Coexpression
Table S3 Functional categorization of the co-expressed genes.
Model	Putative Function	GOSlim ID	GO Name	Type
LOC_Os07g02620.1	NB-ARC domain containing protein, expressed	GO:0005515	protein binding	F
LOC_Os07g02620.1	NB-ARC domain containing protein, expressed	GO:0006950	response to stress	P
LOC_Os02g40200.1	receptor-like protein kinase precursor, putative, expressed	GO:0007165	signal transduction	P
LOC_Os02g40200.1	receptor-like protein kinase precursor, putative, expressed	GO:0016301	kinase activity	F
LOC_Os02g40200.1	receptor-like protein kinase precursor, putative, expressed	GO:0000166	nucleotide binding	F
LOC_Os02g40200.1	receptor-like protein kinase precursor, putative, expressed	GO:0006464	protein modification process	P
LOC_Os02g40200.1	receptor-like protein kinase precursor, putative, expressed	GO:0005886	plasma membrane	C
LOC_Os09g38630.1	expressed protein	GO:0005488	binding	F
LOC_Os09g38630.1	expressed protein	GO:0003676	nucleic acid binding	F
LOC_Os04g34330.1	serine/threonine-protein kinase receptor precursor, putative, expressed	GO:0005623	cell	C
LOC_Os04g34330.1	serine/threonine-protein kinase receptor precursor, putative, expressed	GO:0016301	kinase activity	F
LOC_Os04g34330.1	serine/threonine-protein kinase receptor precursor, putative, expressed	GO:0000166	nucleotide binding	F
LOC_Os04g34330.1	serine/threonine-protein kinase receptor precursor, putative, expressed	GO:0030246	carbohydrate binding	F
LOC_Os04g34330.1	serine/threonine-protein kinase receptor precursor, putative, expressed	GO:0009875	pollen-pistil interaction	P
LOC_Os04g34330.1	serine/threonine-protein kinase receptor precursor, putative, expressed	GO:0006464	protein modification process	P
LOC_Os11g35860.1	OsWAK120 - OsWAK receptor-like protein kinase, expressed	GO:0016301	kinase activity	F
LOC_Os11g35860.1	OsWAK120 - OsWAK receptor-like protein kinase, expressed	GO:0005515	protein binding	F
LOC_Os11g35860.1	OsWAK120 - OsWAK receptor-like protein kinase, expressed	GO:0006464	protein modification process	P
LOC_Os11g35860.1	OsWAK120 - OsWAK receptor-like protein kinase, expressed	GO:0005886	plasma membrane	C
LOC_Os04g03660.1	expressed protein	GO:0016787	hydrolase activity	F
LOC_Os04g03660.1	expressed protein	GO:0005618	cell wall	C
LOC_Os04g03660.1	expressed protein	GO:0019538	protein metabolic process	P
LOC_Os04g03660.1	expressed protein	GO:0008152	metabolic process	P
LOC_Os04g03660.1	expressed protein	GO:0005515	protein binding	F
LOC_Os04g15650.1	Leucine Rich Repeat family protein, expressed	GO:0007165	signal transduction	P
LOC_Os04g15650.1	Leucine Rich Repeat family protein, expressed	GO:0016301	kinase activity	F
LOC_Os04g15650.1	Leucine Rich Repeat family protein, expressed	GO:0000166	nucleotide binding	F
LOC_Os04g15650.1	Leucine Rich Repeat family protein, expressed	GO:0006464	protein modification process	P
LOC_Os04g15650.1	Leucine Rich Repeat family protein, expressed	GO:0005886	plasma membrane	C

## Sheet: DEP3-Coexpression
Table S3 Functional categorization of the co-expressed genes.
Model	Putative Function	GOSlim ID	GO Name	Type
LOC_Os05g32270.1	AP2 domain containing protein, expressed	GO:0003677	DNA binding	F
LOC_Os05g32270.1	AP2 domain containing protein, expressed	GO:0005634	nucleus	C
LOC_Os05g32270.1	AP2 domain containing protein, expressed	GO:0009058	biosynthetic process	P
LOC_Os05g32270.1	AP2 domain containing protein, expressed	GO:0006139	nucleobase, nucleoside, nucleotide and nucleic acid metabolic process	P
LOC_Os05g32270.1	AP2 domain containing protein, expressed	GO:0003700	sequence-specific DNA binding transcription factor activity	F
LOC_Os07g08180.2	PPR repeat containing protein, expressed	GO:0008150	biological_process	P
LOC_Os03g31880.1	SHORT-ROOT, putative, expressed	GO:0008152	metabolic process	P
LOC_Os03g31880.1	SHORT-ROOT, putative, expressed	GO:0005634	nucleus	C
LOC_Os03g31880.1	SHORT-ROOT, putative, expressed	GO:0009987	cellular process	P
LOC_Os03g31880.1	SHORT-ROOT, putative, expressed	GO:0009058	biosynthetic process	P
LOC_Os03g31880.1	SHORT-ROOT, putative, expressed	GO:0006139	nucleobase, nucleoside, nucleotide and nucleic acid metabolic process	P
LOC_Os03g31880.1	SHORT-ROOT, putative, expressed	GO:0007275	multicellular organismal development	P
LOC_Os03g31880.1	SHORT-ROOT, putative, expressed	GO:0008150	biological_process	P
LOC_Os03g31880.1	SHORT-ROOT, putative, expressed	GO:0005515	protein binding	F
LOC_Os03g31880.1	SHORT-ROOT, putative, expressed	GO:0003677	DNA binding	F
LOC_Os03g31880.1	SHORT-ROOT, putative, expressed	GO:0003700	sequence-specific DNA binding transcription factor activity	F
LOC_Os03g31880.1	SHORT-ROOT, putative, expressed	GO:0007049	cell cycle	P
LOC_Os02g01140.1	GDSL-like lipase/acylhydrolase, putative, expressed	GO:0000003	reproduction	P
LOC_Os02g01140.1	GDSL-like lipase/acylhydrolase, putative, expressed	GO:0008152	metabolic process	P
LOC_Os02g01140.1	GDSL-like lipase/acylhydrolase, putative, expressed	GO:0016740	transferase activity	F
LOC_Os02g01140.1	GDSL-like lipase/acylhydrolase, putative, expressed	GO:0016787	hydrolase activity	F
LOC_Os02g01140.1	GDSL-like lipase/acylhydrolase, putative, expressed	GO:0005576	extracellular region	C
LOC_Os10g41170.1	dehydrogenase, putative, expressed	GO:0009628	response to abiotic stimulus	P
LOC_Os10g41170.1	dehydrogenase, putative, expressed	GO:0030154	cell differentiation	P
LOC_Os10g41170.1	dehydrogenase, putative, expressed	GO:0008152	metabolic process	P
LOC_Os10g41170.1	dehydrogenase, putative, expressed	GO:0003824	catalytic activity	F
LOC_Os10g41170.1	dehydrogenase, putative, expressed	GO:0005488	binding	F
LOC_Os10g41170.1	dehydrogenase, putative, expressed	GO:0005829	cytosol	C
LOC_Os04g35210.1	Leucine Rich Repeat family protein, expressed	GO:0005575	cellular_component	C
LOC_Os04g35210.1	Leucine Rich Repeat family protein, expressed	GO:0000166	nucleotide binding	F
LOC_Os04g35210.1	Leucine Rich Repeat family protein, expressed	GO:0006950	response to stress	P
LOC_Os03g24940.2	proline-rich family protein, putative, expressed	GO:0003674	molecular_function	F
LOC_Os03g24940.2	proline-rich family protein, putative, expressed	GO:0005575	cellular_component	C
LOC_Os03g24940.2	proline-rich family protein, putative, expressed	GO:0008150	biological_process	P
LOC_Os03g61800.2	polygalacturonase, putative, expressed	GO:0008150	biological_process	P
LOC_Os03g61800.2	polygalacturonase, putative, expressed	GO:0008152	metabolic process	P
LOC_Os03g61800.2	polygalacturonase, putative, expressed	GO:0005975	carbohydrate metabolic process	P
LOC_Os03g61800.2	polygalacturonase, putative, expressed	GO:0016787	hydrolase activity	F
LOC_Os03g61800.2	polygalacturonase, putative, expressed	GO:0005773	vacuole	C
LOC_Os09g26999.1	keratin-associated protein 5-4, putative, expressed	GO:0003674	molecular_function	F
LOC_Os09g26999.1	keratin-associated protein 5-4, putative, expressed	GO:0005856	cytoskeleton	C
LOC_Os09g26999.1	keratin-associated protein 5-4, putative, expressed	GO:0008150	biological_process	P
LOC_Os09g26999.1	keratin-associated protein 5-4, putative, expressed	GO:0009536	plastid	C

## Sheet: LAX1-Coexpression
Table S3 Functional categorization of the co-expressed genes.
Model	Putative Function	GOSlim ID	GO Name	Type
LOC_Os04g51000.1	transcription factor FL, putative, expressed	GO:0005634	nucleus	C
LOC_Os04g51000.1	transcription factor FL, putative, expressed	GO:0009058	biosynthetic process	P
LOC_Os04g51000.1	transcription factor FL, putative, expressed	GO:0006139	nucleobase, nucleoside, nucleotide and nucleic acid metabolic process	P
LOC_Os04g51000.1	transcription factor FL, putative, expressed	GO:0003677	DNA binding	F
LOC_Os04g51000.1	transcription factor FL, putative, expressed	GO:0003682	chromatin binding	F
LOC_Os04g51000.1	transcription factor FL, putative, expressed	GO:0009908	flower development	P
LOC_Os04g51000.1	transcription factor FL, putative, expressed	GO:0005515	protein binding	F
LOC_Os04g51000.1	transcription factor FL, putative, expressed	GO:0030154	cell differentiation	P
LOC_Os04g51000.1	transcription factor FL, putative, expressed	GO:0007275	multicellular organismal development	P
LOC_Os04g51000.1	transcription factor FL, putative, expressed	GO:0003700	sequence-specific DNA binding transcription factor activity	F
LOC_Os04g51000.1	transcription factor FL, putative, expressed	GO:0009719	response to endogenous stimulus	P
LOC_Os04g51000.1	transcription factor FL, putative, expressed	GO:0007165	signal transduction	P
LOC_Os02g45980.1	ZR1 protein, putative, expressed	GO:0005575	cellular_component	C
LOC_Os02g45980.1	ZR1 protein, putative, expressed	GO:0005515	protein binding	F
LOC_Os02g45980.1	ZR1 protein, putative, expressed	GO:0003682	chromatin binding	F
LOC_Os02g45980.1	ZR1 protein, putative, expressed	GO:0005488	binding	F
LOC_Os02g45980.1	ZR1 protein, putative, expressed	GO:0008150	biological_process	P
LOC_Os09g38268.1	RNA polymerase IV largest subunit, putative, expressed	GO:0005654	nucleoplasm	C
LOC_Os09g38268.1	RNA polymerase IV largest subunit, putative, expressed	GO:0040029	regulation of gene expression, epigenetic	P
LOC_Os09g38268.1	RNA polymerase IV largest subunit, putative, expressed	GO:0009987	cellular process	P
LOC_Os09g38268.1	RNA polymerase IV largest subunit, putative, expressed	GO:0003677	DNA binding	F
LOC_Os09g38268.1	RNA polymerase IV largest subunit, putative, expressed	GO:0005634	nucleus	C
LOC_Os09g38268.1	RNA polymerase IV largest subunit, putative, expressed	GO:0007267	cell-cell signaling	P
LOC_Os09g38268.1	RNA polymerase IV largest subunit, putative, expressed	GO:0008152	metabolic process	P
LOC_Os09g38268.1	RNA polymerase IV largest subunit, putative, expressed	GO:0006139	nucleobase, nucleoside, nucleotide and nucleic acid metabolic process	P
LOC_Os09g38268.1	RNA polymerase IV largest subunit, putative, expressed	GO:0009058	biosynthetic process	P
LOC_Os09g38268.1	RNA polymerase IV largest subunit, putative, expressed	GO:0016740	transferase activity	F
LOC_Os09g38268.1	RNA polymerase IV largest subunit, putative, expressed	GO:0005515	protein binding	F
LOC_Os09g38268.1	RNA polymerase IV largest subunit, putative, expressed	GO:0016043	cellular component organization	P
LOC_Os03g12950.1	AP2-like ethylene-responsive transcription factor AINTEGUMENTA, putative, expressed	GO:0009653	anatomical structure morphogenesis	P
LOC_Os03g12950.1	AP2-like ethylene-responsive transcription factor AINTEGUMENTA, putative, expressed	GO:0007275	multicellular organismal development	P
LOC_Os03g12950.1	AP2-like ethylene-responsive transcription factor AINTEGUMENTA, putative, expressed	GO:0003677	DNA binding	F
LOC_Os03g12950.1	AP2-like ethylene-responsive transcription factor AINTEGUMENTA, putative, expressed	GO:0005634	nucleus	C
LOC_Os03g12950.1	AP2-like ethylene-responsive transcription factor AINTEGUMENTA, putative, expressed	GO:0009058	biosynthetic process	P
LOC_Os03g12950.1	AP2-like ethylene-responsive transcription factor AINTEGUMENTA, putative, expressed	GO:0006139	nucleobase, nucleoside, nucleotide and nucleic acid metabolic process	P
LOC_Os03g12950.1	AP2-like ethylene-responsive transcription factor AINTEGUMENTA, putative, expressed	GO:0009987	cellular process	P
LOC_Os03g12950.1	AP2-like ethylene-responsive transcription factor AINTEGUMENTA, putative, expressed	GO:0000003	reproduction	P
LOC_Os03g12950.1	AP2-like ethylene-responsive transcription factor AINTEGUMENTA, putative, expressed	GO:0003700	sequence-specific DNA binding transcription factor activity	F
LOC_Os12g22620.1	endonuclease/Exonuclease/phosphatase family protein, expressed	GO:0008152	metabolic process	P
LOC_Os12g22620.1	endonuclease/Exonuclease/phosphatase family protein, expressed	GO:0016787	hydrolase activity	F
LOC_Os12g22620.1	endonuclease/Exonuclease/phosphatase family protein, expressed	GO:0005488	binding	F
LOC_Os02g53280.1	expressed protein	GO:0003674	molecular_function	F
LOC_Os02g53280.1	expressed protein	GO:0005575	cellular_component	C
LOC_Os02g53280.1	expressed protein	GO:0008150	biological_process	P
LOC_Os03g11720.1	glycosyl hydrolase, family 31, putative, expressed	GO:0016043	cellular component organization	P
LOC_Os03g11720.1	glycosyl hydrolase, family 31, putative, expressed	GO:0009653	anatomical structure morphogenesis	P
LOC_Os03g11720.1	glycosyl hydrolase, family 31, putative, expressed	GO:0016049	cell growth	P
LOC_Os03g11720.1	glycosyl hydrolase, family 31, putative, expressed	GO:0005783	endoplasmic reticulum	C
LOC_Os03g11720.1	glycosyl hydrolase, family 31, putative, expressed	GO:0008152	metabolic process	P
LOC_Os03g11720.1	glycosyl hydrolase, family 31, putative, expressed	GO:0006950	response to stress	P
LOC_Os03g11720.1	glycosyl hydrolase, family 31, putative, expressed	GO:0009607	response to biotic stimulus	P
LOC_Os03g11720.1	glycosyl hydrolase, family 31, putative, expressed	GO:0016787	hydrolase activity	F
LOC_Os03g11720.1	glycosyl hydrolase, family 31, putative, expressed	GO:0008150	biological_process	P
LOC_Os03g11720.1	glycosyl hydrolase, family 31, putative, expressed	GO:0009058	biosynthetic process	P
LOC_Os03g11720.1	glycosyl hydrolase, family 31, putative, expressed	GO:0005975	carbohydrate metabolic process	P
LOC_Os03g11720.1	glycosyl hydrolase, family 31, putative, expressed	GO:0009987	cellular process	P
LOC_Os03g11720.1	glycosyl hydrolase, family 31, putative, expressed	GO:0009536	plastid	C
LOC_Os08g39890.1	OsSPL14 - SBP-box gene family member, expressed	GO:0009908	flower development	P
LOC_Os08g39890.1	OsSPL14 - SBP-box gene family member, expressed	GO:0005634	nucleus	C
LOC_Os08g39890.1	OsSPL14 - SBP-box gene family member, expressed	GO:0009058	biosynthetic process	P
LOC_Os08g39890.1	OsSPL14 - SBP-box gene family member, expressed	GO:0006139	nucleobase, nucleoside, nucleotide and nucleic acid metabolic process	P
LOC_Os08g39890.1	OsSPL14 - SBP-box gene family member, expressed	GO:0009653	anatomical structure morphogenesis	P
LOC_Os08g39890.1	OsSPL14 - SBP-box gene family member, expressed	GO:0007275	multicellular organismal development	P
LOC_Os08g39890.1	OsSPL14 - SBP-box gene family member, expressed	GO:0003700	sequence-specific DNA binding transcription factor activity	F
LOC_Os08g39890.1	OsSPL14 - SBP-box gene family member, expressed	GO:0000003	reproduction	P
LOC_Os08g39890.1	OsSPL14 - SBP-box gene family member, expressed	GO:0009791	post-embryonic development	P
LOC_Os03g27930.1	RNA cap guanine-N2 methyltransferase domain containing protein, expressed	GO:0005575	cellular_component	C
LOC_Os03g27930.1	RNA cap guanine-N2 methyltransferase domain containing protein, expressed	GO:0006139	nucleobase, nucleoside, nucleotide and nucleic acid metabolic process	P
LOC_Os03g27930.1	RNA cap guanine-N2 methyltransferase domain containing protein, expressed	GO:0016740	transferase activity	F
LOC_Os07g14530.3	PPR repeat containing protein, expressed	GO:0005575	cellular_component	C
LOC_Os07g14530.3	PPR repeat containing protein, expressed	GO:0008150	biological_process	P
LOC_Os07g14530.3	PPR repeat containing protein, expressed	GO:0005488	binding	F

## Sheet: PHD1-Coexpression
Table S3 Functional categorization of the co-expressed genes.
Model	Putative Function	GOSlim ID	GO Name	Type
LOC_Os01g26920.1	expressed protein	GO:0009536	plastid	C
LOC_Os05g44330.5	DJ-1 family protein, putative, expressed	GO:0008150	biological_process	P
LOC_Os05g44330.5	DJ-1 family protein, putative, expressed	GO:0009536	plastid	C
LOC_Os02g58650.1	expressed protein	GO:0003674	molecular_function	F
LOC_Os02g58650.1	expressed protein	GO:0008150	biological_process	P
LOC_Os02g58650.1	expressed protein	GO:0009536	plastid	C
LOC_Os03g59640.1	magnesium-chelatase subunit chlD, chloroplast precursor, putative, expressed	GO:0009536	plastid	C
LOC_Os03g59640.1	magnesium-chelatase subunit chlD, chloroplast precursor, putative, expressed	GO:0008152	metabolic process	P
LOC_Os03g59640.1	magnesium-chelatase subunit chlD, chloroplast precursor, putative, expressed	GO:0003824	catalytic activity	F
LOC_Os03g59640.1	magnesium-chelatase subunit chlD, chloroplast precursor, putative, expressed	GO:0000166	nucleotide binding	F
LOC_Os03g59640.1	magnesium-chelatase subunit chlD, chloroplast precursor, putative, expressed	GO:0016787	hydrolase activity	F
LOC_Os03g59640.1	magnesium-chelatase subunit chlD, chloroplast precursor, putative, expressed	GO:0009058	biosynthetic process	P
LOC_Os03g59640.1	magnesium-chelatase subunit chlD, chloroplast precursor, putative, expressed	GO:0009987	cellular process	P
LOC_Os11g23790.1	expressed protein	GO:0003674	molecular_function	F
LOC_Os11g23790.1	expressed protein	GO:0008150	biological_process	P
LOC_Os11g23790.1	expressed protein	GO:0009536	plastid	C
LOC_Os12g40840.3	expressed protein	GO:0003674	molecular_function	F
LOC_Os12g40840.3	expressed protein	GO:0008150	biological_process	P
LOC_Os12g40840.3	expressed protein	GO:0009536	plastid	C
LOC_Os11g19700.1	cycloeucalenol cycloisomerase, putative, expressed	GO:0003824	catalytic activity	F
LOC_Os11g19700.1	cycloeucalenol cycloisomerase, putative, expressed	GO:0009058	biosynthetic process	P
LOC_Os11g19700.1	cycloeucalenol cycloisomerase, putative, expressed	GO:0006629	lipid metabolic process	P
LOC_Os11g19700.1	cycloeucalenol cycloisomerase, putative, expressed	GO:0005783	endoplasmic reticulum	C
LOC_Os11g19700.1	cycloeucalenol cycloisomerase, putative, expressed	GO:0009628	response to abiotic stimulus	P
LOC_Os11g19700.1	cycloeucalenol cycloisomerase, putative, expressed	GO:0009606	tropism	P
LOC_Os11g19700.1	cycloeucalenol cycloisomerase, putative, expressed	GO:0008152	metabolic process	P
LOC_Os11g19700.1	cycloeucalenol cycloisomerase, putative, expressed	GO:0009987	cellular process	P
LOC_Os11g19700.1	cycloeucalenol cycloisomerase, putative, expressed	GO:0006810	transport	P
LOC_Os11g19700.1	cycloeucalenol cycloisomerase, putative, expressed	GO:0016043	cellular component organization	P
LOC_Os12g32360.1	expressed protein	GO:0003674	molecular_function	F
LOC_Os12g32360.1	expressed protein	GO:0005575	cellular_component	C
LOC_Os12g32360.1	expressed protein	GO:0008150	biological_process	P
LOC_Os02g51830.1	tRNA synthetase class II core domain containing protein, expressed	GO:0003824	catalytic activity	F
LOC_Os02g51830.1	tRNA synthetase class II core domain containing protein, expressed	GO:0006139	nucleobase, nucleoside, nucleotide and nucleic acid metabolic process	P
LOC_Os02g51830.1	tRNA synthetase class II core domain containing protein, expressed	GO:0006412	translation	P
LOC_Os02g51830.1	tRNA synthetase class II core domain containing protein, expressed	GO:0005739	mitochondrion	C
LOC_Os02g51830.1	tRNA synthetase class II core domain containing protein, expressed	GO:0009536	plastid	C
LOC_Os01g37870.4	PPR repeat domain containing protein, putative, expressed	GO:0008150	biological_process	P
LOC_Os01g66600.1	rhodanese-like, putative, expressed	GO:0003674	molecular_function	F
LOC_Os01g66600.1	rhodanese-like, putative, expressed	GO:0016020	membrane	C
LOC_Os01g66600.1	rhodanese-like, putative, expressed	GO:0009536	plastid	C
LOC_Os01g66600.1	rhodanese-like, putative, expressed	GO:0009579	thylakoid	C
LOC_Os01g66600.1	rhodanese-like, putative, expressed	GO:0008150	biological_process	P

## Sheet: GS5-Coexpression
Table S3 Functional categorization of the co-expressed genes.
Model	Putative Function	GOSlim ID	GO Name	Type
LOC_Os02g01100.1	transmembrane amino acid transporter protein, putative, expressed	GO:0016020	membrane	C
LOC_Os02g01100.1	transmembrane amino acid transporter protein, putative, expressed	GO:0005773	vacuole	C
LOC_Os02g01100.1	transmembrane amino acid transporter protein, putative, expressed	GO:0006810	transport	P
LOC_Os02g01100.1	transmembrane amino acid transporter protein, putative, expressed	GO:0009987	cellular process	P
LOC_Os02g01100.1	transmembrane amino acid transporter protein, putative, expressed	GO:0008150	biological_process	P
LOC_Os02g01100.1	transmembrane amino acid transporter protein, putative, expressed	GO:0005215	transporter activity	F
LOC_Os01g13030.1	OsIAA3 - Auxin-responsive Aux/IAA gene family member, expressed	GO:0009719	response to endogenous stimulus	P
LOC_Os01g13030.1	OsIAA3 - Auxin-responsive Aux/IAA gene family member, expressed	GO:0005634	nucleus	C
LOC_Os01g13030.1	OsIAA3 - Auxin-responsive Aux/IAA gene family member, expressed	GO:0009058	biosynthetic process	P
LOC_Os01g13030.1	OsIAA3 - Auxin-responsive Aux/IAA gene family member, expressed	GO:0006139	nucleobase, nucleoside, nucleotide and nucleic acid metabolic process	P
LOC_Os01g13030.1	OsIAA3 - Auxin-responsive Aux/IAA gene family member, expressed	GO:0003700	sequence-specific DNA binding transcription factor activity	F
LOC_Os01g13030.1	OsIAA3 - Auxin-responsive Aux/IAA gene family member, expressed	GO:0005737	cytoplasm	C
LOC_Os03g64030.1	receptor protein kinase, putative, expressed	GO:0005575	cellular_component	C
LOC_Os03g64030.1	receptor protein kinase, putative, expressed	GO:0008152	metabolic process	P
LOC_Os03g64030.1	receptor protein kinase, putative, expressed	GO:0016787	hydrolase activity	F
LOC_Os03g64030.1	receptor protein kinase, putative, expressed	GO:0008150	biological_process	P
LOC_Os05g39090.1	CAMK_CAMK_like.29 - CAMK includes calcium/calmodulin depedent protein kinases, expressed	GO:0016301	kinase activity	F
LOC_Os05g39090.1	CAMK_CAMK_like.29 - CAMK includes calcium/calmodulin depedent protein kinases, expressed	GO:0009058	biosynthetic process	P
LOC_Os05g39090.1	CAMK_CAMK_like.29 - CAMK includes calcium/calmodulin depedent protein kinases, expressed	GO:0006464	protein modification process	P
LOC_Os05g39090.1	CAMK_CAMK_like.29 - CAMK includes calcium/calmodulin depedent protein kinases, expressed	GO:0005886	plasma membrane	C
LOC_Os08g33740.1	CSLA11 - cellulose synthase-like family A, expressed	GO:0016740	transferase activity	F
LOC_Os08g33740.1	CSLA11 - cellulose synthase-like family A, expressed	GO:0008152	metabolic process	P
LOC_Os08g33740.1	CSLA11 - cellulose synthase-like family A, expressed	GO:0008150	biological_process	P
LOC_Os08g33740.1	CSLA11 - cellulose synthase-like family A, expressed	GO:0009607	response to biotic stimulus	P
LOC_Os07g46490.1	phosphatidylinositol-4-phosphate 5-kinase, putative, expressed	GO:0005886	plasma membrane	C
LOC_Os07g46490.1	phosphatidylinositol-4-phosphate 5-kinase, putative, expressed	GO:0006810	transport	P
LOC_Os07g46490.1	phosphatidylinositol-4-phosphate 5-kinase, putative, expressed	GO:0016043	cellular component organization	P
LOC_Os07g46490.1	phosphatidylinositol-4-phosphate 5-kinase, putative, expressed	GO:0009987	cellular process	P
LOC_Os07g46490.1	phosphatidylinositol-4-phosphate 5-kinase, putative, expressed	GO:0005623	cell	C
LOC_Os07g46490.1	phosphatidylinositol-4-phosphate 5-kinase, putative, expressed	GO:0016301	kinase activity	F
LOC_Os07g46490.1	phosphatidylinositol-4-phosphate 5-kinase, putative, expressed	GO:0006629	lipid metabolic process	P
LOC_Os08g43400.1	kinesin motor domain containing protein, expressed	GO:0009987	cellular process	P
LOC_Os08g43400.1	kinesin motor domain containing protein, expressed	GO:0008152	metabolic process	P
LOC_Os08g43400.1	kinesin motor domain containing protein, expressed	GO:0000166	nucleotide binding	F
LOC_Os08g43400.1	kinesin motor domain containing protein, expressed	GO:0003774	motor activity	F

## Sheet: RSR1-Coexpression
Table S3 Functional categorization of the co-expressed genes.
Model	Putative Function	GOSlim ID	GO Name	Type
LOC_Os06g39912.1	expressed protein	GO:0003674	molecular_function	F
LOC_Os06g39912.1	expressed protein	GO:0008150	biological_process	P
LOC_Os06g39912.1	expressed protein	GO:0005886	plasma membrane	C
LOC_Os02g33110.1	glycosyl hydrolases, putative, expressed	GO:0016787	hydrolase activity	F
LOC_Os02g33110.1	glycosyl hydrolases, putative, expressed	GO:0008152	metabolic process	P
LOC_Os02g33110.1	glycosyl hydrolases, putative, expressed	GO:0005975	carbohydrate metabolic process	P
LOC_Os12g15470.1	OsSCP65 - Putative Serine Carboxypeptidase homologue, expressed	GO:0019538	protein metabolic process	P
LOC_Os12g15470.1	OsSCP65 - Putative Serine Carboxypeptidase homologue, expressed	GO:0016787	hydrolase activity	F
LOC_Os12g15470.1	OsSCP65 - Putative Serine Carboxypeptidase homologue, expressed	GO:0005773	vacuole	C
LOC_Os06g11310.1	plastocyanin-like domain containing protein, putative, expressed	GO:0005623	cell	C
LOC_Os06g11310.1	plastocyanin-like domain containing protein, putative, expressed	GO:0003674	molecular_function	F
LOC_Os06g11310.1	plastocyanin-like domain containing protein, putative, expressed	GO:0005488	binding	F
LOC_Os02g48900.1	aspartic proteinase nepenthesin-1 precursor, putative, expressed	GO:0003677	DNA binding	F
LOC_Os02g48900.1	aspartic proteinase nepenthesin-1 precursor, putative, expressed	GO:0019538	protein metabolic process	P
LOC_Os02g48900.1	aspartic proteinase nepenthesin-1 precursor, putative, expressed	GO:0016787	hydrolase activity	F
LOC_Os04g38940.1	integral membrane protein, putative, expressed	GO:0016020	membrane	C
LOC_Os04g38940.1	integral membrane protein, putative, expressed	GO:0005773	vacuole	C
LOC_Os04g38940.1	integral membrane protein, putative, expressed	GO:0006810	transport	P
LOC_Os04g38940.1	integral membrane protein, putative, expressed	GO:0009987	cellular process	P
LOC_Os04g38940.1	integral membrane protein, putative, expressed	GO:0008150	biological_process	P
LOC_Os04g38940.1	integral membrane protein, putative, expressed	GO:0005215	transporter activity	F
LOC_Os04g38940.1	integral membrane protein, putative, expressed	GO:0019725	cellular homeostasis	P
LOC_Os09g29300.1	clathrin assembly protein, putative, expressed	GO:0008150	biological_process	P
LOC_Os09g29300.1	clathrin assembly protein, putative, expressed	GO:0005488	binding	F
LOC_Os09g29300.1	clathrin assembly protein, putative, expressed	GO:0008289	lipid binding	F
LOC_Os09g29300.1	clathrin assembly protein, putative, expressed	GO:0009536	plastid	C
LOC_Os06g05630.1	GDSL-like lipase/acylhydrolase, putative, expressed	GO:0005576	extracellular region	C
LOC_Os06g05630.1	GDSL-like lipase/acylhydrolase, putative, expressed	GO:0008152	metabolic process	P
LOC_Os06g05630.1	GDSL-like lipase/acylhydrolase, putative, expressed	GO:0005515	protein binding	F
LOC_Os06g05630.1	GDSL-like lipase/acylhydrolase, putative, expressed	GO:0016787	hydrolase activity	F
LOC_Os06g05630.1	GDSL-like lipase/acylhydrolase, putative, expressed	GO:0006629	lipid metabolic process	P

## Sheet: NAS3-Coexpression
Table S3 Functional categorization of the co-expressed genes.
Model	Putative Function	GOSlim ID	GO Name	Type
LOC_Os04g44130.1	DEF12 - Defensin and Defensin-like DEFL family, expressed	GO:0005623	cell	C
LOC_Os04g44130.1	DEF12 - Defensin and Defensin-like DEFL family, expressed	GO:0008152	metabolic process	P
LOC_Os04g44130.1	DEF12 - Defensin and Defensin-like DEFL family, expressed	GO:0006950	response to stress	P
LOC_Os04g44130.1	DEF12 - Defensin and Defensin-like DEFL family, expressed	GO:0030234	enzyme regulator activity	F
LOC_Os10g40510.1	LTPL144 - Protease inhibitor/seed storage/LTP family protein precursor, expressed	GO:0008289	lipid binding	F
LOC_Os10g40510.1	LTPL144 - Protease inhibitor/seed storage/LTP family protein precursor, expressed	GO:0016020	membrane	C
LOC_Os10g40510.1	LTPL144 - Protease inhibitor/seed storage/LTP family protein precursor, expressed	GO:0009536	plastid	C
LOC_Os10g40510.1	LTPL144 - Protease inhibitor/seed storage/LTP family protein precursor, expressed	GO:0009579	thylakoid	C
LOC_Os10g40510.1	LTPL144 - Protease inhibitor/seed storage/LTP family protein precursor, expressed	GO:0006810	transport	P
LOC_Os02g48870.1	aspartic proteinase nepenthesin-2 precursor, putative, expressed	GO:0003677	DNA binding	F
LOC_Os02g48870.1	aspartic proteinase nepenthesin-2 precursor, putative, expressed	GO:0019538	protein metabolic process	P
LOC_Os02g48870.1	aspartic proteinase nepenthesin-2 precursor, putative, expressed	GO:0016787	hydrolase activity	F
LOC_Os01g02900.1	glycosyltransferase, putative, expressed	GO:0016740	transferase activity	F
LOC_Os01g02900.1	glycosyltransferase, putative, expressed	GO:0008152	metabolic process	P
LOC_Os01g02900.1	glycosyltransferase, putative, expressed	GO:0008150	biological_process	P
LOC_Os08g06100.1	O-methyltransferase, putative, expressed	GO:0009058	biosynthetic process	P
LOC_Os08g06100.1	O-methyltransferase, putative, expressed	GO:0009987	cellular process	P
LOC_Os08g06100.1	O-methyltransferase, putative, expressed	GO:0019748	secondary metabolic process	P
LOC_Os08g06100.1	O-methyltransferase, putative, expressed	GO:0005634	nucleus	C
LOC_Os08g06100.1	O-methyltransferase, putative, expressed	GO:0016740	transferase activity	F
LOC_Os08g06100.1	O-methyltransferase, putative, expressed	GO:0005575	cellular_component	C
LOC_Os08g06100.1	O-methyltransferase, putative, expressed	GO:0005737	cytoplasm	C
LOC_Os08g06100.1	O-methyltransferase, putative, expressed	GO:0005515	protein binding	F
LOC_Os08g06100.1	O-methyltransferase, putative, expressed	GO:0005829	cytosol	C
LOC_Os08g06100.1	O-methyltransferase, putative, expressed	GO:0008152	metabolic process	P
LOC_Os08g06100.1	O-methyltransferase, putative, expressed	GO:0005886	plasma membrane	C
LOC_Os12g05380.1	glycosyltransferase, putative, expressed	GO:0016740	transferase activity	F
LOC_Os12g05380.1	glycosyltransferase, putative, expressed	GO:0008152	metabolic process	P
LOC_Os12g05380.1	glycosyltransferase, putative, expressed	GO:0016020	membrane	C
LOC_Os12g01730.1	laccase-23 precursor, putative, expressed	GO:0009056	catabolic process	P
LOC_Os12g01730.1	laccase-23 precursor, putative, expressed	GO:0009987	cellular process	P
LOC_Os12g01730.1	laccase-23 precursor, putative, expressed	GO:0019748	secondary metabolic process	P
LOC_Os12g01730.1	laccase-23 precursor, putative, expressed	GO:0005623	cell	C
LOC_Os12g01730.1	laccase-23 precursor, putative, expressed	GO:0005576	extracellular region	C
LOC_Os12g01730.1	laccase-23 precursor, putative, expressed	GO:0008152	metabolic process	P
LOC_Os05g15630.1	membrane associated DUF588 domain containing protein, putative, expressed	GO:0005623	cell	C
LOC_Os05g15630.1	membrane associated DUF588 domain containing protein, putative, expressed	GO:0003674	molecular_function	F
LOC_Os05g15630.1	membrane associated DUF588 domain containing protein, putative, expressed	GO:0008150	biological_process	P
LOC_Os05g04440.1	peroxidase precursor, putative, expressed	GO:0006950	response to stress	P
LOC_Os05g04440.1	peroxidase precursor, putative, expressed	GO:0005488	binding	F
LOC_Os05g04440.1	peroxidase precursor, putative, expressed	GO:0003824	catalytic activity	F
LOC_Os05g04440.1	peroxidase precursor, putative, expressed	GO:0008152	metabolic process	P
