# Supplementary material for: Haplotype analysis of key genes governing grain yield and quality traits across 3K RG panel reveals scope for the development of tailor‐made rice with enhanced genetic gains
Source: Plant Biotechnol J. 2019 Feb 15;17(8):1612–22. doi: 10.1111/pbi.13087 (PMC6662101; doi:10.1111/pbi.13087)
Supplement: Supplementary file 6 — Table S5 Country wise list of 3K RG panel subset utilized for phenotyping the target traits for two seasons. [file PBI-17-1612-s002.xlsx]

## Sheet: 3k panel-subset
Table S5 Country wise list of 3K RG panel subset utilized for phenotyping the target traits for two seasons.
Accession	IRIS ID	Box code	Sub-population	Counry of origin
GENIT::IRGC 3272-1	IRIS 313-9778	AF56	admix	Argentina
IRRIBINI::IRGC 49094-1	IRIS 313-8437	AD36	indx	Bangladesh
KALABAIL::IRGC 25877-1	IRIS 313-9391	AE88	ind2	Bangladesh
AUS 219::IRGC 29031-1	IRIS 313-11049	BD63	aus	Bangladesh
CHUNGUR BALI::IRGC 25855-1	IRIS 313-9422	AB34	aus	Bangladesh
KALO CHAKOL::IRGC 77258-1	IRIS 313-9218	AE63	ind2	Bangladesh
AUS 329::IRGC 29116-1	IRIS 313-11058	BD72	aus	Bangladesh
MUKKALA BAZAL::IRGC 77279-1	IRIS 313-8930	AE06	ind1B	Bangladesh
AUS 278::IRGC 29068-1	IRIS 313-11052	BD66	aus	Bangladesh
PATISAIL::IRGC 37562-1	IRIS 313-8932	AE07	ind3	Bangladesh
AUS 439::IRGC 29221-1	IRIS 313-8641	AC27	aus	Bangladesh
BR 5230-46-4::IRGC 117318-1	IRIS 313-10341	AD12	indx	Bangladesh
HOLOI BASH (SOLOI BASH)::IRGC 64778-1	IRIS 313-8721	AB29	aus	Bangladesh
MUTA GANJE::IRGC 26744-1	IRIS 313-9072	AE36	ind2	Bangladesh
LALSAITA::IRGC 43915-1	IRIS 313-8789	AB75	aus	Bangladesh
NAZIRA SAIL::IRGC 77284-1	IRIS 313-9696	AC46	indx	Bangladesh
AUS 295::IRGC 29083-1	IRIS 313-11054	BD68	aus	Bangladesh
NOROI::IRGC 31611-1	IRIS 313-8864	AB76	aus	Bangladesh
ASHMBER::IRGC 27522-1	IRIS 313-8850	AD83	ind2	Bangladesh
BR 51-115-4::IRGC 43999-1	IRIS 313-11326	BG61	indx	Bangladesh
AUS 171::IRGC 29004-1	IRIS 313-11048	BD62	aus	Bangladesh
JHODI BIRUN::IRGC 31812-1	IRIS 313-9262	AE70	ind2	Bangladesh
IRGA 959-1-2-2F-4-1-4A-6-CA-6X::IRGC 117006-1	IRIS 313-10301	AG42	indx	Brazil
BR IRGA 409::IRGC 55915-1	IRIS 313-10161	AG11	ind1B	Brazil
BANGKOUY::IRGC 94037-1	IRIS 313-12246	AV81	ind3	Cambodia
DISSI::IRGC 101346-1	IRIS 313-12325	AW64	ind2	Cameroon
CE IN TSAN::IRGC 4362-1	IRIS 313-10497	AX71	ind1A	China
MIN KE ZHAN::IRGC 72230-1	IRIS 313-10191	AG21	ind1A	China
SAN SHIH TSI::IRGC 1038-1	IRIS 313-10129	AG05	ind1A	China
MIN ZAO 6::IRGC 63772-1	IRIS 313-10170	AG14	ind1A	China
SAN CHIAO TSWEN::IRGC 1565-1	IRIS 313-8380	AD30	ind1A	China
JIN JUN DAO::IRGC 59710-1	IRIS 313-8405	AB89	indx	China
BA BAI GU::IRGC 79580-1	IRIS 313-10221	AG25	indx	China
DA GANG ZHAN::IRGC 67103-1	IRIS 313-10177	AG16	indx	China
GAO JIAO BAI::IRGC 68047-1	IRIS 313-10178	AG17	ind1A	China
CHI SHENG TAO::IRGC 4606-1	IRIS 313-9204	AE59	ind1A	China
XIA ZHI BAI::IRGC 53437-1	IRIS 313-9111	AB92	ind1A	China
FU ZAO XIAN::IRGC 63619-1	IRIS 313-8940	AE09	ind1A	China
NX 3533::IRGC 63796-1	IRIS 313-9570	AF23	indx	China
E 2040::IRGC 67968-1	IRIS 313-8914	AD93	indx	China
GUI HUA ZAO::IRGC 68060-1	IRIS 313-10179	AG18	indx	China
WI BIR SHUN::IRGC 4602-1	IRIS 313-9372	AE86	ind1A	China
TSAO SHENG LI 1::IRGC 1309-1	IRIS 313-9469	AF03	ind1A	China
CUN GU NUO::IRGC 63576-1	IRIS 313-11664	AP59	indx	China
IRGA 370-38-1-1F-C4-2::IRGC 117342-1	IRIS 313-10400	AC51	ind1B	Colombia
IRGA 659-1-2-2-2::IRGC 117345-1	IRIS 313-10403	AD19	indx	Colombia
CICA 9::IRGC 53079-1	IRIS 313-9966	AF74	ind1B	Colombia
IRGA 318-11-6-9-2B::IRGC 117339-1	IRIS 313-10397	AD17	ind1B	Colombia
MELEKE::IRGC 56823-1	IRIS 313-9989	AF79	ind3	Cote d'Ivoire
IA CUBA 17::IRGC 116990-1	IRIS 313-10271	AG36	indx	Cuba
PICO NEGRO::IRGC 55849-1	IRIS 313-10158	AC03	indx	Ecuador
INIAP 6::IRGC 117002-1	IRIS 313-10307	AG43	indx	Ecuador
ICTA CRISPO 38::IRGC 116994-1	IRIS 313-10274	AC50	ind1B	Guatemala
WANGA BARUGULU::IRGC 52261-1	IRIS 313-9611	AF34	ind2	India
KUTTA::IRGC 52184-1	IRIS 313-8924	AE03	ind2	India
N 22::IRGC 46459-1	IRIS 313-10150	AB79	aus	India
DUDH KADAR::IRGC 67707-1	IRIS 313-8796	AD78	ind2	India
MULLIKURUVA::IRGC 77529-1	IRIS 313-9557	AF19	ind2	India
NCS 964 C::IRGC 62604-1	IRIS 313-9400	AB44	indx	India
SONA::IRGC 26971-C1	IRIS 313-7780	AM1	indx	India
ARC 10812::IRGC 21074-1	IRIS 313-8386	AH22	indx	India
KEERIPALA CHILL PADDY::IRGC 49790-1	IRIS 313-8559	AD48	ind2	India
BAK TULSI::IRGC 34831-1	IRIS 313-11164	BE85	aus	India
ARC 12576::IRGC 22163-1	IRIS 313-8967	AE15	indx	India
ARC 11901::IRGC 21727-1	IRIS 313-8585	AD49	indx	India
ARC 15873::IRGC 43250-1	IRIS 313-9634	AF37	indx	India
CN 44-40-7::IRGC 45368-1	IRIS 313-11355	BG90	indx	India
ARC 13778::IRGC 41216-1	IRIS 313-9347	AE83	indx	India
PERUNEL::IRGC 63113-1	IRIS 313-8647	AD60	ind2	India
ARC 18202::IRGC 42328-1	IRIS 313-8414	AG62	indx	India
NCS 237::IRGC 62202-1	IRIS 313-9492	AC44	ind2	India
GOKULGANJA::IRGC 45701-1	IRIS 313-9433	AE92	ind2	India
CAUVERY::IRGC 45255-1	IRIS 313-10148	AG08	indx	India
NONA BOKRA::IRGC 22710-C1	IRIS 313-7736	AM12	ind2	India
RPA 5929 (K 45)::IRGC 33963-1	IRIS 313-9604	AF31	indx	India
JC 157	IRIS 313-9629	AB21	aro	India
DHANE BURWA::IRGC 10105-1	IRIS 313-8530	AG65	ind2	India
RPW 9-4 (SS 1)::IRGC 50690-1	IRIS 313-9522	AF14	indx	India
MAKRO::IRGC 74763-1	IRIS 313-9258	AE68	ind2	India
ADT 12::IRGC 6254-1	IRIS 313-10527	AY8	ind2	India
ARC 10100::IRGC 20709-1	IRIS 313-9137	AB31	aus	India
19::IRGC 70786-1	IRIS 313-11821	AR30	ind2	India
ARC 10754::IRGC 12603-1	IRIS 313-8986	AE20	indx	India
BARIK KUDI::IRGC 52807-1	IRIS 313-9384	AE87	ind2	India
URAIBOOL::IRGC 52785-1	IRIS 313-8305	AH18	ind2	India
KETAN SERANG::IRGC 14615-1	IRIS 313-9590	AF26	ind3	Indonesia
B 6136-3-TB-0-1-5::IRGC 117312-1	IRIS 313-10333	AD09	ind1B	Indonesia
BAKASI::IRGC 27074-1	IRIS 313-10996	BD10	indx	Indonesia
RELLY::IRGC 14623-1	IRIS 313-8812	AD79	ind3	Indonesia
CEMPO MANGGAR::IRGC 27107-1	IRIS 313-10997	BD11	ind3	Indonesia
B 6149 F-MR-7::IRGC 117314-1	IRIS 313-10337	AD11	indx	Indonesia
PULUT BARAYA::IRGC 27393-1	IRIS 313-8725	AH64	ind3	Indonesia
BAIANG 6::IRGC 6129-1	IRIS 313-8846	AD82	indx	Indonesia
SIMET 2::IRGC 25734-1	IRIS 313-8833	AH81	ind3	Indonesia
MILYANG 77::IRGC 69340-1	IRIS 313-10040	AC02	ind1B	Korea, Republic of
IRI 339::IRGC 46956-1	IRIS 313-9922	AF67	ind1B	Korea, Republic of
SUWEON 311::IRGC 61890-1	IRIS 313-10000	AF80	ind1B	Korea, Republic of
CHAO PEUAK DENG::IRGC 11602-1	IRIS 313-10652	AZ39	ind3	Lao People's Democratic Republic
BENGALY MORIMO::IRGC 10976-1	IRIS 313-9551	AF18	ind2	Madagascar
MAMORIAKA::IRGC 68672-1	IRIS 313-9732	AF50	ind2	Madagascar
RIZ TYPE SORGHO::IRGC 69015-1	IRIS 313-10035	AF88	ind2	Madagascar
LEAD::IRGC 5805-1	IRIS 313-9791	AF57	indx	Malawi
KUNENG::IRGC 71545-1	IRIS 313-8492	AG64	ind3	Malaysia
BAMOA A 75::IRGC 51101-1	IRIS 313-9953	AF73	indx	Mexico
PALEPYU::IRGC 33549-1	IRIS 313-9285	AE73	indx	Myanmar
KHAO THI RATE::IRGC 58041-1	IRIS 313-8793	AH75	ind3	Myanmar
ALTAMIRA 9::IRGC 116953-1	IRIS 313-10257	AI68	indx	Nicaragua
TAK::IRGC 73124-1	IRIS 313-8655	AB73	aus	Pakistan
JAMBALI::IRGC 73101-1	IRIS 313-9449	AC28	aus	Pakistan
CEA 3::IRGC 116965-1	IRIS 313-10260	AG34	indx	Paraguay
IR 13429-109-2-2-1::IRGC 63491-1	IRIS 313-10167	AG12	indx	Philippines
IR 63295-AC 209-7::IRGC 117365-1	IRIS 313-10361	AG49	indx	Philippines
IR 21015-72-3-3-3-1::IRGC 117004-1	IRIS 313-10294	AG40	indx	Philippines
C 1016-1::IRGC 50368-1	IRIS 313-11423	BH65	indx	Philippines
IR 69502-6-SRN-3-UBN-1-B::IRGC 117290-1	IRIS 313-10374	AG52	indx	Philippines
BPI 76 NON SENSITIVE (GREEN)::IRGC 9790-1	IRIS 313-8903	AC35	ind3	Philippines
IR 2344-P1 PB-9-3-2B::IRGC 39317-C1	IRIS 313-7690	AM19	indx	Philippines
KORASISI::IRGC 5285-1	IRIS 313-9505	AF11	ind1A	Philippines
IR 75870-5-8-5-B-1::IRGC 117297-1	IRIS 313-10385	AG53	ind1B	Philippines
IR 80310-12-B-1-3-B::IRGC 117307-1	IRIS 313-10394	AG54	indx	Philippines
PSBRC 50::IRGC 99706-1	IRIS 313-10234	AG27	ind1B	Philippines
WAR 72-2-1-1::IRGC 117361-1	IRIS 313-10421	AB84	indx	Sierra Leone
BALASURIYA A::IRGC 66509-1	IRIS 313-8699	AG73	indx	Sri Lanka
KALU ILANKALAYAN::IRGC 36270-1	IRIS 313-8968	AE16	ind2	Sri Lanka
KOTTEYARAN::IRGC 47383-1	IRIS 313-8660	AB90	ind2	Sri Lanka
PODI HEENATI::IRGC 36345-1	IRIS 313-9636	AB37	aus	Sri Lanka
RACE PERUMAL::IRGC 55347-1	IRIS 313-9970	AF76	ind2	Sri Lanka
SINNA SITHIRA KALI::IRGC 51064-1	IRIS 313-9091	AG80	indx	Sri Lanka
SITHAIYAN KOTTAI SAMBA::IRGC 50155-1	IRIS 313-9936	AF71	ind2	Sri Lanka
MODDAI KARUPPAN::IRGC 15465-1	IRIS 313-9862	AF63	ind2	Sri Lanka
CAMPONI::IRGC 116963-1	IRIS 313-10325	AG45	indx	Surinam
ELONI::IRGC 116980-1	IRIS 313-10290	AD07	ind1B	Surinam
NIAO YAO::IRGC 5496-1	IRIS 313-8743	AB91	indx	Taiwan
I KUNG PAO::IRGC 114-1	IRIS 313-9758	AF53	ind1A	Taiwan
TAIPEI WOO CO::IRGC 112-1	IRIS 313-9706	AF43	ind1A	Taiwan
PLI KHAO::IRGC 64596-1	IRIS 313-8586	AD50	ind3	Thailand
E DAW HAWM::IRGC 47938-1	IRIS 313-8980	AE17	ind3	Thailand
KAM PAI::IRGC 78245-1	IRIS 313-9019	AE27	ind3	Thailand
PAH WEAN::IRGC 78276-1	IRIS 313-8474	AD42	ind3	Thailand
KHAO' HAWM::IRGC 78257-1	IRIS 313-8985	AE19	ind3	Thailand
JAO LEUANG::IRGC 65866-1	IRIS 313-8679	AD63	ind3	Thailand
KHAO DAWK MALI 105::IRGC 27748-2	IRIS 313-8253	AB40	ind3	Thailand
KHAO GRADOOK CHAHNG::IRGC 17111-1	IRIS 313-9032	AE30	ind1B	Thailand
CRILLO LA FRIA::IRGC 10793-1	IRIS 313-9822	AF59	ind1A	Venezuela
FONAIAP 2::IRGC 116985-1	IRIS 313-10268	AI70	indx	Venezuela
BONG SEN::IRGC 7011-1	IRIS 313-10554	AY35	ind3	Viet Nam
SRAU SENG::IRGC 30290-1	IRIS 313-8996	AE23	ind3	Viet Nam
RTS 16::IRGC 8235-1	IRIS 313-9429	AI32	indx	Viet Nam
CHAMA (DWARF)::IRGC 69487-1	IRIS 313-10046	AF90	ind1B	Zambia
BKN BR 1031-78-5-4::IRGC 55927-1	IRIS 313-11515	AO3	indx
