# Supplementary material for: Haplotype analysis of key genes governing grain yield and quality traits across 3K RG panel reveals scope for the development of tailor‐made rice with enhanced genetic gains
Source: Plant Biotechnol J. 2019 Feb 15;17(8):1612–22. doi: 10.1111/pbi.13087 (PMC6662101; doi:10.1111/pbi.13087)
Supplement: Supplementary file 7 — Table S6 Haplotype‐phenotype relationship for the 21 strongly associated genes influencing the 10 target grain yield and quality traits. [file PBI-17-1612-s003.xlsx]

## Sheet: Yield
Table S6. Haplotype-phenotype relationship for the 21 strongly associated genes influencing the 10 target grain yield and quality traits,
Trait	Gene	H1	H2	H3	H4	H5	H6	H7	H8	H9	H10	H11	H12	H13	H14	H15	Error degrees of freedom
Single Plant Yield (g)	PHD1	19	3-38b	NV	8	NV	3-18c	NV	NV	NV	15	NV	NV	NV	17-62a	NV	32
		n=1	n=108		n=1	n=0	n=18	n=0	n=0	n=0	n=1	n=0	n=1	n=2	n=15	n=0
	OsAGO7	2-27b	NV	2-14e	NV	7-17c	9-13d	NV	3-10f	20	NV	7	2-62c	6	NV	16-33a	76
		n=25		n=8		n=3	n=2		n=6	n=1		n=1	n=89	n=1		n=14
	ROC5	4-14c	16-30a	NV	NV	2-62b	NV	NV	NV	29	NV	NV	NV	NV	NV	-	32
		n=4	n=8			n=137				n=1
Plant height (cm)	SD1	130-150a	90-110c,d	NV	80-115d	115-155a	NV	NV	90-110c	60-165b	NV	NV	NV	-	-	-	65
		n=2	n=3		n=2	n=17			n=4	n=115
Number of tillers	IPA1	7-12b	NV	10	5	6	NV	NV	8	NV	7	NV	4-12b	NV	10-15a	NV	32
		n=3		n=1	n=1	n=1			n=1		n=1		n=125		n=17
	MOC1	5-8c	NV	NV	5-13b	11	NV	NV	NV	7-15a	4-7c	NV	4-18	NV	NV	-	54
		n=4			n=42	n=1				n=60	n=4		n=32
Panicle length (cm)	DEP1	14-28b	23-31a	NV	NV	NV	19	NV	22	NV	NV	NV	NV	NV	11-27c	NV	32
		n=61	n=27				n=1		n=1						n=60
	DEP3	11-31c	25-31a	23-25b	-	-	-	-	-	-	-	-	-	-	-	-	32
		n=136	n=6	n=2
	SP1	15-31b	11-26b	23-27a	-	-	-	-	-	-	-	-	-	-	-	-	32
		n=39	n=103	n=8
Primary branches number in panicle	OSH1	5-10b	NV	10	8-12a	6	4-12b	NV	NV	8	5-13b	5-8c	6	NV	NV	NV	54
		n=46		n=1	n=10		n=55			n=1	n=33	n=2	n=1
	LP	NV	NV	NV	NV	4-11d	5-9d	NV	5-12c	7	8-11b	5-12c	NV	8-13a	10	NV	65
						n=12	n=3		n=62		n=3	n=60		n=8	n=1
	LAX1	10	NV	10	NV	9-12a	NV	NV	4-13b	NV	4-7c	-	-	-	-	-	32
		n=1		n=1		n=4			n=132		n=2
Days to flowering	SNB	NV	79-107a	NV	74-106c	80	85-92b	80-88a	75-79d	94-103b, c	79	-	-	-	-	-	65
			n=12		n=102	n=1	n=2	n=7	n=8	n=17	n=1
	TOB1	NV	NV	74-107a	NV	NV	NV	NV	NV	NV	75-79b	NV	-	-	-	-	21
				n=137							n=13
	OsVIL3	88-92a, b	NV	79-100b	88	74-105c	101	NV	NV	NV	75-107a	NV	NV	80-106b	81-85d	NV	65
		n=2		n=2	n=1	n=53	n=1				n=75			n=12	n=4
	OsTrx1	NV	92	NV	NV	NV	NV	NV	NV	94-99a	NV	NV	74-107b	NV	86	NV	21
			n=1							n=4			n=144		n=1
	Ghd7	77-93e	87-93d	85	87	84-93c,d	98-104a	78-81f	74-80f	88-95b	75-89f	79-93	NV	NV	80-106	-	98
		n=11	n=3	n=1	n=1	n=6	n=3	n=8	n=5	n=2	n=9	n=4			n=96
Grain size (cm)	GS5	NV	NV	NV	2.4-4.1a	1.8-3.2b	NV	NV	NV	1.8-2.1c	NV	NV	-	-	-	-	32
					n=66	n=80				n=3
	GW2	NV	2.1-2.72b	NV	1.8-4.1a	-	-	-	-	-	-	-	-	-	-	-	21
			n=13		n=137
Grain amylose content (%)	RSR1	11-33c	11	NV	23-27b	NV	24	23-28b	10-22d	20-31a	23-28b	NV	-	-	-	-	65
		n=69	n=1		n=42		n=1	n=21	n=10	n=26	n=5
Grain Fe concentration (ppm)	OsNAS3	8-20b	15-19a	11-13b	-	-	-	-	-	-	-	-	-	-	-	-	32
		n=132	n=4	n=4
Grain Zn concentration (ppm)	OsNAS3	11-26b	19-23a	13-16c	-	-	-	-	-	-	-	-	-	-	-	-	32
		n=132	n=4	n=4
'NV': Not validated; '-': Absent in 3K-RGP; n=number of accessions; Statistical analysis: Duncan multiple means comparison. Means of various haplotypes of a particular gene were compared. Different alphabet denotes statistically significant differences and vice versa
