# Supplementary material for: Haplotype analysis of key genes governing grain yield and quality traits across 3K RG panel reveals scope for the development of tailor‐made rice with enhanced genetic gains
Source: Plant Biotechnol J. 2019 Feb 15;17(8):1612–22. doi: 10.1111/pbi.13087 (PMC6662101; doi:10.1111/pbi.13087)
Supplement: Supplementary file 8 — Table S7 Haplotype analysis of target genes in selected accessions of 3K RG panel. [file PBI-17-1612-s006.xlsx]

## Sheet: Sheet1
Table S7 Haplotype analysis of target genes in selected accessions of 3K RG panel
Accession	Description	Haplotypes of the 21 strongly associated genes
		SD1	MOC1	IPA1	Ghd7	TRX1	OsVIL3	TOB1	SNB	DEP3	DEP1	SP1	LAX1	OSH1	LP	PHD1	AGO7	ROC5	GS5	GW2	RSR1	OsNAS3
IR64A	High yielding	H9	H4	H12	H14	H12	H5	H3	H2	H1	H1	H2	H8	H6	H8	H6	H12	H5	H5	H4	H9	H1
IR64-IL		H9	H4	H12	H14	H12	H5	H3	H4	H1	H14	H2	H8	H6	H11	H6	H12	H5	H5	H4	H9	H1
Swarna		H5	H12	H14	H14	H12	H14	H3	H7	H1	H14	H2	H8	H6	H8	H2	H12	H5	H5	H4	H10	H1
CR 44-1		H8	H4	H8	H1	H12	H13	H3	H8	H1	H2	H3	H10	H1	H8	H14	H6	H2	H4	H4	H1	H1
IRRI146		H9	H4	H10	H5	H12	H5	H3	H4	H1	H14	H2	H8	H1	H8	H2	H12	H5	H5	H4	H9	H1
DUBRAJ	Aromatic	H5	H4	H12	H14	H12	H5	H3	H4	H1	H2	H2	H8	H1	H8	H2	H12	H5	H5	H4	H1	H1
SATHI		H9	H9	H1	H10	H12	H10	H10	H7	H1	H1	H2	H8	H1	H5	H14	H12	H5	H4	H4	H7	H1
INDIA DULAR (NO ORDEM 7)	Salt tolerant	H9	H4	H14	H10	H12	H10	H3	H8	H2	H1	H2	H8	H1	H11	H2	H8	H5	H4	H4	H7	H1
NONA BOKRA		H8	H9	H12	H10	H12	H10	H3	H4	H1	H14	H1	H10	H6	H8	H2	H1	H5	H4	H4	H1	H1
POKKALI		H9	H12	H12	H7	H12	H10	H3	H7	H1	H1	H2	H8	H1	H5	H2	H12	H5	H5	H4	H9	H1
CSR-90 IR-2		H2	H4	H10	H14	H12	H5	H3	H4	H1	H14	H2	H8	H1	H8	H2	H12	H5	H4	H4	H3	H1
CSR-89 IR-15	Sodic tolerant	H9	H4	H10	H2	H12	H10	H3	H2	H2	H14	H2	H7	H12	H8	H5	H12	H1	H5	H4	H8	H3
N22	Heat tolerant	H5	H7	H1	H7	H12	H10	H3	H8	H1	H1	H2	H8	H6	H5	H2	H1	H5	H4	H4	H7	H1
CR 157-392-4	BPH resistant	H9	H4	H12	H7	H12	H10	H3	H4	H1	H14	H2	H8	H6	H11	H2	H12	H5	H4	H2	H1	H1
IR 13429-109-2-2-1		H9	H4	H12	H14	H12	H10	H3	H4	H1	H14	H1	H8	H6	H11	H2	H15	H5	H4	H4	H1	H1
BR 116-3B-53	BLB resistant	H9	H4	H12	H14	H12	H10	H3	H4	H1	H1	H1	H8	H10	H11	H2	H15	H5	H4	H4	H1	H1
CN 44-40-7	From India	H9	H4	H14	H14	H12	H5	H3	H4	H2	H1	H2	H8	H4	H11	H6	H1	H5	H4	H4	H7	H1
CR 579-1-3	From India	H9	H4	H12	H14	H12	H5	H3	H4	H1	H2	H2	H8	H1	H11	H6	H12	H5	H4	H4	H1	H1
IARI 11387	From India	H9	H5	H12	H14	H9	H3	H3	H8	H1	H2	H1	H8	H1	H8	H2	H6	H2	H4	H4	H9	H1
BR 51-115-4	From Bangladesh	H2	H4	H12	H14	H12	H14	H3	H4	H1	H14	H2	H8	H1	H8	H2	H15	H5	H4	H4	H1	H3
